# Supplementary material for: Resistance exercise‐induced circulating factors influence the damaged skeletal muscle proteome in a sex‐dependent manner
Source: Physiol Rep. 2025 Apr 13;13(7):e70291. doi: 10.14814/phy2.70291 (PMC11994862; doi:10.14814/phy2.70291)
Supplement: Supplementary file 2 — Table S1. [file PHY2-13-e70291-s002.zip]

Archive with 4 entries (4 files):
- phy270291-sup-0002-TableS1.xlsx
- phy270291-sup-0003-TableS2.xlsx
- phy270291-sup-0004-TableS3.xlsx
- phy270291-sup-0005-TableS4.xlsx
