# Supplementary material for: Resistance exercise‐induced circulating factors influence the damaged skeletal muscle proteome in a sex‐dependent manner
Source: Physiol Rep. 2025 Apr 13;13(7):e70291. doi: 10.14814/phy2.70291 (PMC11994862; doi:10.14814/phy2.70291)
Supplement: Supplementary file 2 — Table S1. [file PHY2-13-e70291-s002.zip › phy270291-sup-0002-TableS1.xlsx]

## Sheet: Sheet1
LFQ intensity Men-EXE-24-1	LFQ intensity Men-EXE-24-2	LFQ intensity Men-EXE-24-3	LFQ intensity Men-CON-24-1	LFQ intensity Men-CON-24-2	LFQ intensity Men-CON-24-3	C: Student's T-test Significant LFQ intensity Men-Exe-24_LFQ intensity Men-Rest-24	N: Mol. weight [kDa]	p-value	Fold change	T: Protein IDs
23.6823	23.9109	24.0728	21.9335	21.428	23.304	+	34.006	0.0434447	1.66686	sp|A6NDG6|PGP_HUMAN
25.9915	26.9463	27.1719	29.3377	27.9643	28.8571	+	23.063	0.0203562	-2.01647	sp|B9A064|IGLL5_HUMAN;sp|P0CG04|LAC1_HUMAN
25.0564	25.2058	25.0303	24.6177	24.9169	24.7892	+	36.071	0.0344926	0.322891	sp|O00151|PDLI1_HUMAN
27.2285	27.159	27.2893	26.7152	26.7791	26.5656	+	54.122	0.00184912	0.538987	sp|O00330|ODPX_HUMAN
27.2542	26.9439	27.2471	26.4643	26.9276	26.4144	+	9.9062	0.0471467	0.546285	sp|O14949|QCR8_HUMAN
34.0065	33.9634	33.9977	33.7671	33.5654	33.7111	+	110.25	0.00746777	0.308	sp|O14983|AT2A1_HUMAN
28.4247	27.9903	28.1877	27.7255	27.8231	27.5385	+	59.263	0.0285686	0.505205	sp|O75298|RTN2_HUMAN
27.3746	27.3664	27.083	26.3644	26.9697	26.281	+	13.711	0.0360915	0.736317	sp|O75380|NDUS6_HUMAN
26.1091	26.0098	25.8309	25.5442	25.69	25.4566	+	10.058	0.0167511	0.419656	sp|O75531|BAF_HUMAN
21.6196	21.1817	19.6239	23.2821	24.0842	22.3692	+	29.062	0.0357167	-2.43679	sp|O75822|EIF3J_HUMAN
25.4436	25.6715	25.7618	25.2302	25.3674	25.1242	+	39.007	0.0309732	0.385047	sp|O95210|STBD1_HUMAN
26.8154	26.7723	26.4801	25.9945	25.7386	26.3882	+	20.776	0.0399501	0.648839	sp|O96000|NDUBA_HUMAN
22.6991	23.0407	23.1399	27.0081	24.3483	27.3675	+	122.2	0.0269582	-3.28138	sp|P00450|CERU_HUMAN;CON__ENSEMBL:ENSBTAP00000031900
20.5791	21.0458	21.711	24.5423	23.0696	24.0837	+	32.118	0.00692654	-2.78654	sp|P00491|PNPH_HUMAN
26.3695	27.7946	27.166	29.1616	28.3983	30.202	+	45.205	0.0322759	-2.14391	sp|P00738|HPT_HUMAN;sp|P00739|HPTR_HUMAN
23.8306	24.9966	25.2266	26.6775	25.9746	26.8666	+	90.568	0.0233775	-1.82158	sp|P00747|PLMN_HUMAN;CON__P06868
21.6256	23.5047	22.0142	25.2568	24.1981	26.2176	+	85.532	0.0254052	-2.84267	sp|P00751|CFAB_HUMAN
28.2742	30.5696	29.4718	31.5331	31.899	32.7439	+	28.87	0.0254224	-2.62014	sp|P00915|CAH1_HUMAN
26.848	28.0288	27.8904	29.1765	29.2273	29.4781	+	29.246	0.011352	-1.70486	sp|P00918|CAH2_HUMAN
26.7686	28.3388	28.0084	30.0893	29.7423	30.5154	+	46.736	0.0102752	-2.41038	sp|P01009|A1AT_HUMAN
22.1125	23.101	23.1371	24.241	24.2889	25.2448	+	47.65	0.0181689	-1.80802	sp|P01011|AACT_HUMAN
21.4203	21.6509	22.3549	24.3763	23.4418	23.5153	+	53.154	0.00871419	-1.96908	sp|P01019|ANGT_HUMAN
26.6113	27.4021	27.4041	29.7999	29.314	29.9482	+	163.29	0.00144765	-2.54822	sp|P01023|A2MG_HUMAN;sp|P20742|PZP_HUMAN;CON__ENSEMBL:ENSBTAP00000024146
25.0224	28.0216	27.6944	30.2621	29.2037	30.8134	+	187.15	0.0400268	-3.18028	sp|P01024|CO3_HUMAN
20.6778	21.4105	20.9378	26.0899	25.2869	26.2043	+	71.957	0.000174632	-4.85169	sp|P01042|KNG1_HUMAN
22.3858	20.7796	21.8204	23.6004	23.4153	23.2691	+	11.392	0.0212168	-1.76634	sp|P01714|LV301_HUMAN
27.7439	28.4199	29.0786	31.3868	30.5329	31.2305	+	11.609	0.0048217	-2.63593	sp|P01834|IGKC_HUMAN
28.8813	29.7568	30.6109	32.7457	31.5918	32.3664	+	36.105	0.0146669	-2.48494	sp|P01857|IGHG1_HUMAN
26.5601	26.9039	26.7562	29.334	28.6261	29.331	+	35.9	0.000769192	-2.35695	sp|P01859|IGHG2_HUMAN
23.7337	24.7145	25.4043	27.9616	26.3607	27.17	+	49.306	0.0190629	-2.54661	sp|P01871|IGHM_HUMAN
25.8568	27.232	28.1507	30.2503	28.6797	29.9728	+	37.654	0.0361838	-2.55443	sp|P01876|IGHA1_HUMAN
28.6804	30.1664	29.9311	31.9764	32.168	32.2444	+	16.055	0.00561326	-2.53697	sp|P02042|HBD_HUMAN
29.0579	28.857	28.8602	29.1434	29.1258	29.3143	+	74.139	0.0396622	-0.269474	sp|P02545|LMNA_HUMAN
26.9503	28.0021	27.7279	29.4949	30.3507	30.87	+	280.01	0.00628372	-2.67844	sp|P02549|SPTA1_HUMAN
26.99	27.9415	28.4936	30.7608	29.683	30.8371	+	30.777	0.0104437	-2.6186	sp|P02647|APOA1_HUMAN;CON__P15497
24.5364	26.2527	25.8386	28.2301	27.1725	27.0325	+	11.175	0.0390786	-1.93584	sp|P02652|APOA2_HUMAN
25.107	24.91	25.3205	26.7739	26.7229	27.3038	+	10.852	0.0011693	-1.82103	sp|P02656|APOC3_HUMAN
27.8032	28.6774	28.6013	30.3427	31.2883	31.3473	+	101.79	0.00357991	-2.63212	sp|P02730|B3AT_HUMAN
20.3996	21.5879	21.7536	25.0653	24.7169	25.2918	+	25.387	0.0011787	-3.77763	sp|P02743|SAMP_HUMAN
21.2094	20.2924	20.7289	23.1932	23.0159	22.2547	+	25.773	0.00603959	-2.07768	sp|P02747|C1QC_HUMAN
21.4247	20.6941	20.6052	23.926	23.0805	23.9825	+	63.173	0.00212854	-2.75502	sp|P02748|CO9_HUMAN;CON__Q3MHN2
25.2126	25.8771	25.9982	26.9286	27.0231	27.4217	+	38.298	0.00762652	-1.42852	sp|P02749|APOH_HUMAN
25.0923	25.7511	25.6349	28.3993	27.5998	28.4842	+	23.511	0.00154257	-2.66834	sp|P02763|A1AG1_HUMAN
24.0472	25.1044	24.5615	27.0228	26.6211	27.7234	+	39.324	0.0045354	-2.55142	sp|P02765|FETUA_HUMAN
21.357	24.6361	24.3777	27.9001	25.9446	27.2081	+	15.887	0.0410792	-3.56067	sp|P02766|TTHY_HUMAN
24.7585	25.9612	25.3295	27.9358	26.9693	27.4285	+	52.963	0.00929961	-2.09483	sp|P02774|VTDB_HUMAN;CON__Q3MHN5;CON__ENSEMBL:ENSBTAP00000018229
27.5946	29.7138	29.1514	31.5176	30.3698	32.1359	+	77.063	0.0368775	-2.52116	sp|P02787|TRFE_HUMAN
24.8469	26.3674	26.4561	28.5785	27.559	28.5423	+	51.676	0.0196218	-2.33645	sp|P02790|HEMO_HUMAN
24.3558	24.4798	23.0317	21.241	21.6303	20.6561	+	35.66	0.00689054	2.77997	sp|P03886|NU1M_HUMAN
26.3416	27.275	27.2337	29.1132	29.1248	29.9602	+	59.755	0.00408557	-2.44931	sp|P04040|CATA_HUMAN
21.7305	22.827	23.6689	26.5399	24.5558	26.6189	+	38.714	0.0226916	-3.16272	sp|P04083|ANXA1_HUMAN
22.1201	21.8014	23.5353	28.0987	24.2608	25.7776	+	515.6	0.0450694	-3.56009	sp|P04114|APOB_HUMAN;CON__ENSEMBL:ENSBTAP00000032840
21.5541	21.3763	23.8649	24.8558	24.7435	25.1138	+	59.578	0.0310121	-2.63924	sp|P04196|HRG_HUMAN
21.7817	22.2147	22.9797	26.9685	25.3258	25.9496	+	54.253	0.00318493	-3.75593	sp|P04217|A1BG_HUMAN;CON__Q2KJF1
22.1732	21.9304	21.6564	25.3307	24.6873	25.8211	+	55.154	0.000738893	-3.35972	sp|P05155|IC1_HUMAN
21.9041	22.9803	22.1718	25.6716	23.6092	26.1038	+	83.868	0.0292364	-2.77614	sp|P05164|PERM_HUMAN
32.7732	32.6946	32.7254	32.4021	32.4548	32.2854	+	56.559	0.00311929	0.350286	sp|P06576|ATPB_HUMAN
23.3365	25.0454	23.539	27.0931	25.9753	28.0444	+	45.398	0.0190061	-3.06401	sp|P06727|APOA4_HUMAN
34.7425	35.2113	35.1269	33.8974	33.6107	34.333	+	32.95	0.0132789	1.07983	sp|P06753|TPM3_HUMAN
22.91	23.7598	23.6658	25.0667	24.6079	25.7182	+	30.005	0.0159048	-1.68574	sp|P07738|PMGE_HUMAN
24.0914	24.2084	21.6657	27.2027	25.0696	26.7115	+	139.09	0.0458123	-3.00608	sp|P08603|CFAH_HUMAN
23.8379	23.356	22.3193	21.4996	20.9192	18.5852	+	15.55	0.0466303	2.83639	sp|P08708|RS17_HUMAN
21.6993	21.3189	22.844	23.4314	23.0717	23.6354	+	35.882	0.0429521	-1.42541	sp|P09525|ANXA4_HUMAN
21.2245	23.4253	22.902	28.1863	25.2625	26.3789	+	192.78	0.0192858	-4.09193	sp|P0C0L4|CO4A_HUMAN;sp|P0C0L5|CO4B_HUMAN;CON__ENSEMBL:ENSBTAP00000007350;CON__P01030
23.1985	20.8075	23.5776	25.8715	24.4219	25.8025	+	11.237	0.0452938	-2.83743	sp|P0CG06|LAC3_HUMAN;sp|P0CG05|LAC2_HUMAN;sp|P0CF74|LAC6_HUMAN;sp|A0M8Q6|LAC7_HUMAN
26.2329	26.7103	26.6565	27.1064	27.4301	27.0218	+	31.462	0.0289122	-0.652861	sp|P10768|ESTD_HUMAN
21.9088	23.9122	23.506	25.832	24.4392	26.1395	+	52.494	0.0426271	-2.3612	sp|P10909|CLUS_HUMAN
33.7457	33.9093	33.5262	32.3774	32.9169	32.3373	+	18.789	0.00552912	1.18321	sp|P10916|MLRV_HUMAN;sp|Q9BUA6|MYL10_HUMAN
21.7012	21.8877	24.3008	26.0878	27.1717	26.9498	+	54.083	0.0103205	-4.10653	sp|P11166|GTR1_HUMAN
22.7595	23.8985	23.149	26.2175	26.8007	28.0305	+	97.016	0.00401435	-3.74724	sp|P11171|41_HUMAN
28.2367	28.6024	28.5287	29.6912	30.3711	30.7187	+	246.47	0.00496529	-1.80441	sp|P11277|SPTB1_HUMAN
25.8702	25.9147	25.9119	25.2703	25.2861	25.6137	+	101.56	0.0107517	0.508878	sp|P11586|C1TC_HUMAN
32.0962	32.001	32.0121	31.0512	31.4485	30.9069	+	32.948	0.005434	0.900918	sp|P13805|TNNT1_HUMAN;sp|P45379|TNNT2_HUMAN
25.091	26.6476	26.512	28.015	28.9076	29.5419	+	206.26	0.014741	-2.73795	sp|P16157|ANK1_HUMAN
26.5123	25.7924	25.7155	25.2146	25.3612	25.1485	+	44.297	0.0429203	0.765327	sp|P16219|ACADS_HUMAN
27.2917	26.6123	27.0056	27.4901	27.6209	27.8618	+	21.364	0.0377806	-0.687756	sp|P16403|H12_HUMAN;sp|P10412|H14_HUMAN;sp|P16402|H13_HUMAN;sp|P22492|H1T_HUMAN;sp|Q02539|H11_HUMAN
21.9707	23.8607	24.1424	25.7182	27.1941	27.6674	+	77.008	0.0171098	-3.53532	sp|P16452|EPB42_HUMAN
20.4693	22.2701	20.5317	23.612	24.6415	25.2594	+	45.21	0.0109384	-3.41393	sp|Q02161|RHD_HUMAN;sp|P18577|RHCE_HUMAN
23.3872	24.3354	25.0515	27.5051	25.6628	26.9159	+	23.602	0.0284351	-2.43658	sp|P19652|A1AG2_HUMAN
22.5435	21.2362	21.3666	26.3582	24.8557	26.0967	+	106.46	0.00286913	-4.05479	sp|P19823|ITIH2_HUMAN
25.7374	26.2919	26.2643	28.0174	27.0017	28.7187	+	280.74	0.026688	-1.8148	sp|P21333|FLNA_HUMAN
22.7101	23.0847	22.7791	23.5103	23.1599	23.5327	+	77.328	0.0311998	-0.542969	sp|P21980|TGM2_HUMAN;sp|O43548|TGM5_HUMAN
25.6651	26.2045	26.0802	26.7336	26.6453	26.8926	+	18.502	0.012273	-0.773925	sp|P23528|COF1_HUMAN
23.8837	24.11	24.1435	23.6293	23.8054	23.4842	+	73.776	0.0303499	0.406093	sp|P23786|CPT2_HUMAN
24.3707	24.5056	24.3855	24.6999	25.0026	24.8079	+	29.483	0.0133456	-0.416142	sp|P25789|PSA4_HUMAN
25.2839	25.2152	25.7379	26.0366	25.8769	25.815	+	48.141	0.0481807	-0.497165	sp|P27797|CALR_HUMAN
26.8976	27.255	26.9726	28.4895	28.8046	29.3773	+	22.119	0.00278899	-1.84873	sp|P30043|BLVRB_HUMAN
25.5008	25.5556	25.662	25.9518	26.1017	25.9095	+	22.086	0.005241	-0.414872	sp|P30044|PRDX5_HUMAN
23.1076	21.6742	22.9385	24.2042	24.5118	24.1497	+	21.676	0.0212064	-1.71514	sp|P30626|SORCN_HUMAN
29.9871	30.1846	30.0322	31.0876	30.9778	31.2049	+	21.892	0.000323889	-1.02212	sp|P32119|PRDX2_HUMAN
24.1825	24.2692	24.3995	23.7446	24.1043	23.9181	+	42.621	0.0409559	0.361431	sp|P35237|SPB6_HUMAN
22.2944	21.1132	21.1893	23.9257	23.1729	24.1226	+	46.312	0.00995495	-2.20811	sp|P36955|PEDF_HUMAN
20.4028	21.8618	20.7224	23.0281	21.896	23.5025	+	37.54	0.0494432	-1.81321	sp|P37837|TALDO_HUMAN
21.8184	20.9612	23.5518	25.1996	26.0544	25.4435	+	14.46	0.0126282	-3.45534	sp|P37840|SYUA_HUMAN
23.9865	24.0238	23.8212	24.199	24.4221	24.1746	+	23.577	0.0328407	-0.321381	sp|P40429|RL13A_HUMAN;sp|Q6NVV1|R13P3_HUMAN
25.155	25.3956	25.4709	25.5774	25.6533	25.794	+	59.62	0.0431892	-0.334372	sp|P50990|TCPQ_HUMAN
24.7551	24.785	24.787	25.0307	25.0445	25.3812	+	54.389	0.030727	-0.376462	sp|P50995|ANX11_HUMAN
27.2768	27.0862	27.0427	26.5616	26.9591	26.5363	+	36.249	0.0438153	0.449541	sp|P53597|SUCA_HUMAN
33.4872	33.392	33.4527	33.1578	33.3611	33.2696	+	164.89	0.049557	0.181137	sp|P54296|MYOM2_HUMAN
24.3012	24.138	24.4002	24.5094	24.8969	24.8388	+	56.068	0.0305049	-0.468567	sp|P54578|UBP14_HUMAN
27.0409	27.1127	26.9629	26.7313	26.5291	26.258	+	10.918	0.0207416	0.532683	sp|P56134|ATPK_HUMAN
28.2289	28.5588	28.7395	29.7337	29.4555	30.2987	+	41.736	0.0103498	-1.32023	sp|P60709|ACTB_HUMAN;sp|P63261|ACTG_HUMAN;sp|Q6S8J3|POTEE_HUMAN;sp|A5A3E0|POTEF_HUMAN;sp|P0CG39|POTEJ_HUMAN;sp|Q9BYX7|ACTBM_HUMAN
23.6103	21.2821	21.3221	24.2894	24.3287	24.6542	+	20.825	0.0390324	-2.35258	sp|P61224|RAP1B_HUMAN;sp|P62834|RAP1A_HUMAN;sp|A6NIZ1|RP1BL_HUMAN
21.8471	19.6177	20.4628	25.3846	22.1943	25.2394	+	16.537	0.0415506	-3.63022	sp|P61626|LYSC_HUMAN
24.4772	24.1936	24.3251	24.0493	23.9406	24.0518	+	29.995	0.0239417	0.318054	sp|P62424|RL7A_HUMAN
25.5447	26.0063	26.1429	26.3143	26.7288	26.4657	+	24.423	0.0499069	-0.604982	sp|P62826|RAN_HUMAN
26.9016	27.2328	27.4176	28.196	28.0671	27.6734	+	18.012	0.0218273	-0.794805	sp|P62937|PPIA_HUMAN;sp|Q9Y536|PAL4A_HUMAN;sp|P0DN26|PAL4F_HUMAN;sp|F5H284|PAL4D_HUMAN;sp|A0A0B4J2A2|PAL4C_HUMAN;sp|A0A075B759|PAL4E_HUMAN;sp|P0DN37|PAL4G_HUMAN
25.9817	26.6317	25.8483	21.518	21.7031	22.4609	+	11.951	0.000347829	4.2599	sp|P62942|FKB1A_HUMAN
24.8649	24.9878	24.7093	25.1021	25.2532	25.1728	+	21.45	0.0245902	-0.322043	sp|P63000|RAC1_HUMAN;sp|P60763|RAC3_HUMAN;sp|P15153|RAC2_HUMAN
25.5029	25.2949	25.5606	26.0168	26.7814	26.3546	+	27.745	0.0167422	-0.931487	sp|P63104|1433Z_HUMAN
24.0556	23.903	24.3568	21.7857	21.6522	22.3132	+	9.1113	0.00082733	2.18805	sp|P63220|RS21_HUMAN
25.4758	25.3255	25.3957	25.2271	25.2207	25.015	+	35.594	0.0407071	0.24472	sp|P67775|PP2AA_HUMAN;sp|P62714|PP2AB_HUMAN
24.0699	24.2678	24.7221	25.6202	25.1131	25.6727	+	50.151	0.0132319	-1.11539	sp|P68363|TBA1B_HUMAN;sp|A6NHL2|TBAL3_HUMAN;sp|Q9H853|TBA4B_HUMAN
34.2745	35.2985	35.2243	36.4743	36.8837	37.298	+	15.998	0.00861867	-1.95287	sp|P68871|HBB_HUMAN
21.2204	22.397	21.8365	27.0929	26.5103	26.6501	+	16.14	0.000208404	-4.93306	sp|P69891|HBG1_HUMAN;sp|P69892|HBG2_HUMAN
33.711	34.7564	34.7833	36.2357	36.0467	36.5889	+	15.257	0.00840322	-1.87356	sp|P69905|HBA_HUMAN
24.7411	24.1797	24.5323	23.8746	22.3681	22.5784	+	11.466	0.0363596	1.54401	sp|P82909|RT36_HUMAN
24.928	24.5475	24.8753	23.9951	22.4135	23.3911	+	60.693	0.0332939	1.51706	sp|P83111|LACTB_HUMAN
22.5476	20.7177	20.653	27.0504	24.8581	28.1343	+	43.178	0.00938945	-5.37483	sp|Q06828|FMOD_HUMAN
27.7746	27.5821	28.0405	28.5923	28.2008	28.6968	+	629.09	0.0256175	-0.697585	sp|Q09666|AHNK_HUMAN
25.7632	26.1973	26.866	27.2375	27.2181	27.5292	+	52.39	0.0351188	-1.05277	sp|Q13228|SBP1_HUMAN
20.8336	20.5137	21.4595	25.1498	24.424	25.0249	+	103.36	0.000386169	-3.93065	sp|Q14624|ITIH4_HUMAN
23.3058	23.007	23.0298	23.7065	23.5405	23.5894	+	45.531	0.00992272	-0.497969	sp|Q15008|PSMD6_HUMAN
29.2025	29.2748	29.4179	28.9521	29.1264	28.8991	+	83.677	0.0306508	0.305852	sp|Q16891|MIC60_HUMAN
31.3879	30.9973	31.1632	30.6417	30.8752	30.697	+	39.232	0.0289193	0.444855	sp|Q53GG5|PDLI3_HUMAN
27.1258	26.9708	27.1177	27.3921	27.2834	27.389	+	43.476	0.0101207	-0.283368	sp|Q6NZI2|PTRF_HUMAN
24.7607	25.0082	24.7448	21.8499	21.3104	22.5278	+	21.198	0.00125206	2.94185	sp|Q6UW68|TM205_HUMAN
30.4826	30.4174	30.6693	30.148	30.2651	30.1515	+	52.73	0.0167709	0.334951	sp|Q6ZMU5|TRI72_HUMAN
22.6239	22.5829	22.9311	20.6571	21.6489	21.6821	+	36.163	0.0173925	1.38328	sp|Q7L5N1|CSN6_HUMAN
21.4196	21.2634	20.4013	26.5232	26.7389	27.5368	+	45.416	0.000181385	-5.9049	sp|Q7Z6K1|THAP5_HUMAN
26.7436	26.5543	26.5813	26.0683	26.3482	26.3138	+	99.462	0.0225746	0.382992	sp|Q8N3V7|SYNPO_HUMAN
20.5312	21.0723	21.3829	24.2836	24.1326	24.828	+	29.816	0.000469312	-3.41927	sp|Q92530|PSMF1_HUMAN
23.7147	23.7805	24.1865	20.662	22.3971	21.0903	+	46.295	0.00980897	2.51074	sp|Q92901|RL3L_HUMAN;sp|P39023|RL3_HUMAN
32.1166	32.2297	31.9104	31.3397	31.0948	31.3099	+	63.944	0.00230217	0.837441	sp|Q96HC4|PDLI5_HUMAN
25.2021	24.429	24.7306	24.0039	23.4519	24.0225	+	27.686	0.0303816	0.961074	sp|Q96MF6|CQ10A_HUMAN;sp|Q9H8M1|CQ10B_HUMAN
21.8904	22.3465	22.0942	23.953	23.8856	24.4474	+	11.471	0.00084792	-1.98498	sp|Q99584|S10AD_HUMAN
24.1857	24.0932	24.2531	23.8067	23.0809	23.1924	+	24.277	0.0238351	0.817318	sp|Q99807|COQ7_HUMAN
23.874	23.9244	24.4607	21.6653	22.6022	23.2668	+	14.96	0.0347327	1.57493	sp|Q9NPJ3|ACO13_HUMAN
22.531	22.7705	23.0915	19.7228	21.6517	20.3123	+	71.368	0.0196452	2.23538	sp|Q9NVI7|ATD3A_HUMAN;sp|Q5T2N8|ATD3C_HUMAN;sp|Q5T9A4|ATD3B_HUMAN
22.9787	22.9734	22.9195	21.2584	20.9083	21.0558	+	46.502	5.31421e-05	1.88305	sp|Q9NZA1|CLIC5_HUMAN
26.6863	26.645	26.7406	26.0952	26.3348	26.1097	+	16.698	0.00343637	0.510742	sp|Q9P0J0|NDUAD_HUMAN
32.0538	32.04	32.0525	31.6402	31.9063	31.4203	+	223.6	0.0489651	0.393184	sp|Q9UKX3|MYH13_HUMAN
22.2931	23.7137	26.3947	28.4235	21.8358	22.2822		382.3	0.985667	-0.0466703	sp|A4UGR9|XIRP2_HUMAN
24.5563	23.8082	20.3627	22.3377	24.6113	21.6908		32.207	0.986042	0.0291449	sp|A5D6W6|FITM1_HUMAN
24.6295	24.5578	24.6255	24.6311	25.084	24.5206		34.878	0.463048	-0.140995	sp|A6NNS2|DRS7C_HUMAN
26.2333	24.7088	24.7925	24.1914	25.1343	23.8242		48.952	0.243324	0.861585	sp|A8MU46|SMTL1_HUMAN
21.2417	24.1766	22.9373	22.694	21.9811	22.5453		35.186	0.688646	0.378424	sp|A8MZF0|PRR33_HUMAN
24.2847	24.0266	24.5097	23.9176	21.7835	23.7246		106.92	0.17908	1.13176	sp|E7EW31|PROB1_HUMAN
27.5751	27.4657	27.6628	27.3814	27.6362	27.2384		205.42	0.313648	0.149221	sp|E9PAV3|NACAM_HUMAN;sp|Q13765|NACA_HUMAN
26.9047	26.9361	26.9285	26.3523	26.8436	26.4276		23.705	0.0671113	0.381908	sp|O00217|NDUS8_HUMAN
24.9039	24.3216	25.0108	24.3768	24.3714	24.8077		47.463	0.429556	0.226826	sp|O00231|PSD11_HUMAN
27.6225	27.5478	27.7469	27.8708	28.1399	26.8098		123.63	0.941141	0.0322291	sp|O00410|IPO5_HUMAN;sp|O60518|RNBP6_HUMAN
23.7315	23.9918	24.4275	23.7892	21.1752	23.3758		81.876	0.203413	1.2702	sp|O00429|DNM1L_HUMAN
28.5746	28.0819	28.2349	27.7237	28.5948	27.8859		9.3697	0.493893	0.228996	sp|O00483|NDUA4_HUMAN
29.1837	29.3554	29.6605	29.3836	29.412	29.2059		64.699	0.689522	0.066014	sp|O00499|BIN1_HUMAN;sp|Q9UBW5|BIN2_HUMAN;sp|P49418|AMPH_HUMAN
24.3797	24.9918	25.2479	24.8476	24.5874	24.9542		57.81	0.797291	0.0767606	sp|O00505|IMA4_HUMAN
24.8115	24.6242	24.9265	24.992	24.7976	24.3938		57.886	0.777226	0.059618	sp|O00629|IMA3_HUMAN
28.8658	28.5113	29.6221	29.1715	29.2754	28.4654		36.743	0.947711	0.0289485	sp|O00757|F16P2_HUMAN;sp|P09467|F16P1_HUMAN
30.0448	30.2694	29.8339	28.8274	30.3013	28.8558		17.135	0.224637	0.721207	sp|O14558|HSPB6_HUMAN
25.467	25.1026	25.2617	24.9223	20.3194	24.7831		17.417	0.270603	1.9355	sp|O14561|ACPM_HUMAN
23.6845	24.4019	24.5222	24.29	24.2299	24.1707		31.321	0.922423	-0.0273412	sp|O14732|IMPA2_HUMAN
26.1632	25.9816	26.1896	25.8771	26.4065	26.3589		27.887	0.601368	-0.102693	sp|O14818|PSA7_HUMAN;sp|Q8TAA3|PSA7L_HUMAN
26.9442	27.0274	26.9379	26.4934	27.6159	26.8726		16.516	0.945429	-0.0241063	sp|O14880|MGST3_HUMAN
25.6431	25.5657	26.2691	26.805	23.1308	26.0114		19.794	0.677173	0.510222	sp|P19105|ML12A_HUMAN;sp|O14950|ML12B_HUMAN
27.4591	27.8296	27.7905	27.4484	28.1867	27.6615		46.435	0.785499	-0.072436	sp|O14958|CASQ2_HUMAN
29.4858	29.1399	29.106	28.6916	29.2987	28.9559		172.77	0.287409	0.261863	sp|O15061|SYNEM_HUMAN
23.8375	24.2038	23.6175	23.7304	23.7214	24.1697		23.818	0.958868	0.0124092	sp|O15173|PGRC2_HUMAN
22.5019	22.8871	22.9047	23.441	22.2791	20.5543		30.394	0.472193	0.673065	sp|O15260|SURF4_HUMAN
27.4553	27.381	27.6794	27.1356	27.4667	27.6051		19.051	0.568491	0.1028	sp|O15273|TELT_HUMAN
23.5595	20.5292	22.486	23.3294	23.0068	23.0184		49.469	0.358201	-0.92662	sp|O15427|MOT4_HUMAN
21.1421	24.8192	22.5876	24.972	25.1954	24.245		16.332	0.152327	-1.95448	sp|O43169|CYB5B_HUMAN
27.2088	26.9076	26.6428	26.4015	27.3355	26.8271		20.108	0.84688	0.0650063	sp|O43181|NDUS4_HUMAN
23.1556	23.6017	23.8087	23.2507	22.1756	22.6732		60.977	0.0877337	0.822158	sp|O43242|PSMD3_HUMAN
24.3153	24.0423	23.9389	23.9697	24.3035	24.5917		32.251	0.421911	-0.189433	sp|O43396|TXNL1_HUMAN
25.7855	25.6935	24.9681	25.0339	26.1154	25.3384		11.402	0.97547	-0.0135072	sp|O43676|NDUB3_HUMAN
26.4036	26.2108	26.6328	25.8329	26.4331	26.0014		10.921	0.205698	0.326635	sp|O43678|NDUA2_HUMAN
30.2786	30.6673	29.8554	28.7471	26.3258	29.6187		104.85	0.114624	2.03657	sp|O43707|ACTN4_HUMAN
22.7948	22.1883	20.6513	22.7408	23.0266	20.5757		30.302	0.825323	-0.236245	sp|O43741|AAKB2_HUMAN
26.3907	21.225	26.5825	26.3085	26.7551	26.1398		32.943	0.397874	-1.66843	sp|O43772|MCAT_HUMAN
24.969	25.1441	25.4301	25.006	24.9809	25.1599		45.283	0.415408	0.13212	sp|O43813|LANC1_HUMAN
24.999	24.9443	25.4444	25.139	25.0248	24.4456		42.183	0.385768	0.259448	sp|O43837|IDH3B_HUMAN
24.4953	23.7489	24.5539	24.3194	24.1272	24.0587		37.106	0.73666	0.0975742	sp|O43852|CALU_HUMAN
26.3802	26.3352	26.334	25.818	26.3624	26.6444		12.517	0.77343	0.0748615	sp|O43920|NDUS5_HUMAN
24.3979	24.086	24.4013	23.7164	25.5383	22.385		10.998	0.67517	0.41514	sp|O60220|TIM8A_HUMAN
23.1269	22.1235	23.7123	23.0712	22.0119	22.9948		111.63	0.635506	0.294916	sp|O60313|OPA1_HUMAN
24.0531	23.9904	24.1725	24.2034	22.653	24.4154		69.602	0.602876	0.314759	sp|O60506|HNRPQ_HUMAN;sp|O43390|HNRPR_HUMAN
31.6841	31.2915	31.3428	31.1219	31.7424	31.2639		68.036	0.791755	0.0633698	sp|O60662|KLH41_HUMAN
24.3694	24.0732	24.7899	23.9003	24.1457	23.5544		47.074	0.113689	0.544053	sp|O60664|PLIN3_HUMAN
23.3951	23.5047	24.7647	23.6021	23.5663	23.2408		107.89	0.409036	0.41845	sp|O60763|USO1_HUMAN
23.3842	22.7617	24.1908	23.934	22.9525	22.9035		53.818	0.749545	0.182204	sp|O60784|TOM1_HUMAN
25.839	25.9823	25.7266	26.0813	25.3777	26.5485		13.952	0.682705	-0.153196	sp|Q99880|H2B1L_HUMAN;sp|Q99879|H2B1M_HUMAN;sp|Q99877|H2B1N_HUMAN;sp|Q93079|H2B1H_HUMAN;sp|Q5QNW6|H2B2F_HUMAN;sp|P62807|H2B1C_HUMAN;sp|P58876|H2B1D_HUMAN;sp|P57053|H2BFS_HUMAN;sp|O60814|H2B1K_HUMAN;sp|Q96A08|H2B1A_HUMAN
25.2343	25.8675	25.744	25.4378	25.5037	25.4817		22.629	0.509503	0.140862	sp|O60936|NOL3_HUMAN
28.3811	28.0818	28.4015	28.1866	28.5897	28.0703		66.193	0.976425	0.00591977	sp|O75083|WDR1_HUMAN
32.9833	32.6404	32.6511	32.3163	32.5199	32.4349		77.134	0.0580452	0.334582	sp|O75112|LDB3_HUMAN
26.0415	25.873	26.856	26.3427	26.1113	25.4151		135.25	0.506331	0.300462	sp|O75155|CAND2_HUMAN;sp|Q86VP6|CAND1_HUMAN
27.6555	27.4126	27.718	27.1238	27.9044	26.8651		35.509	0.412953	0.297576	sp|O75208|COQ9_HUMAN
26.4509	26.3467	26.3977	25.5785	21.5595	25.8356		23.563	0.208603	2.07386	sp|O75251|NDUS7_HUMAN
27.6644	27.3606	27.4485	27.1083	27.968	27.3459		52.545	0.952758	0.0171318	sp|O75306|NDUS2_HUMAN
28.4477	27.9475	28.3575	27.6278	27.9429	27.5107		33.742	0.0501415	0.557149	sp|O75323|NIPS2_HUMAN
29.1457	28.9825	29.4743	28.9155	29.2604	28.875		51.712	0.386495	0.183885	sp|O75390|CISY_HUMAN
23.9081	24.6846	24.1735	24.0357	24.0663	24.424		29.763	0.773286	0.0800559	sp|O75431|MTX2_HUMAN
26.4588	26.1151	26.061	25.5919	26.3857	26.1221		6.9611	0.537184	0.178363	sp|O75438|NDUB1_HUMAN
27.5979	27.3786	27.2702	27.1642	27.9117	27.4079		30.241	0.758688	-0.0790367	sp|O75489|NDUS3_HUMAN
25.8527	25.6509	25.828	25.116	22.7	25.123		43.585	0.144572	1.4642	sp|O75521|ECI2_HUMAN
22.8648	22.7651	20.2096	22.1546	22.0271	21.1365		24.669	0.860257	0.173808	sp|O75608|LYPA1_HUMAN
29.48	29.1641	29.5793	29.0509	29.5446	29.067		74.761	0.412774	0.186953	sp|O75746|CMC1_HUMAN
24.4625	24.4512	24.4827	24.125	24.6726	22.9779		46.659	0.340181	0.540266	sp|O75874|IDHC_HUMAN
24.6205	23.9883	24.0618	24.016	24.8663	23.4105		98.828	0.800739	0.125955	sp|O75891|AL1L1_HUMAN;sp|Q3SY69|AL1L2_HUMAN
26.3147	26.0478	26.3036	26.2543	25.2417	25.9326		21.614	0.255587	0.4125	sp|O75915|PRAF3_HUMAN
28.6292	28.5196	28.581	28.3623	28.555	28.495		237.29	0.179714	0.105831	sp|O75923|DYSF_HUMAN;sp|Q9NZM1|MYOF_HUMAN
29.1442	28.7559	29.1158	28.4533	29.1587	28.4568		18.491	0.3006	0.315701	sp|O75947|ATP5H_HUMAN
27.6027	27.1016	27.2311	26.8654	27.8357	27.2182		11.428	0.987439	0.00537427	sp|O75964|ATP5L_HUMAN
23.8655	23.5846	24.2182	23.9661	24.4921	24.7331		31.121	0.156341	-0.507675	sp|O94760|DDAH1_HUMAN;sp|O95865|DDAH2_HUMAN
23.2018	20.4486	23.4831	23.47	23.2674	22.9264		67.454	0.438369	-0.843438	sp|O94826|TOM70_HUMAN
25.6233	25.2532	25.5036	25.5097	26.1255	25.6009		37.839	0.265711	-0.285299	sp|O94905|ERLN2_HUMAN;sp|O75477|ERLN1_HUMAN
25.1528	25.1735	25.1795	24.9189	25.474	25.5157		55.016	0.524	-0.134254	sp|O94919|ENDD1_HUMAN
24.4585	24.55	24.7061	24.0633	23.009	24.1079		15.489	0.0823603	0.844828	sp|O95139|NDUB6_HUMAN
26.1453	24.8251	21.3623	24.6754	23.5336	24.5685		9.2787	0.924595	-0.148299	sp|O95167|NDUA3_HUMAN
26.7009	26.4462	26.6628	25.8772	26.9046	26.8061		15.208	0.836834	0.0739994	sp|O95168|NDUB4_HUMAN
26.7456	25.9928	26.4776	25.5227	26.4277	25.456		21.766	0.190474	0.603173	sp|O95169|NDUB8_HUMAN
26.2536	25.5585	25.7184	25.8993	26.7165	25.9564		12.551	0.360964	-0.347263	sp|O95182|NDUA7_HUMAN
26.1236	25.7844	26.0342	25.7658	26.1892	25.9483		27.228	0.938952	0.0129738	sp|O95292|VAPB_HUMAN
25.6525	25.3822	25.6471	25.1903	25.6749	21.809		14.187	0.334772	1.33583	sp|O95298|NDUC2_HUMAN;sp|E9PQ53|NDUCR_HUMAN
27.7454	27.6572	27.9425	27.0567	27.7284	27.2401		40.75	0.113093	0.439949	sp|O95299|NDUAA_HUMAN
23.451	22.6309	22.1261	22.4121	22.9489	21.6376		247.74	0.49841	0.403149	sp|O95425|SVIL_HUMAN
24.2119	24.1123	23.6152	23.5091	21.5848	22.7187		14.279	0.0794764	1.37558	sp|O95563|MPC2_HUMAN
23.8683	21.9235	24.2261	24.2334	24.1715	24.0205		47.173	0.326408	-0.802507	sp|O95810|SDPR_HUMAN
26.6284	26.8008	27.8951	26.9	26.1711	26.099		61.594	0.20281	0.718069	sp|O95817|BAG3_HUMAN
26.833	26.7129	27.1384	26.8836	27.2122	26.934		66.9	0.518192	-0.115163	sp|O95831|AIFM1_HUMAN
24.3854	21.0044	23.4961	20.8566	23.9467	23.5086		42.717	0.897792	0.191327	sp|P00156|CYB_HUMAN
31.4318	32.5245	32.1828	32.0043	31.6781	32.7102		36.688	0.858205	-0.0845318	sp|P00338|LDHA_HUMAN;sp|Q6ZMR3|LDH6A_HUMAN;sp|P07864|LDHC_HUMAN
27.026	27.6642	27.909	27.6725	27.6268	28.0822		54.861	0.434369	-0.260747	sp|P00352|AL1A1_HUMAN;sp|P47895|AL1A3_HUMAN
27.4165	27.0729	27.3582	27.0756	27.5271	27.0405		34.234	0.737135	0.0681089	sp|P00387|NB5R3_HUMAN
29.7513	29.4622	29.5009	28.8151	29.7895	29.5456		25.565	0.572663	0.188029	sp|P00403|COX2_HUMAN
27.5572	28.7453	29.2096	29.2359	29.1111	29.1004		15.936	0.261607	-0.645082	sp|P00441|SODC_HUMAN
30.6027	30.4892	30.9748	30.5489	30.9448	30.2954		47.517	0.718623	0.0925166	sp|P00505|AATM_HUMAN
30.692	31.6298	32.0395	31.8432	31.3674	31.4938		44.614	0.800415	-0.114397	sp|P00558|PGK1_HUMAN;sp|P07205|PGK2_HUMAN
29.7253	30.449	31.0623	31.0488	30.307	30.4017		21.635	0.719969	-0.173652	sp|P00568|KAD1_HUMAN;sp|Q9Y6K8|KAD5_HUMAN
21.6213	23.1083	23.4009	24.6357	23.5935	24.9208		52.602	0.0704232	-1.67316	sp|P01008|ANT3_HUMAN
21.3775	21.3825	22.9001	23.9024	21.5371	24.2746		18.098	0.246308	-1.3513	sp|P01591|IGJ_HUMAN
21.2905	21.735	23.8915	26.5908	23.4915	24.9025		11.737	0.0891147	-2.68925	sp|P80362|KV125_HUMAN;sp|P01610|KV118_HUMAN;sp|P01609|KV117_HUMAN;sp|P01608|KV116_HUMAN;sp|P01607|KV115_HUMAN;sp|P01600|KV108_HUMAN;sp|P01599|KV107_HUMAN;sp|P01594|KV102_HUMAN;sp|P01593|KV101_HUMAN
22.2839	21.735	20.4698	25.4178	21.7254	24.5406		11.788	0.124438	-2.39834	sp|P01598|KV106_HUMAN;sp|P01596|KV104_HUMAN;sp|P01602|KV110_HUMAN
23.4098	24.3262	25.4614	27.8957	25.6728	26.8827		11.746	0.0506108	-2.41797	sp|P01623|KV305_HUMAN;sp|P01620|KV302_HUMAN;sp|P04206|KV307_HUMAN;sp|P01622|KV304_HUMAN;sp|P18136|KV313_HUMAN;sp|P18135|KV312_HUMAN
21.0113	22.7462	23.5095	25.099	21.1319	24.276		12.64	0.488397	-1.07995	sp|P01625|KV402_HUMAN;sp|P83593|KV405_HUMAN;sp|P06312|KV401_HUMAN;sp|P06313|KV403_HUMAN;sp|P06314|KV404_HUMAN
21.8446	23.8671	23.9299	26.5301	24.4096	26.2966		13.227	0.0575989	-2.53153	sp|P01766|HV305_HUMAN;sp|P01763|HV302_HUMAN;sp|P01767|HV306_HUMAN;sp|P01777|HV316_HUMAN
25.5192	24.2952	26.6157	28.4996	27.6899	26.9078		41.287	0.0521801	-2.22244	sp|P01860|IGHG3_HUMAN
33.6323	34.1816	34.3677	33.9939	34.2176	33.7593		17.184	0.798343	0.070268	sp|P02144|MYG_HUMAN
31.4938	31.3403	31.1424	30.9148	31.4154	30.3811		20.159	0.252224	0.421737	sp|P02511|CRYAB_HUMAN
32.7884	34.217	34.286	33.9912	31.0719	33.6432		18.122	0.454733	0.861688	sp|P02585|TNNC2_HUMAN
22.82	21.2499	21.5154	25.4598	20.9466	25.6026		36.154	0.252793	-2.1412	sp|P02649|APOE_HUMAN;CON__Q03247
24.2563	24.9802	25.1715	26.0909	21.401	26.3892		9.3318	0.919825	0.175648	sp|P02654|APOC1_HUMAN
25.6835	25.6975	26.3311	26.6176	27.5032	29.4724		94.972	0.0873877	-1.96039	sp|P02671|FIBA_HUMAN
25.775	24.9642	26.1299	27.0311	26.3004	29.2379		55.928	0.115533	-1.90007	sp|P02675|FIBB_HUMAN;CON__P02676
25.763	25.1572	26.7402	27.3715	26.8227	29.7865		51.511	0.107902	-2.1068	sp|P02679|FIBG_HUMAN
21.4194	21.5181	21.8504	20.1817	26.7771	26.7593		16.331	0.247349	-2.97667	sp|P02724|GLPA_HUMAN
23.667	25.5165	25.0951	26.696	25.0573	28.7723		262.62	0.160877	-2.08235	sp|P02751|FINC_HUMAN
23.0069	21.504	21.2753	24.3967	21.9975	24.0803		38.999	0.167504	-1.56275	sp|P02760|AMBP_HUMAN
20.8677	23.9538	21.3516	21.1333	24.9408	25.8758		13.894	0.330102	-1.92561	sp|P02775|CXCL7_HUMAN
22.3304	21.1932	21.2376	21.4074	24.2551	25.3304		10.845	0.165991	-2.07726	sp|P02776|PLF4_HUMAN;sp|P10720|PF4V_HUMAN
21.2774	22.371	22.7186	27.4502	22.4811	27.6325		78.181	0.0988813	-3.73227	sp|P02788|TRFL_HUMAN;CON__Q29443;CON__Q0IIK2
26.3258	23.4898	27.1009	26.3972	26.8663	25.1542		21.225	0.700556	-0.500388	sp|P02794|FRIH_HUMAN
23.5126	20.8829	23.1388	23.1443	23.2182	23.1104		51.58	0.475719	-0.64623	sp|P03905|NU4M_HUMAN
21.2419	23.527	23.4874	26.1624	23.4481	25.8254		67.033	0.10376	-2.39321	sp|P04003|C4BPA_HUMAN;CON__Q28065
22.7484	24.3967	24.6544	26.1673	24.1347	26.7042		54.305	0.15263	-1.73558	sp|P04004|VTNC_HUMAN;CON__Q3ZBS7
34.2842	34.6668	34.9156	34.556	34.4464	34.3586		39.42	0.430371	0.168518	sp|P04075|ALDOA_HUMAN
25.2447	25.6893	25.6649	25.4283	26.1048	26.0601		11.139	0.274301	-0.331385	sp|P04080|CYTB_HUMAN
29.0997	28.8952	29.3316	29.0329	29.3146	28.9196		24.722	0.914037	0.0198002	sp|P04179|SODM_HUMAN
34.2381	34.7253	35.0379	34.8059	34.1998	34.1638		36.053	0.424911	0.27721	sp|P04406|G3P_HUMAN;sp|O14556|G3PT_HUMAN
25.2966	24.8932	25.6242	25.2023	25.17	24.6494		28.315	0.394508	0.264121	sp|P04632|CPNS1_HUMAN;sp|Q96L46|CPNS2_HUMAN
31.8859	31.5832	31.5211	31.1153	31.9766	31.5008		22.782	0.653293	0.132486	sp|P04792|HSPB1_HUMAN
24.0411	23.5739	24.12	24.5059	23.7025	24.2012		68.569	0.480813	-0.224876	sp|P04843|RPN1_HUMAN
25.8397	25.6844	25.6747	25.3004	26.1919	25.6926		35.061	0.986908	0.00459925	sp|P05026|AT1B1_HUMAN
23.7339	24.0155	21.3181	25.4213	24.1242	25.5323		21.275	0.107281	-2.00349	sp|P05090|APOD_HUMAN
27.2842	26.9281	27.064	26.6197	27.1508	26.8669		56.381	0.314358	0.212935	sp|P05091|ALDH2_HUMAN
24.3262	22.0955	21.9137	28.4666	23.9193	27.1574		10.834	0.0745552	-3.73595	sp|P05109|S10A8_HUMAN
21.5808	22.1187	22.3616	23.3275	23.4339	20.1571		36.112	0.807751	-0.285778	sp|P05198|IF2A_HUMAN
25.574	25.3179	25.6626	25.2877	25.7754	25.084		11.514	0.586196	0.135784	sp|P05386|RLA1_HUMAN
26.6594	26.6119	26.7742	26.6071	26.85	26.6262		11.665	0.897262	-0.0126038	sp|P05387|RLA2_HUMAN
25.5047	25.2771	25.6918	25.6314	25.7302	25.4335		34.273	0.509824	-0.107187	sp|P05388|RLA0_HUMAN;sp|Q8NHW5|RLA0L_HUMAN
28.6687	29.5051	29.5292	29.1689	29.7803	29.2901		14.858	0.62597	-0.178738	sp|P05413|FABPH_HUMAN
23.4975	23.264	23.5221	23.3598	22.6265	23.7531		88.414	0.622178	0.181375	sp|P05556|ITB1_HUMAN
35.6726	35.4976	35.5473	35.3695	35.3953	35.7102		21.145	0.541551	0.0808271	sp|P05976|MYL1_HUMAN
24.6531	23.3295	19.8118	28.2905	24.2267	26.2867		13.242	0.119891	-3.66987	sp|P06702|S10A9_HUMAN
35.1488	35.8712	36.0032	35.6074	35.6484	35.6535		43.101	0.893459	0.0379359	sp|P06732|KCRM_HUMAN
30.6522	30.8119	30.8192	30.7196	30.9487	30.539		47.168	0.855249	0.025376	sp|P06733|ENOA_HUMAN
30.1901	30.5059	30.7908	30.6039	30.3386	30.3948		63.146	0.80738	0.0498301	sp|P06744|G6PI_HUMAN
24.8448	24.779	25.1119	25.5363	24.1223	24.5877		32.575	0.722599	0.163175	sp|P06748|NPM_HUMAN
29.0254	28.9862	29.7736	29.3349	28.0697	28.9961		13.908	0.369432	0.461505	sp|Q8N257|H2B3B_HUMAN;sp|Q16778|H2B2E_HUMAN;sp|P33778|H2B1B_HUMAN;sp|P23527|H2B1O_HUMAN;sp|P06899|H2B1J_HUMAN;sp|Q6DRA6|H2B2D_HUMAN;sp|Q6DN03|H2B2C_HUMAN
26.5379	26.5298	27.1696	26.676	26.6819	26.6053		52.948	0.690591	0.0913506	sp|P07099|HYEP_HUMAN
26.8669	27.824	28.168	28.0308	21.4131	27.6002		10.044	0.4228	1.93824	sp|P07108|ACBP_HUMAN
26.7966	27.8889	27.4213	27.0581	27.6152	27.9655		36.638	0.68925	-0.177314	sp|P07195|LDHB_HUMAN
21.9265	24.0715	24.0048	23.838	24.0142	22.3002		22.088	0.958007	-0.0498664	sp|P07203|GPX1_HUMAN
27.7135	27.6449	27.8922	27.7273	27.5793	27.7054		57.116	0.412053	0.0795383	sp|P07237|PDIA1_HUMAN
25.6428	24.8177	26.0969	25.5075	21.8227	25.3482		20.863	0.362652	1.29297	sp|P07305|H10_HUMAN
24.589	25.2868	25.5063	25.271	24.7601	25.0199		44.552	0.742505	0.110366	sp|P07339|CATD_HUMAN
28.0667	28.1626	28.5102	29.3619	28.6389	30.0627		38.604	0.0625423	-1.10795	sp|P07355|ANXA2_HUMAN;sp|A6NMY6|AXA2L_HUMAN
25.1272	25.0443	25.4521	25.6797	25.0126	25.7632		81.889	0.359531	-0.277285	sp|P07384|CAN1_HUMAN
26.7437	26.698	27.024	27.1577	26.9155	26.9365		49.67	0.229587	-0.181322	sp|P07437|TBB5_HUMAN
32.6286	33.1142	33.7698	32.9489	33.2566	32.5565		29.557	0.55392	0.2502	sp|P07451|CAH3_HUMAN
28.1913	27.3153	28.6842	29.6116	28.0715	29.8332		39.746	0.180168	-1.10849	sp|P07585|PGS2_HUMAN
25.7277	25.9554	26.0102	26.0721	26.0843	25.8824		58.112	0.348006	-0.115166	sp|P07602|SAP_HUMAN
26.5114	26.7977	26.6306	26.7964	27.0483	26.8227		15.054	0.103163	-0.242564	sp|P07737|PROF1_HUMAN;CON__P02584
27.2233	27.4976	28.2788	27.9185	27.4619	28.0039		84.659	0.738463	-0.128206	sp|P07900|HS90A_HUMAN;sp|Q14568|HS902_HUMAN;sp|Q58FG0|HS905_HUMAN;sp|Q58FG1|HS904_HUMAN
23.6123	21.1348	23.6919	24.0401	20.9489	23.9141		33.67	0.911939	-0.154648	sp|P07910|HNRPC_HUMAN;sp|P0DMR1|HNRC4_HUMAN;sp|O60812|HNRC1_HUMAN;sp|B7ZW38|HNRC3_HUMAN;sp|B2RXH8|HNRC2_HUMAN
28.8935	28.2794	28.7843	28.2648	28.4294	27.9332		10.739	0.137137	0.443243	sp|P07919|QCR6_HUMAN;sp|A0A096LP55|QCR6L_HUMAN
28.5466	28.2061	28.4603	27.9816	28.8428	28.2565		54.636	0.880029	0.0440235	sp|P07954|FUMH_HUMAN
29.9449	29.8252	30.2292	30.0637	30.4643	30.3002		75.872	0.173265	-0.27631	sp|P08133|ANXA6_HUMAN
31.6876	31.7508	31.9786	31.4925	31.6478	31.3108		85.182	0.0705532	0.321994	sp|P08237|PFKAM_HUMAN;sp|Q01813|PFKAP_HUMAN
29.4131	29.6489	29.9333	29.6929	29.7135	29.6988		83.263	0.819899	-0.0365804	sp|P08238|HS90B_HUMAN;sp|Q58FF7|H90B3_HUMAN
21.2731	19.1676	22.9087	24.0759	20.9995	22.7071		28.518	0.351201	-1.47772	sp|P08246|ELNE_HUMAN
23.565	23.263	21.6076	25.8377	21.569	24.702		28.837	0.435401	-1.22436	sp|P08311|CATG_HUMAN
28.8536	28.7084	28.8979	28.2914	28.7801	28.431		43.295	0.110554	0.31915	sp|P08559|ODPA_HUMAN;sp|P29803|ODPAT_HUMAN
29.2245	28.7141	29.1249	28.4645	29.1184	28.6925		35.422	0.347819	0.262719	sp|P08574|CY1_HUMAN
33.9983	33.8792	33.6985	33.0164	33.8869	33.2647		21.932	0.160884	0.46934	sp|P08590|MYL3_HUMAN
28.3831	28.5803	28.8063	30.1815	28.9702	30.3339		53.651	0.0507336	-1.23865	sp|P08670|VIME_HUMAN;sp|P41219|PERI_HUMAN
25.9248	26.6223	27.1416	27.4477	26.8647	27.7494		35.936	0.145093	-0.79105	sp|P08758|ANXA5_HUMAN
25.5977	25.5612	25.8302	25.6153	25.6789	25.5903		32.854	0.712964	0.0348727	sp|P08865|RSSA_HUMAN
26.6344	27.5325	27.904	27.6701	27.676	27.5938		23.356	0.486018	-0.289663	sp|P09211|GSTP1_HUMAN
30.3363	30.0519	30.1332	30.204	30.282	30.2471		14.716	0.465539	-0.0705185	sp|P09382|LEG1_HUMAN
25.9431	26.4994	27.1755	26.7936	26.451	26.5098		25.789	0.908512	-0.045482	sp|P09417|DHPR_HUMAN
24.9409	24.554	24.8655	25.3633	20.5377	25.2569		24.893	0.540085	1.06751	sp|P09429|HMGB1_HUMAN;sp|B2RPK0|HGB1A_HUMAN
33.8214	35.0254	35.1212	33.8675	33.9286	34.5255		32.708	0.305971	0.548791	sp|P09493|TPM1_HUMAN
28.4639	28.2763	28.6973	28.0403	28.2499	27.7136		54.177	0.0732061	0.477922	sp|P09622|DLDH_HUMAN
23.841	23.8623	24.3347	24.6843	24.2456	23.7547		34.225	0.52906	-0.215558	sp|Q32P51|RA1L2_HUMAN;sp|P09651|ROA1_HUMAN
28.9753	28.5801	28.8632	28.0014	28.9638	28.6993		8.7813	0.463197	0.251364	sp|P09669|COX6C_HUMAN
21.8564	23.9869	24.4809	24.4815	24.383	21.3414		69.284	0.977376	0.0394618	sp|P09960|LKHA4_HUMAN
29.5136	30.3562	30.7777	29.5646	30.8097	29.8967		39.455	0.823143	0.125494	sp|P09972|ALDOC_HUMAN
27.8072	28.1237	26.8365	27.4056	28.2159	28.4423		13.509	0.435328	-0.432138	sp|Q71UI9|H2AV_HUMAN;sp|P0C0S5|H2AZ_HUMAN
30.5785	30.0842	31.8613	30.7036	30.532	30.0443		70.051	0.503806	0.414694	sp|P0DMV9|HS71B_HUMAN;sp|P0DMV8|HS71A_HUMAN
28.2771	28.1623	28.5119	28.0559	28.4447	27.94		68.996	0.40742	0.170209	sp|P10515|ODP2_HUMAN
26.039	25.5065	25.8759	26.3271	26.8554	25.7804		11.737	0.213882	-0.51386	sp|P10599|THIO_HUMAN
29.3277	29.3159	29.3702	28.6551	29.1458	29.0038		13.696	0.0515241	0.403039	sp|P10606|COX5B_HUMAN
23.3809	23.6075	21.0696	21.7088	23.1636	20.4633		78.927	0.46526	0.907376	sp|P10636|TAU_HUMAN
26.9516	26.7847	26.5856	26.3952	27.316	26.792		42.981	0.843492	-0.0604146	sp|P10644|KAP0_HUMAN;sp|P31321|KAP1_HUMAN
28.3432	28.5306	28.7142	28.122	28.7924	28.2061		61.054	0.545949	0.155833	sp|P10809|CH60_HUMAN
26.6382	26.8046	26.9659	26.8236	27.1333	27.1194		72.332	0.183092	-0.22252	sp|P11021|GRP78_HUMAN
32.9387	32.3874	32.252	32.6236	33.0699	32.8253		223.9	0.27224	-0.313567	sp|P11055|MYH3_HUMAN;sp|A7E2Y1|MYH7B_HUMAN
31.2633	31.6402	31.6573	31.2579	31.4636	31.4627		70.897	0.437293	0.125561	sp|P11142|HSP7C_HUMAN
29.6365	29.4845	29.6652	29.0236	29.5818	28.9543		39.233	0.118648	0.408852	sp|P11177|ODPB_HUMAN
34.6956	34.6042	35.1093	34.7697	34.5837	34.447		97.091	0.325993	0.202869	sp|P11217|PYGM_HUMAN;sp|P06737|PYGL_HUMAN
23.1126	22.9229	23.1708	20.7973	22.878	21.9366		23.408	0.119283	1.19814	sp|P11234|RALB_HUMAN;sp|P11233|RALA_HUMAN
27.7467	27.4509	28.2126	27.8599	27.9358	27.3412		46.588	0.769079	0.0910918	sp|P11310|ACADM_HUMAN
28.5469	28.1235	28.583	28.6532	28.7557	28.417		426.74	0.344934	-0.190863	sp|P11532|DMD_HUMAN;sp|P46939|UTRO_HUMAN
25.6086	25.4172	26.2466	27.3143	25.0038	27.1441		108.53	0.404856	-0.729944	sp|P12109|CO6A1_HUMAN
24.8364	24.7252	25.0924	26.3494	23.7914	26.7922		108.58	0.464987	-0.759673	sp|P12110|CO6A2_HUMAN
26.8018	26.9353	27.2063	28.0148	26.9522	28.8165		343.67	0.162021	-0.946695	sp|P12111|CO6A3_HUMAN
32.0813	31.7212	32.0582	31.4141	32.0757	31.4354		33.064	0.274173	0.311832	sp|P12235|ADT1_HUMAN
24.6562	25.5248	25.285	25.5359	24.6178	24.7007		32.866	0.629771	0.203875	sp|P12236|ADT3_HUMAN
24.8804	24.6534	24.4485	23.7231	25.4917	21.3756		42.644	0.398945	1.13065	sp|P12277|KCRB_HUMAN
26.8713	27.6582	27.1268	27.5883	27.8247	28.1927		103.06	0.0892568	-0.649809	sp|P12814|ACTN1_HUMAN
35.738	35.637	35.8411	35.8069	35.3218	35.2985		223.14	0.209227	0.262941	sp|P12882|MYH1_HUMAN
37.0468	37.2185	37.1249	35.9306	36.9218	36.2832		223.09	0.0630655	0.751525	sp|P12883|MYH7_HUMAN;sp|Q9H6N6|MYH16_HUMAN;sp|Q9Y2K3|MYH15_HUMAN
22.3346	22.2284	22.4041	23.4112	21.7195	22.3298		69.842	0.757482	-0.164433	sp|P12956|XRCC6_HUMAN
29.7788	29.5829	29.6363	28.9084	29.7524	28.9899		19.576	0.177846	0.449109	sp|P13073|COX41_HUMAN
26.2454	26.7826	27.2914	27.0532	26.8676	26.9967		49.973	0.551388	-0.199387	sp|P13489|RINI_HUMAN
28.1588	28.5339	28.7803	28.5274	28.5174	28.2023		95.337	0.738008	0.0752544	sp|P13639|EF2_HUMAN;sp|Q15029|U5S1_HUMAN
26.4543	26.5942	26.7946	26.4691	22.3719	26.2474		19.595	0.3005	1.58495	sp|P13693|TCTP_HUMAN;sp|Q56UQ5|TPT1L_HUMAN
24.2096	24.3523	24.399	25.7586	22.6113	25.42		36.294	0.795771	-0.276378	sp|P13716|HEM2_HUMAN
25.4338	25.8471	26.0681	25.898	26.1755	26.1007		81.224	0.247937	-0.275053	sp|P13798|ACPH_HUMAN
26.819	26.7326	26.8286	26.2831	27.1158	26.5205		35.079	0.571573	0.153589	sp|P13804|ETFA_HUMAN
28.5762	28.5515	28.536	28.1704	28.743	28.3938		83.785	0.516089	0.118846	sp|P13807|GYS1_HUMAN;sp|P54840|GYS2_HUMAN
27.0619	26.8999	26.9775	26.8565	27.0786	26.8179		45.518	0.543837	0.0621058	sp|P13861|KAP2_HUMAN;sp|P31323|KAP3_HUMAN
32.8968	33.389	33.809	33.693	33.2851	32.9778		46.986	0.896896	0.0462735	sp|P13929|ENOB_HUMAN
26.2374	26.2498	26.4266	25.7251	22.3103	26.1331		14.177	0.2624	1.58174	sp|P13987|CD59_HUMAN
24.3838	25.5766	25.2243	25.2446	21.8514	25.3451		12.476	0.488945	0.914559	sp|P14174|MIF_HUMAN
24.7069	21.4789	24.7073	24.3235	22.0394	25.2256		9.3959	0.879449	-0.231781	sp|P14406|CX7A2_HUMAN
32.9536	32.9741	33.4499	33.2237	33.3308	32.712		57.936	0.889754	0.0369886	sp|P14618|KPYM_HUMAN;sp|P30613|KPYR_HUMAN
26.0523	26.6595	26.3591	26.4304	26.44	26.473		11.139	0.63251	-0.0908508	sp|P14621|ACYP2_HUMAN
22.5184	23.9249	23.9853	24.325	22.8784	24.0865		92.468	0.684152	-0.287119	sp|P14625|ENPL_HUMAN
29.3784	28.2667	27.9246	27.265	29.8623	27.907		22.764	0.851816	0.178473	sp|P14649|MYL6B_HUMAN
29.2152	28.9047	28.6476	28.2368	28.7761	28.3871		10.192	0.118176	0.455801	sp|P14854|CX6B1_HUMAN
31.4996	31.1556	31.1473	30.6595	31.223	30.9065		13.53	0.166747	0.337829	sp|P14927|QCR7_HUMAN
21.8046	24.3434	24.5483	26.0236	23.5956	25.9552		14.719	0.243526	-1.62603	sp|P15090|FABP4_HUMAN;sp|P02689|MYP2_HUMAN
27.299	28.062	28.2438	28.0581	28.5062	28.1965		35.853	0.292695	-0.385324	sp|P15121|ALDR_HUMAN;sp|C9JRZ8|AK1BF_HUMAN
30.5169	30.8738	31.3773	31.3909	30.0648	30.5013		28.766	0.59082	0.270296	sp|P15259|PGAM2_HUMAN
24.8672	24.8274	25.1252	24.7682	24.786	24.7742		31.324	0.154694	0.163784	sp|P15880|RS2_HUMAN
23.6654	24.7247	24.5018	24.362	24.5494	24.8837		30.375	0.44617	-0.30109	sp|P16152|CBR1_HUMAN
20.7222	24.1632	24.46	24.2994	21.5314	24.0742		59.024	0.906523	-0.18658	sp|P16298|PP2BB_HUMAN
31.6088	31.5746	31.2619	30.4974	31.7584	30.4669		114.76	0.261528	0.574176	sp|P16615|AT2A2_HUMAN
25.7843	25.7853	25.3098	24.9864	25.7844	26.5674		53.053	0.767403	-0.152935	sp|P16671|CD36_HUMAN
27.531	27.1659	27.2163	27.0929	27.4874	26.8201		40.089	0.489482	0.170946	sp|P16989|YBOX3_HUMAN;sp|Q9Y2T7|YBOX2_HUMAN
28.003	28.2407	28.6726	20.1097	28.2323	20.2318		71.027	0.113283	5.44748	sp|P17066|HSP76_HUMAN;sp|P48741|HSP77_HUMAN
24.3917	24.191	25.0794	23.9611	22.1699	24.3277		21.541	0.211612	1.0678	sp|P17152|TMM11_HUMAN
30.1845	30.7491	31.1297	30.6328	30.5963	30.5021		46.247	0.710143	0.11071	sp|P17174|AATC_HUMAN
31.5784	31.8601	31.5054	30.7969	31.6046	31.3795		47.504	0.215702	0.387613	sp|P17540|KCRS_HUMAN;sp|P12532|KCRU_HUMAN
24.281	24.3987	24.5757	24.0321	20.1704	21.8308		16.402	0.0984038	2.40737	sp|P17568|NDUB7_HUMAN
26.0072	25.7618	25.7427	25.7519	26.6734	25.8267		40.589	0.46719	-0.246816	sp|P17612|KAPCA_HUMAN;sp|P22694|KAPCB_HUMAN
24.1941	23.9386	23.795	24.4389	24.2286	23.6815		79.994	0.60986	-0.140464	sp|P17655|CAN2_HUMAN
32.8023	32.9654	32.5059	32.1576	32.7216	32.9114		53.535	0.573974	0.160971	sp|P17661|DESM_HUMAN;sp|Q16352|AINX_HUMAN;sp|P07196|NFL_HUMAN;sp|P07197|NFM_HUMAN;sp|P12036|NFH_HUMAN
24.9281	24.5612	24.8534	24.8858	24.9974	24.7734		49.203	0.46378	-0.104625	sp|P17980|PRS6A_HUMAN
23.1595	23.5162	24.0138	23.4059	23.0954	23.0655		60.343	0.238824	0.374217	sp|P17987|TCPA_HUMAN
25.4864	25.1242	25.7504	25.3707	25.2816	25.297		29.225	0.496236	0.137247	sp|P18124|RL7_HUMAN
28.0016	27.8687	28.1431	28.1912	28.1573	28.2885		123.8	0.0784893	-0.207834	sp|P18206|VINC_HUMAN
22.3687	22.9639	23.6565	23.5267	22.343	22.6001		28.804	0.754741	0.173111	sp|P18669|PGAM1_HUMAN;sp|Q8N0Y7|PGAM4_HUMAN
27.4751	27.552	27.6557	27.0294	27.7623	26.8421		12.587	0.28798	0.34971	sp|P18859|ATP5J_HUMAN
32.5518	32.4059	32.331	31.3482	32.4394	31.7268		21.692	0.144218	0.59145	sp|P19237|TNNI1_HUMAN
24.6432	24.0281	24.5979	24.7484	25.3376	24.4604		76.613	0.260757	-0.425712	sp|P19338|NUCL_HUMAN
27.6943	27.7067	27.7543	27.3	27.8999	27.8773		102.48	0.901467	0.0259978	sp|P19367|HXK1_HUMAN;sp|P52789|HXK2_HUMAN;sp|Q2TB90|HKDC1_HUMAN;sp|P52790|HXK3_HUMAN
27.2814	27.2321	27.0453	26.742	27.5579	26.9732		27.391	0.72591	0.0952377	sp|P19404|NDUV2_HUMAN
20.6012	23.2452	21.4431	25.8675	21.7454	25.612		101.39	0.162004	-2.64514	sp|P19827|ITIH1_HUMAN
25.9739	26.285	26.2688	26.2515	26.9873	27.0696		52.739	0.100536	-0.593543	sp|P20073|ANXA7_HUMAN
25.6374	25.414	25.8872	25.3767	25.6518	25.6859		26.489	0.679561	0.0747528	sp|P20618|PSB1_HUMAN
29.5931	29.2016	29.558	28.4837	22.7864	28.7524		16.762	0.227457	2.77673	sp|P20674|COX5A_HUMAN
25.8759	25.812	26.7209	27.7629	25.8376	28.3123		33.922	0.220639	-1.16795	sp|P20774|MIME_HUMAN
26.0956	25.9753	26.236	25.7623	26.2099	25.501		94.253	0.275644	0.277889	sp|P20807|CAN3_HUMAN
34.5184	34.4838	34.2388	34.3718	34.4799	34.4532		772.91	0.831627	-0.0212898	sp|P20929|NEBU_HUMAN
24.6218	23.3188	25.1513	25.2164	25.5161	20.7217		26.559	0.75643	0.54591	sp|P21266|GSTM3_HUMAN
29.3518	29.7453	30.3151	30.1703	29.87	29.7098		37.567	0.735057	-0.112666	sp|P21695|GPDA_HUMAN
30.7404	30.5896	30.7189	30.4444	31.1607	30.4012		30.772	0.957649	0.0141691	sp|P21796|VDAC1_HUMAN
21.4307	21.2763	21.8774	25.0327	22.3352	25.6167		41.654	0.0525744	-2.80011	sp|P21810|PGS1_HUMAN
30.5844	30.3622	30.7655	30.498	30.5163	30.0971		565.17	0.327735	0.200226	sp|P21817|RYR1_HUMAN;sp|Q15413|RYR3_HUMAN;sp|Q92736|RYR2_HUMAN
28.1445	27.8557	27.9358	27.3862	28.1683	27.2882		31.629	0.279297	0.364468	sp|P21912|SDHB_HUMAN
21.0171	23.3464	23.7661	23.7145	23.9083	23.4278		30.037	0.323936	-0.973656	sp|P21964|COMT_HUMAN
27.6796	27.5851	27.837	27.7701	27.862	27.5372		24.636	0.861448	-0.0225919	sp|P22061|PIMT_HUMAN
22.189	22.6107	24.8294	25.6758	23.0113	24.6316		458.22	0.336729	-1.22985	sp|P22105|TENX_HUMAN;sp|Q16473|TENXA_HUMAN
27.2591	27.1186	27.5625	27.4919	27.6697	27.4584		117.85	0.196706	-0.226609	sp|P22314|UBA1_HUMAN
23.0638	22.9226	23.9555	24.8677	22.4019	23.9099		25.552	0.627918	-0.412548	sp|P22352|GPX3_HUMAN
25.9509	26.5866	25.8062	25.9032	26.5797	26.6645		17.298	0.474582	-0.2679	sp|P22392|NDKB_HUMAN;sp|O60361|NDK8_HUMAN
26.1034	26.0907	26.3755	26.2844	26.313	26.0203		37.429	0.908729	-0.0160611	sp|P22626|ROA2_HUMAN
30.2652	29.7875	30.2118	29.6552	30.1994	29.7689		48.442	0.39473	0.213659	sp|P22695|QCR2_HUMAN
24.8217	20.587	24.4262	24.2439	24.1033	23.9523		47.862	0.576546	-0.821512	sp|P22830|HEMH_HUMAN
30.0308	29.6948	29.9474	29.5012	30.036	29.6384		90.218	0.431091	0.165785	sp|P23109|AMPD1_HUMAN;sp|Q01432|AMPD3_HUMAN
22.2425	22.4941	20.5174	22.9795	24.1023	24.5321		77.213	0.0520903	-2.11997	sp|P23142|FBLN1_HUMAN
22.4636	20.7152	21.3255	23.1105	22.2031	22.9764		76.149	0.0972841	-1.26188	sp|P23246|SFPQ_HUMAN;sp|Q15233|NONO_HUMAN
22.5215	21.8099	22.3055	20.2707	22.8762	23.6302		23.742	0.966288	-0.0467358	sp|P23284|PPIB_HUMAN
27.8831	26.9954	26.5544	27.4464	28.838	27.2851		10.546	0.320831	-0.712171	sp|P23297|S10A1_HUMAN
26.6615	26.2067	26.4817	25.9046	27.028	26.5088		80.243	0.934873	-0.0304852	sp|P23327|SRCH_HUMAN
23.0877	23.0216	23.4429	22.8305	23.6626	22.575		65.443	0.671675	0.161366	sp|P23368|MAOM_HUMAN
23.4151	23.4884	24.3696	23.8608	23.8119	24.0573		53.165	0.654716	-0.152315	sp|P23381|SYWC_HUMAN
24.6266	24.0919	25.0304	24.4451	24.5507	24.4768		26.688	0.753297	0.0921078	sp|P23396|RS3_HUMAN
24.8912	25.0744	25.6793	25.5232	25.5131	25.5526		47.716	0.257356	-0.314664	sp|P23526|SAHH_HUMAN
22.4896	22.4448	23.1002	22.6803	22.601	22.5525		69.15	0.770642	0.0669638	sp|P23588|IF4B_HUMAN
20.6892	20.4083	21.8925	24.7558	20.9876	23.9264		27.807	0.14463	-2.22658	sp|P24158|PRTN3_HUMAN
25.9709	26.0817	25.8662	25.0916	26.0095	25.5207		54.636	0.187626	0.432357	sp|P24298|ALAT1_HUMAN;sp|Q8TD30|ALAT2_HUMAN
27.9817	27.464	27.6146	27.4097	28.1889	27.7733		9.1174	0.722652	-0.103837	sp|P24310|CX7A1_HUMAN
24.96	24.5976	25.1593	24.6021	22.1523	21.3689		24.763	0.090049	2.19793	sp|P24534|EF1B_HUMAN
27.9962	27.5358	27.5399	27.6196	28.1233	27.4731		28.908	0.856464	-0.048069	sp|P24539|AT5F1_HUMAN
24.4412	24.7855	24.323	24.2084	24.9808	25.1901		18.042	0.448208	-0.276515	sp|P24666|PPAC_HUMAN
29.9498	29.6067	29.6447	29.0279	29.895	29.3132		45.199	0.310478	0.321706	sp|P24752|THIL_HUMAN
25.6293	25.1183	25.5429	25.3047	25.1947	25.3298		14.515	0.399631	0.153772	sp|P25398|RS12_HUMAN
32.0529	32.0528	32.1365	31.5763	32.1331	31.6635		59.75	0.173358	0.289775	sp|P25705|ATPA_HUMAN;REV__sp|Q9Y5A7|NUB1_HUMAN
26.2339	25.9298	26.1051	25.9653	26.4333	26.3137		29.555	0.422817	-0.147835	sp|P25786|PSA1_HUMAN
24.1582	24.0562	24.0221	23.8412	24.3381	24.0603		25.898	0.995002	-0.000996272	sp|P25787|PSA2_HUMAN
24.4033	24.4945	24.3175	24.5718	25.0042	25.2192		28.433	0.0556886	-0.526665	sp|P25788|PSA3_HUMAN
24.9117	25.1133	25.6576	25.745	25.8584	25.7957		67.819	0.0639105	-0.572169	sp|P26038|MOES_HUMAN;sp|P15311|EZRI_HUMAN
24.9621	24.251	20.9558	24.3138	24.5295	20.8663		24.261	0.933052	0.153085	sp|P26373|RL13_HUMAN
24.2695	24.9626	24.7796	26.5828	21.2471	26.8381		11.728	0.910816	-0.218774	sp|P26447|S10A4_HUMAN
27.238	27.1949	27.1175	26.8535	27.5457	27.187		50.118	0.955956	-0.011926	sp|P26641|EF1G_HUMAN
26.5353	26.4281	26.6346	20.6741	21.5521	25.5342		6.1085	0.0577832	3.94586	sp|P26678|PPLA_HUMAN
21.3727	23.9492	25.2153	25.8039	26.1319	26.1459		31.73	0.0912543	-2.51482	sp|P27105|STOM_HUMAN
27.0847	26.0315	26.9622	26.1846	26.7962	25.871		58.762	0.394957	0.408851	sp|P27338|AOFB_HUMAN
23.5847	23.8435	24.3694	23.8671	22.9414	23.557		24.604	0.251869	0.477412	sp|P27635|RL10_HUMAN;sp|Q96L21|RL10L_HUMAN
25.5647	25.4437	25.7066	25.3406	25.7976	25.4738		121	0.836024	0.0343469	sp|P27816|MAP4_HUMAN
25.6831	25.6127	26.1358	25.8586	25.7644	25.8704		67.567	0.907743	-0.0206439	sp|P27824|CALX_HUMAN
26.3138	26.2946	26.6014	26.4127	26.9878	26.3358		26.411	0.48513	-0.175503	sp|P28066|PSA5_HUMAN
24.8863	24.8423	21.0431	21.0033	25.0571	24.9525		25.357	0.967315	-0.0804176	sp|P28072|PSB6_HUMAN
23.8071	24.1005	24.8483	23.9326	25.7525	24.1088		28.48	0.626431	-0.345975	sp|P28074|PSB5_HUMAN
27.1179	28.0253	27.8371	27.6583	27.9346	28.0627		25.744	0.496251	-0.225121	sp|P28161|GSTM2_HUMAN;sp|P09488|GSTM1_HUMAN;sp|Q03013|GSTM4_HUMAN;sp|P46439|GSTM5_HUMAN
25.5237	25.6584	26.1379	25.8329	26.2978	25.7049		40.569	0.543469	-0.171905	sp|P28289|TMOD1_HUMAN
29.5807	29.4921	29.505	28.8651	29.6664	29.2277		79.467	0.307115	0.272853	sp|P28331|NDUS1_HUMAN
21.3332	22.716	22.7209	20.7076	22.9492	20.8517		41.389	0.429741	0.753838	sp|P28482|MK01_HUMAN
23.8853	23.5181	23.7032	23.3523	22.2021	23.3871		56.166	0.148184	0.72172	sp|P28838|AMPL_HUMAN
26.4888	26.1991	26.8352	26.4388	27.0177	26.5885		31.121	0.5292	-0.173948	sp|P29692|EF1D_HUMAN
27.1089	26.8957	26.961	26.7094	27.4046	26.6403		61.719	0.793761	0.0704435	sp|P30038|AL4A1_HUMAN
28.7606	29.3924	29.599	29.4237	29.6638	29.6104		25.035	0.295951	-0.315292	sp|P30041|PRDX6_HUMAN
27.0163	27.7638	27.819	27.1241	27.0826	26.6982		28.17	0.125451	0.564716	sp|P30042|ES1_HUMAN
23.7082	23.8488	25.5907	25.704	22.4487	24.1865		12.712	0.821436	0.269501	sp|P30046|DOPD_HUMAN;sp|A6NHG4|DDTL_HUMAN
29.0111	28.5996	28.7204	28.6013	29.1295	28.486		27.692	0.877935	0.0380866	sp|P30048|PRDX3_HUMAN
28.159	27.8128	28.0911	27.3217	28.2371	27.9085		17.49	0.528428	0.198533	sp|P30049|ATPD_HUMAN
25.1533	24.8048	25.0568	24.7787	25.0788	24.9526		17.818	0.640808	0.0682735	sp|P30050|RL12_HUMAN
27.6096	27.407	27.4737	26.8367	28.0013	27.2955		31.387	0.746812	0.118975	sp|P30084|ECHM_HUMAN
29.0231	29.2231	29.5275	29.1046	29.2592	29.1533		21.057	0.607188	0.085556	sp|P30086|PEBP1_HUMAN
24.3417	24.3125	24.3105	24.3968	22.0588	24.6328		56.782	0.488898	0.625451	sp|P30101|PDIA3_HUMAN
26.8545	26.97	26.8813	26.9557	27.1079	26.3012		65.308	0.672779	0.113684	sp|P30153|2AAA_HUMAN;sp|P30154|2AAB_HUMAN
26.9563	26.676	27.2215	27.0311	27.0133	26.4087		54.889	0.63221	0.133554	sp|P30566|PUR8_HUMAN
26.7132	24.621	24.6475	24.7758	26.4746	24.8601		57.206	0.96372	-0.0429026	sp|P30837|AL1B1_HUMAN
29.0169	28.6317	28.936	28.5487	28.8547	28.5045		72.691	0.233495	0.225557	sp|P31040|SDHA_HUMAN
32.5386	32.1486	33.0201	32.5991	32.3096	32.4582		45.16	0.691124	0.11348	sp|P31415|CASQ1_HUMAN
31.0512	30.7339	31.0244	30.4317	30.829	30.3021		52.645	0.0918817	0.415551	sp|P31930|QCR1_HUMAN
27.2717	26.2157	26.4151	26.088	27.1933	25.8652		35.329	0.655109	0.251998	sp|P31937|3HIDH_HUMAN
24.0701	23.5897	24.5868	24.5296	24.4068	24.2388		64.615	0.360478	-0.30953	sp|P31939|PUR9_HUMAN
22.3246	22.9619	23.2035	23.6823	22.6063	23.2466		49.229	0.44116	-0.348382	sp|P31943|HNRH1_HUMAN;sp|P52597|HNRPF_HUMAN;sp|P55795|HNRH2_HUMAN
24.4123	23.8358	24.952	25.0388	25.4102	24.7086		28.082	0.161684	-0.652543	sp|P31946|1433B_HUMAN
26.2329	26.3045	26.3998	26.0635	26.3626	26.4172		62.639	0.807272	0.031292	sp|P31948|STIP1_HUMAN
20.7146	24.2488	24.3949	24.0821	21.3053	24.1412		21.863	0.972077	-0.0567608	sp|P32969|RL9_HUMAN
28.796	28.7845	28.7095	28.271	29.0505	28.4574		77.942	0.511287	0.170351	sp|P33121|ACSL1_HUMAN;sp|Q9ULC5|ACSL5_HUMAN;sp|Q9UKU0|ACSL6_HUMAN
24.1831	24.1637	24.4211	24.4124	24.2577	24.2768		94.33	0.568152	-0.0596364	sp|P34932|HSP74_HUMAN
24.7107	24.198	24.6449	24.295	22.468	24.0381		15.046	0.196906	0.9175	sp|P35080|PROF2_HUMAN
27.3908	27.1458	27.4359	27.1612	27.4979	27.2037		29.804	0.80535	0.036602	sp|P35232|PHB_HUMAN
24.398	24.5359	25.3838	24.7245	24.7425	24.4955		68.563	0.728815	0.118375	sp|P35241|RADI_HUMAN
24.2428	24.033	23.6832	24.0783	24.5011	24.6513		14.787	0.14788	-0.42391	sp|P35268|RL22_HUMAN
22.7012	22.0872	23.3092	23.7253	22.8705	21.5539		28.048	0.982016	-0.017348	sp|P35270|SPRE_HUMAN
20.2002	21.9865	21.4669	26.3824	21.2966	26.4284		105.87	0.122451	-3.48463	sp|P35443|TSP4_HUMAN
23.1335	23.2634	24.3046	25.6347	21.6648	24.6719		312.24	0.752237	-0.423301	sp|P35555|FBN1_HUMAN
31.5317	31.3833	31.8588	31.4727	31.5354	31.2242		174.76	0.347163	0.180494	sp|P35573|GDE_HUMAN
26.0409	26.3327	26.9684	27.4308	26.9677	27.9925		226.53	0.0654089	-1.01631	sp|P35579|MYH9_HUMAN
35.3805	35.3741	34.7432	34.5475	35.1975	34.985		103.85	0.420125	0.255942	sp|P35609|ACTN2_HUMAN
21.0119	21.467	21.3957	23.2626	21.7623	23.9336		80.954	0.0614294	-1.69464	sp|P35611|ADDA_HUMAN
20.6075	22.2643	21.7031	22.2578	23.1547	20.966		80.853	0.494203	-0.60122	sp|P35612|ADDB_HUMAN
25.9877	25.95	25.8445	25.5658	22.1537	25.6432		42.2	0.269867	1.47318	sp|P35613|BASI_HUMAN
25.2256	26.3832	26.1468	25.9286	25.9093	26.3411		11.776	0.729351	-0.141094	sp|P35754|GLRX1_HUMAN
24.4573	24.0885	24.3657	24.4187	21.1226	24.5425		48.633	0.44942	0.942544	sp|P35998|PRS7_HUMAN
28.5706	28.0988	28.4003	27.6794	28.5455	27.6887		32.996	0.292973	0.385416	sp|P36542|ATPG_HUMAN
25.0572	24.6094	24.5381	24.7102	25.2126	24.7484		47.697	0.534486	-0.155495	sp|P36578|RL4_HUMAN
23.4425	23.0657	23.0889	22.5772	23.6861	23.2664		106.49	0.95133	0.0224387	sp|P36776|LONM_HUMAN
30.7225	31.0094	31.6062	31.2926	31.3309	30.9132		61.448	0.831996	-0.0662041	sp|P36871|PGM1_HUMAN
28.676	28.2595	27.8728	27.5606	28.4255	28.138		48.755	0.543803	0.228069	sp|P36957|ODO2_HUMAN
21.4838	23.0818	23.3302	23.966	21.3445	23.8004		22.391	0.713243	-0.404978	sp|P37802|TAGL2_HUMAN
27.1099	27.1193	27.0125	26.5638	27.6413	26.8912		27.843	0.887178	0.0484765	sp|P38117|ETFB_HUMAN
23.6159	23.2441	23.961	23.7625	23.6957	21.2418		68.303	0.454664	0.706996	sp|P38606|VATA_HUMAN
28.0638	27.9762	28.2905	27.7759	28.1038	28.0447		73.68	0.381075	0.135365	sp|P38646|GRP75_HUMAN
24.3394	24.0255	24.6592	24.2229	24.5641	24.4849		16.06	0.714155	-0.0825971	sp|P39019|RS19_HUMAN
25.0243	24.8074	25.0671	25.0616	24.7428	25.5172		141.72	0.586674	-0.140897	sp|P39059|COFA1_HUMAN
27.7017	27.2824	27.5216	27.2428	27.8725	27.3535		52.823	0.95971	0.0123068	sp|P40123|CAP2_HUMAN;sp|Q01518|CAP1_HUMAN
24.1246	24.6131	24.7388	24.7309	24.6422	24.7147		58.024	0.342385	-0.203743	sp|P40227|TCPZ_HUMAN
29.985	30.6345	30.5824	30.0727	30.5584	30.6733		36.426	0.908212	-0.0341345	sp|P40925|MDHC_HUMAN
30.9099	30.903	31.1114	30.5637	31.1185	30.7212		35.503	0.386036	0.173683	sp|P40926|MDHM_HUMAN
30.2634	30.1042	30.5048	29.7795	30.1225	29.5011		82.999	0.0841129	0.489796	sp|P40939|ECHA_HUMAN
22.9702	21.1547	23.9727	21.0006	23.4095	21.4221		51.109	0.533616	0.755114	sp|P41091|IF2G_HUMAN;sp|Q2VIR3|IF2GL_HUMAN
22.8474	20.8739	23.2697	23.1088	22.9354	22.251		23.048	0.60852	-0.434729	sp|Q6NXS1|IPP2M_HUMAN;sp|P41236|IPP2_HUMAN
26.7752	27.0598	27.0228	26.4417	26.9066	26.2868		32.816	0.11971	0.407588	sp|P42126|ECI1_HUMAN
26.1767	26.134	26.2836	25.6295	26.3838	25.8084		157.9	0.328906	0.257551	sp|P42704|LPPRC_HUMAN
27.5904	27.2238	27.321	26.9429	27.7653	26.8848		41.924	0.585078	0.180704	sp|P42765|THIM_HUMAN
27.6212	27.2811	27.3761	26.7745	27.6495	27.1261		70.857	0.42518	0.242734	sp|P43155|CACP_HUMAN
25.7177	24.9757	25.7674	25.7264	25.2504	25.1868		80.852	0.763404	0.0990842	sp|P43304|GPDM_HUMAN
22.6929	23.0392	23.3475	24.1649	20.9906	21.6351		55.52	0.482663	0.762946	sp|P43490|NAMPT_HUMAN
33.5084	33.4115	33.9442	33.8042	32.7488	33.1493		31.824	0.328803	0.387245	sp|P45378|TNNT3_HUMAN
29.2616	29.0425	29.3299	28.896	29.3601	29.1379		31.566	0.642563	0.0799917	sp|P45880|VDAC2_HUMAN
23.557	23.5352	23.6947	23.7217	23.7686	24.037		95.785	0.0885838	-0.246844	sp|P45974|UBP5_HUMAN
27.6497	27.4406	27.2779	27.1925	27.6464	27.6503		137.31	0.838948	-0.0403722	sp|P46020|KPB1_HUMAN
24.9155	24.4819	24.4901	24.6437	21.772	21.0327		34.362	0.125433	2.14637	sp|P46777|RL5_HUMAN
24.2244	24.3191	24.7154	24.4723	24.7378	24.5565		22.591	0.374725	-0.169238	sp|P46781|RS9_HUMAN
28.8067	28.5788	29.2422	28.5206	27.9782	28.4384		39.383	0.0939359	0.563506	sp|P46976|GLYG_HUMAN
28.3284	28.6808	28.4049	28.4541	28.5226	28.9678		32.949	0.412219	-0.176795	sp|P47755|CAZA2_HUMAN;sp|P52907|CAZA1_HUMAN
28.1396	28.4999	28.3776	28.1804	28.2192	28.3968		31.35	0.587853	0.0735493	sp|P47756|CAPZB_HUMAN
20.1181	21.9477	22.1895	22.0289	21.7541	20.9983		87.798	0.820281	-0.175337	sp|P47897|SYQ_HUMAN
29.0074	28.5765	29.0212	28.6861	28.9459	28.6422		29.668	0.560621	0.110308	sp|P47985|UCRI_HUMAN;sp|P0C7P4|UCRIL_HUMAN
29.3941	29.171	29.2496	28.5349	29.1111	28.7873		23.277	0.0619148	0.460466	sp|P48047|ATPO_HUMAN
21.8955	22.6365	23.1977	22.735	22.5289	22.739		37.251	0.823916	-0.0910753	sp|P48059|LIMS1_HUMAN;sp|Q7Z4I7|LIMS2_HUMAN
26.039	26.3157	26.4004	26.4168	27.0426	26.1493		80.699	0.376558	-0.284536	sp|P48147|PPCE_HUMAN
23.5958	24.5918	24.2049	23.4677	24.1195	22.3076		64.149	0.240144	0.832567	sp|P48163|MAOX_HUMAN
24.1147	24.2386	24.5417	24.665	21.9501	24.4209		59.67	0.518512	0.619692	sp|P48643|TCPE_HUMAN
31.472	31.49	31.928	31.2596	31.3316	30.8994		50.909	0.0802758	0.466491	sp|P48735|IDHP_HUMAN
33.3427	33.2518	33.4549	33.1254	29.3509	32.4839		21.338	0.219881	1.69641	sp|P48788|TNNI2_HUMAN
27.073	26.6356	27.1242	26.8312	27.3112	26.8033		53.801	0.875878	-0.0376657	sp|P49189|AL9A1_HUMAN
23.9764	21.5791	25.0697	23.763	22.061	22.316		57.548	0.514276	0.828425	sp|P49257|LMAN1_HUMAN
25.4321	25.5588	25.873	25.5539	26.0999	25.898		60.533	0.328811	-0.229294	sp|P49368|TCPG_HUMAN
28.4741	28.2405	28.4644	27.9206	28.5915	27.9546		49.541	0.362368	0.237431	sp|P49411|EFTU_HUMAN
24.1728	23.9411	23.9004	23.9704	24.0927	24.2329		22.949	0.455493	-0.0939166	sp|P49720|PSB3_HUMAN
24.8227	24.4197	24.9657	24.8235	25.0007	24.416		22.836	0.966357	-0.0106843	sp|P49721|PSB2_HUMAN
30.1365	29.6545	29.8642	29.3179	30.2557	29.4604		70.389	0.55684	0.207074	sp|P49748|ACADV_HUMAN
26.6536	27.6797	28.018	27.4618	27.7757	27.612		13.802	0.712827	-0.166044	sp|P49773|HINT1_HUMAN
28.5014	28.2761	28.3999	27.9482	28.6486	28.1738		50.817	0.565001	0.1356	sp|P49821|NDUV1_HUMAN
26.5115	26.5596	27.0987	26.3744	26.718	26.316		39.591	0.324698	0.253748	sp|P50213|IDH3A_HUMAN
26.5667	26.7971	27.1947	27.115	27.0266	27.303		50.663	0.215079	-0.295373	sp|P50395|GDIB_HUMAN;sp|P31150|GDIA_HUMAN
30.2333	28.862	29.674	29.0639	29.9144	28.9083		20.969	0.5923	0.294193	sp|P50461|CSRP3_HUMAN
27.1491	27.141	27.4289	27.117	27.1339	27.0499		41.331	0.228191	0.139386	sp|P50502|F10A1_HUMAN;sp|Q8IZP2|ST134_HUMAN;sp|Q8NFI4|F10A5_HUMAN
24.7313	24.4206	25.0534	24.8785	24.6372	25.2386		23.432	0.50918	-0.183002	sp|P50914|RL14_HUMAN
23.8169	23.6412	24.3057	24.0143	23.8822	23.5791		57.924	0.705898	0.0960458	sp|P50991|TCPD_HUMAN
28.1141	27.9337	28.0268	27.7966	28.1856	27.8525		112.26	0.57769	0.0799586	sp|P50993|AT1A2_HUMAN;sp|P13637|AT1A3_HUMAN;sp|Q13733|AT1A4_HUMAN;sp|P54707|AT12A_HUMAN
24.2392	24.459	24.1486	24.4561	24.1401	24.2856		69.72	0.932628	-0.011673	sp|P51114|FXR1_HUMAN;sp|P51116|FXR2_HUMAN;sp|Q06787|FMR1_HUMAN
24.9692	24.8271	25.4496	25.1106	25.3751	25.2998		23.489	0.427955	-0.179866	sp|P51149|RAB7A_HUMAN
25.4227	26.1214	25.6771	25.7672	25.9129	25.8346		20.478	0.663253	-0.0978394	sp|P51452|DUS3_HUMAN
24.1341	23.9792	24.2012	23.8632	21.7485	23.877		42.794	0.255418	0.941965	sp|P51553|IDH3G_HUMAN
22.7056	20.5647	22.8057	23.4761	22.1091	23.5722		27.991	0.30333	-1.0271	sp|P51572|BAP31_HUMAN
24.9711	24.5331	24.9357	24.6247	24.7326	24.2856		54.847	0.243924	0.265657	sp|P51648|AL3A2_HUMAN;sp|P48448|AL3B2_HUMAN;sp|P30838|AL3A1_HUMAN;sp|P43353|AL3B1_HUMAN
25.8709	25.4687	25.8788	25.2549	25.8277	24.6305		57.214	0.247936	0.501781	sp|P51649|SSDH_HUMAN
27.8646	27.0122	28.1703	29.2997	28.1063	29.8267		38.429	0.0860889	-1.3952	sp|P51884|LUM_HUMAN;CON__Q05443
25.5441	24.017	25.9606	29.2511	25.5933	28.9549		43.809	0.103561	-2.7592	sp|P51888|PRELP_HUMAN
28.0563	27.5515	27.748	27.2357	27.6994	27.5839		20.105	0.24046	0.278911	sp|P51970|NDUA8_HUMAN
20.4136	21.5584	21.7447	23.3378	20.9462	23.2805		39.594	0.223399	-1.28264	sp|P51991|ROA3_HUMAN
32.2322	32.0823	32.2644	31.9295	32.4197	31.9713		187.62	0.632359	0.0861607	sp|P52179|MYOM1_HUMAN
23.3294	23.3709	23.5512	24.5963	23.6964	23.9012		53.139	0.0823511	-0.64745	sp|P52209|6PGD_HUMAN
23.3348	23.8859	23.7728	20.8263	21.4989	23.4507		37.492	0.0967706	1.73921	sp|P52564|MP2K6_HUMAN
24.0138	23.8912	24.0243	21.3225	24.1592	22.958		21.348	0.230525	1.16321	sp|P52815|RM12_HUMAN
24.3506	24.1862	22.0373	20.4427	24.3211	24.0914		53.944	0.714855	0.572996	sp|P53985|MOT1_HUMAN
27.7971	27.6281	28.0554	27.6638	27.9736	27.6173		124.57	0.675678	0.075304	sp|P54289|CA2D1_HUMAN;sp|Q9NY47|CA2D2_HUMAN
23.7997	23.8585	23.8755	23.5568	21.2504	23.116		62.319	0.164054	1.20348	sp|P54646|AAPK2_HUMAN;sp|Q13131|AAPK1_HUMAN
28.5043	26.6148	27.8112	27.9606	28.7418	27.3164		70.02	0.626197	-0.362822	sp|P54652|HSP72_HUMAN
23.607	23.6454	25.082	25.5985	23.8173	23.5893		39.609	0.793577	-0.223581	sp|P54725|RD23A_HUMAN
25.6988	25.6216	25.8367	25.81	25.9546	22.9428		43.171	0.452775	0.816523	sp|P54727|RD23B_HUMAN
25.6179	25.6291	25.7878	25.6403	25.5515	25.2754		26.477	0.198229	0.189203	sp|P54819|KAD2_HUMAN
23.9666	24.294	19.9488	24.336	24.0415	24.4054		33.232	0.337838	-1.52453	sp|P54920|SNAA_HUMAN
23.6907	23.9143	24.1174	21.1705	23.3664	21.8497		40.736	0.0545346	1.77859	sp|P55036|PSMD4_HUMAN
28.0256	28.1392	28.1723	28.0847	28.2367	28.35		89.321	0.277817	-0.111411	sp|P55072|TERA_HUMAN
29.7901	29.6303	29.9713	29.4094	29.721	29.3766		51.294	0.116139	0.294891	sp|P55084|ECHB_HUMAN
25.0143	25.2503	25.3043	25.5223	24.6893	25.2782		78.286	0.924899	0.0263672	sp|P55290|CAD13_HUMAN
28.3313	28.5397	28.9517	28.5957	28.7192	28.5191		103.28	0.985189	-0.00377973	sp|P55786|PSA_HUMAN;sp|A6NEC2|PSAL_HUMAN
27.1365	27.449	27.4525	27.1619	27.5531	27.6023		26.085	0.621619	-0.0930843	sp|P55822|SH3BG_HUMAN
26.3354	26.4764	26.4377	25.9674	22.7714	25.157		6.662	0.136617	1.78455	sp|P56378|68MP_HUMAN
26.8335	26.928	26.9801	26.3123	27.2616	27.2881		7.9331	0.907318	-0.0401382	sp|P56385|ATP5I_HUMAN
25.2291	25.1284	25.3042	25.1437	25.3434	25.1531		17.871	0.935157	0.00715446	sp|P56556|NDUA6_HUMAN
23.3316	19.6001	22.7545	22.42	21.819	20.3799		15.928	0.799107	0.35577	sp|P57105|SYJ2B_HUMAN
27.5351	26.4942	24.1778	29.6415	26.577	30.0105		10.245	0.143586	-2.67395	sp|P59666|DEF3_HUMAN;sp|P59665|DEF1_HUMAN
31.7604	32.5469	33.1828	32.7289	32.5777	32.3171		30.791	0.92227	-0.0445182	sp|P60174|TPIS_HUMAN
23.4619	21.5749	23.5228	24.5601	21.7502	25.4454		16.93	0.453453	-1.06536	sp|P60660|MYL6_HUMAN
24.7595	24.5971	24.9856	24.9721	24.8101	25.1363		13.373	0.260862	-0.192069	sp|P60866|RS20_HUMAN
25.3429	24.1343	24.6131	24.6836	25.595	24.5456		34.834	0.638195	-0.244612	sp|P60891|PRPS1_HUMAN;sp|P21108|PRPS3_HUMAN;sp|P11908|PRPS2_HUMAN
25.7093	25.4172	25.2855	25.6232	26.0913	25.9677		27.399	0.0872799	-0.42344	sp|P60900|PSA6_HUMAN
25.5419	25.3398	25.6761	25.9706	22.1561	21.818		11.203	0.174038	2.20436	sp|P60903|S10AA_HUMAN
23.5793	23.6177	23.8233	23.8394	22.2289	23.7948		21.258	0.510754	0.385747	sp|P60953|CDC42_HUMAN;sp|P84095|RHOG_HUMAN;sp|P17081|RHOQ_HUMAN;sp|Q9H4E5|RHOJ_HUMAN
23.5152	23.1754	22.0727	23.07	23.9715	22.1606		23.545	0.840265	-0.146289	sp|P61019|RAB2A_HUMAN;sp|Q8WUD1|RAB2B_HUMAN
23.2208	23.3869	23.5823	23.518	22.7956	23.5345		23.707	0.689239	0.114019	sp|P61020|RAB5B_HUMAN;sp|P20339|RAB5A_HUMAN;sp|P51148|RAB5C_HUMAN
23.978	24.2043	24.4832	22.1515	23.9978	23.7883		22.541	0.205241	0.909327	sp|P61026|RAB10_HUMAN
24.7707	25.0876	25.1438	24.8985	26.6089	25.7506		16.735	0.212373	-0.75194	sp|P62837|UB2D2_HUMAN;sp|P61077|UB2D3_HUMAN;sp|Q9Y2X8|UB2D4_HUMAN;sp|P51668|UB2D1_HUMAN
20.2833	21.8169	23.7158	23.228	23.3469	22.1823		20.9	0.407131	-0.980402	sp|P61081|UBC12_HUMAN
26.2505	26.3428	26.6782	26.4235	26.4043	26.4188		17.138	0.952242	0.00828807	sp|P61088|UBE2N_HUMAN;sp|Q5JXB2|UE2NL_HUMAN
23.8723	23.8086	24.6623	24.543	24.605	24.2566		42.613	0.29633	-0.353762	sp|P61163|ACTZ_HUMAN;sp|P42025|ACTY_HUMAN
24.4301	23.6769	23.9805	25.1018	22.1371	24.808		20.601	0.989483	0.0135759	sp|P61204|ARF3_HUMAN;sp|P84077|ARF1_HUMAN;sp|P84085|ARF5_HUMAN
24.3755	23.8424	24.2221	24.3945	24.0745	24.059		24.146	0.886256	-0.0293363	sp|P61313|RL15_HUMAN
21.4329	24.2689	24.0352	24.211	24.5308	22.455		15.798	0.684982	-0.486586	sp|P61353|RL27_HUMAN
22.8213	21.0962	23.1566	24.5759	23.8588	22.1587		11.999	0.288703	-1.17312	sp|P61457|PHS_HUMAN
25.4463	25.0418	25.4407	25.4927	25.1494	25.4061		21.768	0.825153	-0.0398496	sp|P61586|RHOA_HUMAN;sp|P08134|RHOC_HUMAN;sp|P62745|RHOB_HUMAN
27.6485	27.8113	27.9671	27.0955	27.6623	27.5447		10.932	0.127952	0.37479	sp|P61604|CH10_HUMAN
24.9213	25.2825	25.9717	26.0787	22.6328	24.6575		14.478	0.421784	0.935464	sp|P61970|NTF2_HUMAN
25.8813	25.9282	26.2122	26.4563	26.1289	26.0004		50.976	0.332379	-0.187963	sp|P61978|HNRPK_HUMAN
28.329	28.4045	28.3731	28.3813	28.8061	28.706		28.302	0.113952	-0.262286	sp|P61981|1433G_HUMAN
21.2078	22.5581	23.5767	23.3978	23.1979	21.3457		22.127	0.843414	-0.199613	sp|P62081|RS7_HUMAN
26.1229	26.0482	26.2628	26.3227	26.562	26.3107		37.186	0.0697729	-0.253845	sp|P62140|PP1B_HUMAN;sp|P36873|PP1G_HUMAN;sp|P62136|PP1A_HUMAN
28.8159	28.5536	28.8643	28.5835	28.4952	28.4591		16.837	0.0881313	0.232	sp|P62158|CALM_HUMAN;sp|P27482|CALL3_HUMAN
23.8479	23.9827	24.0812	24.406	22.1998	23.7861		49.184	0.48576	0.506632	sp|P62191|PRS4_HUMAN
23.5043	23.649	24.1988	23.4777	23.6105	23.5966		45.626	0.360703	0.222439	sp|P62195|PRS8_HUMAN
24.4504	20.1713	24.9162	22.7249	22.8158	21.7472		24.205	0.653413	0.750014	sp|P62241|RS8_HUMAN
24.2579	23.723	24.4151	23.9478	24.0992	24.2871		16.445	0.933339	0.0205962	sp|P62249|RS16_HUMAN
29.0659	29.0162	29.4811	29.1456	29.5329	28.943		29.174	0.936008	-0.0194244	sp|P62258|1433E_HUMAN
23.9795	24.3698	20.9258	21.804	24.5098	22.388		16.273	0.895395	0.191057	sp|P62263|RS14_HUMAN
25.3033	25.1984	25.4078	25.0432	25.0249	25.2973		17.718	0.164468	0.181328	sp|P62269|RS18_HUMAN
25.1469	24.6296	25.0255	25.1522	25.2136	25.0358		17.222	0.291517	-0.1999	sp|P62277|RS13_HUMAN
24.2492	24.1593	24.5081	21.5542	24.5713	23.8264		44.172	0.340134	0.988252	sp|P62333|PRS10_HUMAN
21.4607	23.4691	21.2206	23.5931	22.0745	23.8399		24.488	0.282356	-1.11901	sp|Q15907|RB11B_HUMAN;sp|P62491|RB11A_HUMAN;sp|P57735|RAB25_HUMAN
24.2898	23.5829	24.6382	23.8741	23.8556	21.5088		29.597	0.266052	1.09079	sp|P62701|RS4X_HUMAN;sp|P22090|RS4Y1_HUMAN;sp|Q8TD47|RS4Y2_HUMAN
21.7835	23.7026	24.2286	23.9683	23.7508	23.6515		28.68	0.501989	-0.551983	sp|P62753|RS6_HUMAN
29.4922	29.3639	29.7576	29.8096	29.5263	30.1133		11.367	0.246495	-0.278516	sp|P62805|H4_HUMAN
23.4039	19.9601	23.402	20.1032	23.8408	23.5373		14.865	0.89271	-0.238393	sp|P62829|RL23_HUMAN
22.5818	22.5827	23.0922	22.8836	21.7041	21.8405		17.04	0.210851	0.609478	sp|P62841|RS15_HUMAN
24.3411	24.0654	24.4577	24.329	24.542	24.5481		13.742	0.247746	-0.184977	sp|P62851|RS25_HUMAN
23.377	23.4107	23.9774	23.2777	24.0912	23.348		13.015	0.962957	0.0160624	sp|P62854|RS26_HUMAN;sp|Q5JNZ5|RS26L_HUMAN
21.335	23.9566	24.3182	24.283	23.7536	23.6569		7.8409	0.509361	-0.694564	sp|P62857|RS28_HUMAN
22.7062	22.9387	23.2328	23.7062	23.5808	21.1039		37.377	0.859693	0.162242	sp|P62873|GBB1_HUMAN;sp|Q9HAV0|GBB4_HUMAN
25.1351	24.8481	25.347	25.1065	25.0874	25.2071		24.831	0.882042	-0.0235977	sp|P62906|RL10A_HUMAN
23.9172	23.6707	21.7871	23.3091	23.8981	23.4013		20.252	0.587006	-0.411189	sp|P62913|RL11_HUMAN
24.7829	23.546	24.3416	23.7345	22.7247	24.2698		28.024	0.326866	0.647182	sp|P62917|RL8_HUMAN
28.1553	27.6994	28.2775	28.1942	28.1922	28.1854		17.965	0.451766	-0.146537	sp|P62979|RS27A_HUMAN;sp|P62987|RL40_HUMAN;sp|P0CG47|UBB_HUMAN;sp|P0CG48|UBC_HUMAN
23.9519	24.1426	24.3669	24.1709	24.1431	24.061		25.206	0.82833	0.0287902	sp|P62993|GRB2_HUMAN
26.6964	26.8351	27.1246	27.6474	27.3347	27.0284		16.832	0.107923	-0.451474	sp|P63241|IF5A1_HUMAN;sp|Q9GZV4|IF5A2_HUMAN;sp|Q6IS14|IF5AL_HUMAN
25.425	25.3788	25.4834	25.5421	25.4216	25.4751		35.076	0.33508	-0.0505371	sp|P63244|RACK1_HUMAN
31.5785	32.3121	31.9214	32.116	32.8187	31.6836		18.402	0.531472	-0.268754	sp|P63316|TNNC1_HUMAN
27.3793	25.8909	25.946	26.1864	21.9528	26.2809		42.019	0.34887	1.59872	sp|P68032|ACTC_HUMAN
24.0334	23.8743	24.6245	25.1484	24.378	23.0267		17.861	0.992063	-0.00699234	sp|P68036|UB2L3_HUMAN
20.5726	22.3799	23.9793	25.6046	22.2974	24.394		50.184	0.264483	-1.7881	sp|Q5VTE0|EF1A3_HUMAN;sp|P68104|EF1A1_HUMAN
36.7078	37.4645	37.0103	36.5881	36.0336	36.9192		42.051	0.182024	0.547228	sp|P68133|ACTS_HUMAN
29.2825	29.5254	29.4591	29.2252	29.4743	29.3556		49.924	0.52733	0.0706285	sp|P68366|TBA4A_HUMAN
29.4826	29.5813	29.7109	29.7313	29.3654	29.3175		49.83	0.458008	0.120181	sp|P68371|TBB4B_HUMAN
25.1326	25.3504	25.7569	25.7171	25.6856	25.9694		57.488	0.137696	-0.377411	sp|P78371|TCPB_HUMAN
25.0764	25.9593	26.1538	26.264	26.0019	26.2773		27.566	0.259184	-0.4512	sp|P78417|GSTO1_HUMAN
21.5172	20.4066	23.8814	25.6383	23.8832	25.4682		11.935	0.0586075	-3.06148	sp|P80748|LV302_HUMAN
27.4949	27.4693	27.6265	27.4205	27.3228	27.7902		468.83	0.90516	0.01909	sp|P98160|PGBM_HUMAN
28.2796	27.7764	28.2013	28.7377	27.524	27.1579		11.749	0.60793	0.279261	sp|P99999|CYC_HUMAN;CON__P62894
22.954	21.1516	23.1827	23.7499	24.1834	24.876		52.296	0.0631812	-1.84032	sp|Q00013|EM55_HUMAN
24.2035	23.6874	24.8641	23.9488	23.7291	23.3869		29.096	0.21008	0.563405	sp|Q00059|TFAM_HUMAN
28.8661	28.6976	28.7746	28.3557	28.6982	28.3363		40.094	0.0679158	0.31605	sp|Q00325|MPCP_HUMAN
23.5915	20.916	23.7997	21.6673	22.7996	23.4601		34.91	0.911121	0.126685	sp|Q00577|PURA_HUMAN
24.8057	24.3975	24.8871	25.1447	25.3604	24.865		191.61	0.110298	-0.42662	sp|Q00610|CLH1_HUMAN;sp|P53675|CLH2_HUMAN
27.3608	27.5269	28.0169	27.3688	27.5983	27.7281		25.177	0.770282	0.0697505	sp|Q00688|FKBP3_HUMAN
23.8935	21.1663	23.8763	24.3226	21.9324	21.5438		90.583	0.777708	0.379117	sp|Q00839|HNRPU_HUMAN
34.2693	34.3919	34.2049	33.8295	34.3203	34.2195		128.29	0.357528	0.165581	sp|Q00872|MYPC1_HUMAN
24.985	25.1509	25.6202	26.026	25.4408	26.4574		274.61	0.108318	-0.722703	sp|Q01082|SPTB2_HUMAN;sp|O15020|SPTN2_HUMAN;sp|Q9H254|SPTN4_HUMAN
23.1442	23.5504	21.859	24.037	21.6028	23.5631		15.164	0.822309	-0.216441	sp|Q01469|FABP5_HUMAN
23.0246	23.3881	23.5615	26.4795	21.7454	23.6237		22.611	0.675378	-0.624755	sp|Q01995|TAGL_HUMAN
30.962	31.0116	30.2784	30.077	27.7796	29.9299		19.534	0.128722	1.48851	sp|Q02045|MYL5_HUMAN
29.4205	28.8171	29.1329	28.9471	29.5186	28.9245		115.93	0.98121	-0.00654093	sp|Q02218|ODO1_HUMAN;sp|Q9ULD0|OGDHL_HUMAN
26.1303	26.0015	26.2623	25.9691	26.0047	25.9279		65.713	0.104722	0.164113	sp|Q02641|CACB1_HUMAN;sp|O00305|CACB4_HUMAN;sp|Q08289|CACB2_HUMAN
25.1671	24.4299	25.3219	24.9631	25.2142	24.63		32.728	0.913891	0.037192	sp|Q02878|RL6_HUMAN
28.3568	28.0512	28.361	27.9232	28.6497	27.8178		34.061	0.676714	0.126109	sp|Q02978|M2OM_HUMAN
26.4012	27.1688	26.3501	26.5175	26.3002	26.8621		20.471	0.809554	0.0801239	sp|Q03135|CAV1_HUMAN
25.3199	25.175	25.3012	25.2871	25.2176	25.4701		69.948	0.53573	-0.0595436	sp|Q03252|LMNB2_HUMAN
25.8072	25.5705	25.9954	25.4029	25.8287	25.8161		80.473	0.591623	0.108436	sp|Q04446|GLGB_HUMAN
24.0638	23.6907	24.0224	23.9809	24.1425	23.9093		175.49	0.566861	-0.0852318	sp|Q04637|IF4G1_HUMAN
26.535	26.9936	27.2746	27.1152	26.6444	26.6369		20.777	0.638787	0.135572	sp|Q04760|LGUL_HUMAN
23.8396	24.0247	24.1087	23.9191	24.3412	24.1204		17.259	0.403329	-0.135864	sp|Q04837|SSBP_HUMAN
21.5439	21.3089	22.9142	23.3586	23.1616	23.2679		28.218	0.0563498	-1.34039	sp|Q04917|1433F_HUMAN
30.0783	30.3301	30.5009	30.0885	30.3602	30.0751		50.47	0.450888	0.128485	sp|Q05639|EF1A2_HUMAN
22.8142	22.7124	23.6558	23.6379	22.1477	22.5636		28.723	0.631185	0.277754	sp|Q06323|PSME1_HUMAN
24.6894	24.0098	24.4922	24.4475	21.3307	20.6389		25.028	0.130279	2.25816	sp|Q06432|CCG1_HUMAN
30.3256	30.436	30.6276	30.403	30.4025	30.6083		22.11	0.94474	-0.00823911	sp|Q06830|PRDX1_HUMAN
23.9555	23.2748	23.7469	23.5667	23.7107	22.7521		21.634	0.429742	0.315929	sp|Q07020|RL18_HUMAN
26.35	25.5042	26.0333	26.2122	26.9129	26.0058		31.362	0.32431	-0.414463	sp|Q07021|C1QBP_HUMAN
19.995	31.8385	31.435	34.1294	26.2261	31.8233		103.24	0.548377	-2.97011	sp|Q08043|ACTN3_HUMAN
24.3403	24.3099	24.4638	24.4136	22.5185	24.2815		35.206	0.35955	0.633521	sp|Q08257|QOR_HUMAN
20.6228	22.0771	22.8391	22.4368	23.6874	22.6153		45.514	0.232257	-1.06682	sp|Q08495|DEMA_HUMAN
26.2118	24.8581	25.5546	24.8071	26.2165	24.9467		64.914	0.73248	0.218056	sp|Q0VAK6|LMOD3_HUMAN
25.2515	25.2199	25.5417	25.5628	25.7412	25.164		80.657	0.488626	-0.151609	sp|Q0ZGT2|NEXN_HUMAN
21.9453	22.2034	23.4416	22.3054	22.3857	23.0324		80.109	0.935593	-0.0443776	sp|Q12931|TRAP1_HUMAN
24.8849	24.1275	24.5484	24.3637	24.8992	24.2668		16.965	0.973553	0.0103842	sp|Q12988|HSPB3_HUMAN
28.0975	28.1035	27.7242	27.1151	28.2046	27.1537		35.816	0.27	0.483932	sp|Q13011|ECH1_HUMAN
24.9716	24.6198	24.098	23.9481	24.0821	24.2159		81.594	0.14395	0.481116	sp|Q13061|TRDN_HUMAN
25.2073	24.9949	25.3495	25.4748	24.5139	25.1119		100.2	0.640867	0.150368	sp|Q13200|PSMD2_HUMAN
28.0984	26.246	26.4891	25.9887	28.2496	27.0144		52.05	0.880799	-0.13975	sp|Q13203|MYBPH_HUMAN
24.013	23.7402	20.8754	23.2706	21.1284	22.5205		70.782	0.655418	0.569703	sp|Q13310|PABP4_HUMAN;sp|P11940|PABP1_HUMAN;sp|Q4VXU2|PAP1L_HUMAN;sp|Q9H361|PABP3_HUMAN
25.2008	24.8716	25.0471	24.6356	25.1512	24.3741		32.379	0.265912	0.319532	sp|Q13326|SGCG_HUMAN
25.1989	25.9323	25.8807	25.7863	25.708	26.488		16.495	0.398535	-0.323451	sp|Q13404|UB2V1_HUMAN;sp|Q15819|UB2V2_HUMAN
22.4859	22.3625	22.1718	22.6227	23.8092	21.7304		51.419	0.565769	-0.380712	sp|Q13418|ILK_HUMAN
29.7487	29.7276	29.634	29.1766	29.6652	29.421		113.89	0.123897	0.282509	sp|Q13423|NNTM_HUMAN
25.1034	25.195	25.3917	25.4489	25.9206	25.0537		53.895	0.407987	-0.244401	sp|Q13424|SNTA1_HUMAN
23.7493	23.6493	24.1438	23.9693	20.3822	22.065		20.63	0.17806	1.70866	sp|Q13442|HAP28_HUMAN
24.3862	23.8346	23.974	21.8905	24.068	23.2756		72.677	0.207744	0.986914	sp|Q13554|KCC2B_HUMAN
23.7071	21.9997	24.2481	23.6558	20.8666	23.5924		62.608	0.619689	0.613382	sp|Q13555|KCC2G_HUMAN
26.214	25.5854	26.2142	25.3684	26.301	25.9921		56.369	0.75097	0.117356	sp|Q13557|KCC2D_HUMAN
24.431	24.518	24.7823	24.1367	24.6144	24.4859		44.23	0.406004	0.164738	sp|Q13561|DCTN2_HUMAN
33.9475	33.9382	34.1516	33.2775	33.9679	33.6194		36.263	0.1378	0.390828	sp|Q13642|FHL1_HUMAN
30.3166	29.8592	30.0321	29.7409	30.1057	29.7986		31.192	0.34402	0.187544	sp|Q13643|FHL3_HUMAN
25.7669	25.7738	26.2477	25.6102	25.5747	24.7996		212.35	0.123228	0.601305	sp|Q13698|CAC1S_HUMAN;sp|Q01668|CAC1D_HUMAN;sp|Q13936|CAC1C_HUMAN;sp|O60840|CAC1F_HUMAN
24.9867	25.3817	25.1873	25.8705	25.2713	25.9799		284.54	0.103101	-0.522003	sp|Q13813|SPTN1_HUMAN
25.6899	25.2252	26.1029	25.4816	25.5275	25.8522		58.06	0.860604	0.0522474	sp|Q13884|SNTB1_HUMAN;sp|Q13425|SNTB2_HUMAN
24.1784	23.0746	23.4588	23.4643	24.7861	23.248		18.648	0.674417	-0.262151	sp|Q14011|CIRBP_HUMAN
24.4648	23.875	24.8072	24.7668	24.7994	24.6639		38.434	0.259897	-0.361035	sp|Q14103|HNRPD_HUMAN;sp|O14979|HNRDL_HUMAN
25.0002	25.2344	24.65	24.5183	23.3128	24.6782		97.44	0.162571	0.791768	sp|Q14118|DAG1_HUMAN
25.1539	24.5336	24.2911	24.4326	24.5976	22.8342		61.963	0.317972	0.704686	sp|Q14195|DPYL3_HUMAN
24.4398	24.4276	24.8086	24.7469	24.1896	24.0924		532.4	0.418167	0.215684	sp|Q14204|DYHC1_HUMAN
26.5875	26.7332	26.9374	26.6615	27.3822	26.773		46.402	0.491036	-0.186206	sp|Q14240|IF4A2_HUMAN;sp|P38919|IF4A3_HUMAN
34.198	33.6521	33.7122	33.6816	34.3446	33.7651		291.02	0.79204	-0.0763219	sp|Q14315|FLNC_HUMAN
32.4247	31.8203	32.8176	32.7741	32.5085	31.9632		128.07	0.878808	-0.0610307	sp|Q14324|MYPC2_HUMAN
24.2489	20.6669	25.4515	25.0742	21.2956	25.4021		26.318	0.822022	-0.468187	sp|Q14353|GAMT_HUMAN
23.7312	20.8681	23.8435	24.1097	22.0214	24.1075		106.87	0.643154	-0.598651	sp|Q14697|GANAB_HUMAN
23.6412	21.3171	23.7032	23.5318	22.7436	23.466		26.618	0.68508	-0.35995	sp|Q14714|SSPN_HUMAN
25.2283	25.1137	25.342	25.4862	25.3312	25.2586		97.169	0.23715	-0.130651	sp|Q14974|IMB1_HUMAN
26.0954	25.6374	25.9603	25.6735	26.0358	25.842		95.197	0.796578	0.0472463	sp|Q14BN4|SLMAP_HUMAN
23.2788	23.5039	23.6008	23.8586	22.7255	23.6239		48.121	0.878224	0.0584857	sp|Q15084|PDIA6_HUMAN
25.8189	24.84	25.1415	24.6936	25.662	24.005		62.224	0.440497	0.479962	sp|Q15124|PGM5_HUMAN
31.7415	31.5292	31.4363	31.209	31.7954	31.5953		531.78	0.862896	0.0357831	sp|Q15149|PLEC_HUMAN;sp|P58107|EPIPL_HUMAN
26.2756	26.2639	26.5407	26.2027	26.2202	26.2764		37.497	0.244205	0.126995	sp|Q15365|PCBP1_HUMAN;sp|P57723|PCBP4_HUMAN
23.5065	23.4234	23.5897	23.3469	23.4713	23.4438		38.58	0.232381	0.0858466	sp|Q15366|PCBP2_HUMAN;sp|P57721|PCBP3_HUMAN
24.7814	24.9434	25.0825	24.0344	21.1314	23.8213		12.473	0.1075	1.94006	sp|Q15369|ELOC_HUMAN
25.164	24.5662	24.662	25.0946	25.5486	24.799		13.133	0.288382	-0.350016	sp|Q15370|ELOB_HUMAN
24.6539	24.3433	24.7007	24.5519	24.7791	22.8387		354.28	0.459215	0.509396	sp|Q15772|SPEG_HUMAN
21.4681	21.1657	24.2955	23.8434	21.658	23.9023		9.0714	0.542487	-0.8248	sp|Q15843|NEDD8_HUMAN
27.4595	26.7514	27.1218	26.9336	27.4375	26.8959		20.232	0.938944	0.0219199	sp|Q16082|HSPB2_HUMAN
26.4966	26.4339	26.6342	25.9608	26.4624	26.4227		68.495	0.234825	0.239647	sp|Q16134|ETFD_HUMAN
25.2467	25.4278	25.6219	25.3589	25.8078	25.579		126.97	0.425424	-0.149733	sp|Q16531|DDB1_HUMAN
25.0621	24.7378	25.1887	24.9009	24.9615	22.0058		34.776	0.350309	1.04013	sp|Q16585|SGCB_HUMAN
25.7274	25.4739	25.5843	25.3465	25.6852	25.3389		42.875	0.365816	0.13833	sp|Q16586|SGCA_HUMAN
28.2605	28.2228	28.1584	27.5983	28.0719	27.9012		36.067	0.0654875	0.356768	sp|Q16698|DECR_HUMAN
26.7653	26.351	26.4931	25.9004	26.5569	26.4936		13.459	0.415426	0.219496	sp|Q16718|NDUA5_HUMAN
26.55	27.0573	27.1799	27.0292	26.667	27.1428		33.805	0.946332	-0.0172151	sp|Q16775|GLO2_HUMAN
28.2215	27.8834	27.8864	27.5513	28.2831	27.7693		42.509	0.624863	0.129175	sp|Q16795|NDUA9_HUMAN
27.0451	26.7922	26.7362	26.4617	26.7694	26.8642		45.023	0.35976	0.159408	sp|Q16816|PHKG1_HUMAN
25.4489	24.9638	25.6217	25.2023	24.4405	23.8342		125.77	0.126038	0.852484	sp|Q16821|PPR3A_HUMAN
27.6089	27.7151	28.005	27.6228	27.1634	26.678		34.293	0.104774	0.621594	sp|Q16836|HCDH_HUMAN
29.2156	28.9059	29.0614	28.6257	29.3255	28.6673		56.94	0.483126	0.188136	sp|Q16851|UGPA_HUMAN
23.6795	24.5255	24.3347	25.7559	24.208	26.6788		84.621	0.148326	-1.3677	sp|Q16853|AOC3_HUMAN;sp|O75106|AOC2_HUMAN
22.7299	21.4426	23.8557	23.1706	21.6804	22.9111		70.905	0.920515	0.0887012	sp|Q16881|TRXR1_HUMAN
25.7193	24.9238	25.2087	25.1794	24.8804	24.1081		50.196	0.228355	0.561291	sp|Q2TAL5|SMTL2_HUMAN
28.5172	27.7417	28.7839	28.4203	28.3921	27.7583		69.257	0.70001	0.157389	sp|Q2TBA0|KLH40_HUMAN
26.3235	26.2749	26.5214	26.3379	20.9958	25.5921		49.775	0.284478	2.06464	sp|Q3ZCM7|TBB8_HUMAN
24.3791	23.6764	24.7569	24.2575	24.1658	23.9506		41.899	0.680205	0.146158	sp|Q5BKX8|MURC_HUMAN
25.491	24.9597	24.884	24.3493	25.4896	24.8187		37.14	0.586353	0.225749	sp|Q5HYK3|COQ5_HUMAN
30.3769	30.3242	30.0548	30.1247	30.5949	30.5617		868.47	0.388936	-0.175146	sp|Q5VST9|OBSCN_HUMAN
30.2229	30.0149	30.2075	29.5689	30.3505	29.7322		162.19	0.3449	0.264537	sp|Q5VTT5|MYOM3_HUMAN
27.9485	28.0054	27.9748	27.4961	27.9161	27.3229		30.156	0.0877235	0.39786	sp|Q5VXT5|SYPL2_HUMAN
25.2809	25.0807	26.1773	25.6849	24.3546	24.4666		13.087	0.280307	0.67765	sp|Q5XKP0|MIC13_HUMAN
23.8049	23.465	23.7893	23.2268	22.1569	19.7878		35.119	0.127254	1.96258	sp|Q6IAN0|DRS7B_HUMAN
25.5469	25.151	25.1626	24.7255	25.2318	25.201		39.548	0.325796	0.2341	sp|Q6IBS0|TWF2_HUMAN
25.9428	25.9648	26.599	26.1874	26.4784	25.8717		43.482	0.972108	-0.0103226	sp|Q6NVY1|HIBCH_HUMAN
23.5323	23.7565	24.1047	23.109	22.5695	20.6821		61.675	0.0902086	1.67765	sp|Q6P5Q4|LMOD2_HUMAN
25.8725	25.6604	25.9849	25.3075	25.7247	25.5488		52.761	0.112271	0.312272	sp|Q6QEF8|CORO6_HUMAN;sp|Q9ULV4|COR1C_HUMAN
25.9278	25.8453	26.1625	25.4501	26.0815	25.8925		29.159	0.462109	0.170486	sp|Q6UXV4|MIC27_HUMAN
26.5005	26.1333	26.1759	25.7609	26.5359	25.9175		45.394	0.493258	0.198435	sp|Q6YN16|HSDL2_HUMAN
28.7881	28.3797	31.1534	30.5852	29.2923	27.7143		198.56	0.849163	0.243116	sp|Q702N8|XIRP1_HUMAN
24.507	24.7216	24.7005	21.6573	25.2494	22.6647		66.436	0.246856	1.45259	sp|Q7Z3D6|CN159_HUMAN
23.7806	24.5638	21.4977	20.466	23.9122	24.0414		25.913	0.766088	0.474124	sp|Q7Z4W1|DCXR_HUMAN
25.9375	25.7026	25.4304	25.4888	25.8278	25.6742		145.26	0.887397	0.0265903	sp|Q86TC9|MYPN_HUMAN;sp|Q8WX93|PALLD_HUMAN
30.0885	30.0268	30.3924	29.8569	29.8748	29.5371		100.79	0.0586464	0.412999	sp|Q86TD4|SRCA_HUMAN
27.3066	26.9505	27.4113	26.9259	27.4093	26.6407		46.277	0.431561	0.230799	sp|Q86TX2|ACOT1_HUMAN;sp|P49753|ACOT2_HUMAN
27.5262	27.5016	29.0458	28.717	27.8126	27.4508		197.07	0.963315	0.0310504	sp|Q86VF7|NRAP_HUMAN
26.1125	25.7755	25.8281	25.2984	26.2791	25.7623		14.852	0.699199	0.125426	sp|Q86Y39|NDUAB_HUMAN
26.0323	25.7894	25.2559	26.0574	21.0926	25.6888		285.18	0.430616	1.41292	sp|Q8IUG5|MY18B_HUMAN
25.6776	26.0317	26.1867	26.5558	25.6664	25.5626		8.911	0.920601	0.0370712	sp|Q8IVN3|MSTN1_HUMAN
26.0724	26.4954	26.5744	25.9604	26.0173	26.3639		103.73	0.253914	0.266858	sp|Q8IWX7|UN45B_HUMAN
27.7251	27.6685	28.4239	28.2314	27.8693	27.6874		50.208	0.974623	0.00984192	sp|Q8N142|PURA1_HUMAN;sp|P30520|PURA2_HUMAN
24.733	23.8011	24.2902	24.1916	24.5159	24.0968		63.472	0.983024	0.00673548	sp|Q8N1G4|LRC47_HUMAN
26.2903	26.8357	27.0468	26.4815	27.0631	26.2009		38.418	0.696373	0.142434	sp|Q8N335|GPD1L_HUMAN
23.5568	23.2002	24.1437	23.2565	20.582	23.7059		449.21	0.331422	1.1188	sp|Q8N3K9|CMYA5_HUMAN
24.6126	24.5643	24.987	24.2267	24.5742	24.26		76.518	0.101395	0.367668	sp|Q8N3L3|TXLNB_HUMAN
28.7489	28.7772	28.7311	28.3121	28.6805	28.2389		56.616	0.067456	0.341918	sp|Q8NB12|SMYD1_HUMAN
24.6748	25.0357	24.8898	24.1828	25.3364	25.0202		47.151	0.957662	0.0203234	sp|Q8NBX0|SCPDL_HUMAN
21.2686	23.9762	24.0885	24.0025	23.9575	23.32		31.674	0.531191	-0.648887	sp|Q8NCW5|NNRE_HUMAN
26.4071	26.0906	26.8701	26.4419	26.7991	26.4845		40.104	0.661813	-0.119216	sp|Q8NDY3|ARHL1_HUMAN;sp|P54922|ADPRH_HUMAN
23.4373	22.97	23.2165	22.8402	22.1275	20.6905		39.866	0.110341	1.32189	sp|Q8NE86|MCU_HUMAN
28.1249	27.8289	27.9596	27.6287	28.4064	27.2829		71.949	0.593926	0.198477	sp|Q8NI60|ADCK3_HUMAN
26.5918	26.5389	26.8067	26.228	26.9655	26.5281		20.509	0.769393	0.0719299	sp|Q8TCA0|LRC20_HUMAN
27.205	27.0319	26.8305	26.8049	27.3348	25.9844		27.157	0.483312	0.314449	sp|Q8TDC0|MYOZ3_HUMAN
21.6951	23.0048	21.7173	23.1215	21.7776	23.1131		96.022	0.440848	-0.531639	sp|Q8WUM4|PDC6I_HUMAN
36.6584	36.2906	35.6381	36.449	36.9792	36.6126		3816	0.223834	-0.484557	sp|Q8WZ42|TITIN_HUMAN
24.2343	23.9252	24.1266	24.0654	24.1697	24.4207		82.431	0.425416	-0.123234	sp|Q92499|DDX1_HUMAN
22.7614	20.6911	20.6709	22.5811	22.7162	23.5056		26.973	0.106398	-1.55983	sp|Q92506|DHB8_HUMAN
25.9393	25.3416	25.2978	24.5633	26.482	24.1397		87.8	0.569058	0.464563	sp|Q92523|CPT1B_HUMAN
22.5357	20.1949	23.3079	21.5319	21.8025	23.1848		233.11	0.887846	-0.160267	sp|Q92614|MY18A_HUMAN
25.3306	24.9138	25.016	24.8508	25.1783	24.8044		32.071	0.454539	0.142281	sp|Q92629|SGCD_HUMAN
23.9076	23.4941	23.636	23.0109	23.5657	23.0847		90.954	0.0965076	0.458794	sp|Q93034|CUL5_HUMAN
29.0908	30.1866	29.6397	29.3824	29.3832	29.1481		113.98	0.362714	0.334477	sp|Q93084|AT2A3_HUMAN
27.416	27.3559	27.2544	27.0162	27.3969	27.4761		124.88	0.775196	0.0457096	sp|Q93100|KPBB_HUMAN
26.1734	25.5579	25.4799	25.3752	26.1605	25.4931		17.342	0.862143	0.0607993	sp|Q96A26|F162A_HUMAN
35.4007	35.6483	35.7372	35.1557	33.9745	35.1747		19.014	0.113549	0.827048	sp|Q96A32|MLRS_HUMAN
24.2952	23.7711	24.5962	24.0483	24.0585	23.7709		22.337	0.36924	0.261644	sp|Q96AB3|ISOC2_HUMAN
24.2825	24.2591	24.2615	24.62	24.25	22.8568		51.714	0.540545	0.358762	sp|Q96AN5|TM143_HUMAN
26.1661	25.7713	26.2199	25.8971	26.1394	26.1643		80.642	0.934371	-0.0144736	sp|Q96AQ6|PBIP1_HUMAN
27.4013	27.2641	27.6807	27.8036	27.9596	27.7194		28.048	0.0552071	-0.378852	sp|Q96DG6|CMBL_HUMAN
26.0391	22.7182	25.403	25.364	26.6878	20.6265		6.4575	0.825776	0.494027	sp|Q96IX5|USMG5_HUMAN
26.8489	26.1926	26.5157	26.0872	26.3128	26.1543		36.318	0.171488	0.334298	sp|Q96MG2|JSPR1_HUMAN
26.0778	25.9633	26.2265	26.2458	26.2333	26.1864		134.43	0.165444	-0.132648	sp|Q96Q06|PLIN4_HUMAN
24.6664	23.8227	24.3665	24.2643	24.0384	24.1502		105.84	0.627022	0.134212	sp|Q99460|PSMD1_HUMAN
21.8175	21.6957	22.2319	22.3608	21.8352	21.7691		17.328	0.782081	-0.0732911	sp|Q99471|PFD5_HUMAN
28.2878	29.4435	29.8113	29.3866	29.2278	29.2706		19.891	0.816799	-0.114142	sp|Q99497|PARK7_HUMAN
27.1991	26.9679	27.2885	26.8284	27.7234	26.6724		33.296	0.832329	0.077069	sp|Q99623|PHB2_HUMAN
24.1862	23.2202	24.278	23.6449	24.4462	21.7448		26.923	0.517705	0.616152	sp|Q99714|HCD2_HUMAN
23.1942	21.2858	20.9024	25.3823	21.1142	24.9562		333.14	0.256848	-2.02344	sp|Q99715|COCA1_HUMAN
25.7673	25.3691	25.7745	25.4457	25.5714	25.3462		42.823	0.287662	0.182524	sp|Q99733|NP1L4_HUMAN
30.5128	30.3489	30.7108	30.4931	30.9109	30.3394		85.424	0.790092	-0.0569909	sp|Q99798|ACON_HUMAN
23.189	23.4405	23.9498	23.4994	22.7305	24.0518		59.366	0.833973	0.09924	sp|Q99832|TCPH_HUMAN
27.6558	27.7106	27.8954	27.42	27.5485	27.147		35.505	0.051228	0.382118	sp|Q9BQ69|MACD1_HUMAN
24.6537	24.8511	25.1581	24.7343	24.6257	24.7786		74.221	0.318809	0.174767	sp|Q9BR39|JPH2_HUMAN
24.9409	25.1911	25.0369	24.4863	24.7611	24.8744		87.584	0.0625897	0.349042	sp|Q9BRC7|PLCD4_HUMAN
22.5074	23.0768	21.2908	22.4454	23.332	23.3758		35.548	0.279557	-0.759439	sp|Q9BRF8|CPPED_HUMAN
22.6669	22.4169	22.5851	21.4786	21.7522	22.8275		25.764	0.268549	0.536849	sp|Q9BRX8|F213A_HUMAN
25.2725	24.4382	24.6043	24.6672	25.5649	24.6872		28.313	0.633331	-0.201416	sp|Q9BS92|NPS3B_HUMAN;sp|Q9UFN0|NPS3A_HUMAN
22.3529	21.0283	22.8736	23.065	24.0946	22.5346		122.85	0.184171	-1.14647	sp|Q9BSJ8|ESYT1_HUMAN
22.314	20.2756	22.8011	23.7275	23.0786	23.0877		45.338	0.134881	-1.50103	sp|Q9BSL1|UBAC1_HUMAN
23.7594	21.1763	23.5347	23.1801	23.8727	23.5869		46.268	0.442976	-0.72308	sp|Q9BT78|CSN4_HUMAN
25.1383	25.2386	25.4298	25.0424	24.856	25.4089		22.284	0.415789	0.166442	sp|Q9BUR5|MIC26_HUMAN
24.3041	24.175	21.0012	24.619	24.6846	24.7295		26.21	0.232872	-1.51759	sp|Q9BVC6|TM109_HUMAN
28.4063	22.0681	27.9737	28.3599	28.562	22.2954		20.675	0.933785	-0.256402	sp|Q9BWH2|FUND2_HUMAN
25.5598	26.527	26.3175	26.4941	25.6067	26.8429		41.02	0.722054	-0.179761	sp|Q9BXI3|5NT1A_HUMAN
23.7906	23.8014	24.315	23.6072	24.1269	21.0862		52.723	0.341854	1.02895	sp|Q9BXK5|B2L13_HUMAN
24.3508	20.6526	25.3311	25.9588	23.5551	26.8009		43.417	0.312106	-1.99346	sp|Q9BXN1|ASPN_HUMAN
23.8331	24.5039	25.0201	24.7503	25.2223	24.6842		26.752	0.321392	-0.433205	sp|Q9BXS1|IDI2_HUMAN
24.2025	24.3605	24.3369	24.7483	24.6704	23.8128		40.3	0.734294	-0.110541	sp|Q9BYV2|TRI54_HUMAN;sp|Q969Q1|TRI63_HUMAN;sp|Q9BYV6|TRI55_HUMAN
27.9606	28.2586	27.9929	27.2304	28.1442	27.7087		39.859	0.250562	0.376272	sp|Q9GZV1|ANKR2_HUMAN
25.5287	25.4785	25.8787	25.1457	22.6955	25.0163		14.365	0.171023	1.34277	sp|Q9H0N5|PHS2_HUMAN
24.7122	25.0613	25.2327	24.8235	25.1184	25.1476		37.948	0.887787	-0.027785	sp|Q9H0P0|5NT3A_HUMAN
25.2955	24.8508	25.1093	25.2635	25.506	25.1878		22.171	0.219334	-0.233887	sp|Q9H0U4|RAB1B_HUMAN;sp|Q92928|RAB1C_HUMAN;sp|P62820|RAB1A_HUMAN;sp|P51153|RAB13_HUMAN;sp|Q92930|RAB8B_HUMAN;sp|P61006|RAB8A_HUMAN;sp|P59190|RAB15_HUMAN
22.4008	22.2179	22.5622	22.3357	23.3041	22.2532		35.117	0.53679	-0.237361	sp|Q9H0W9|CK054_HUMAN
26.7886	26.6016	27.2054	27.0525	26.957	26.867		64.684	0.641519	-0.0936813	sp|Q9H1R3|MYLK2_HUMAN
25.2586	24.4485	25.0851	24.7988	20.592	24.1914		33.26	0.26339	1.73666	sp|Q9H6F2|TM38A_HUMAN
26.3109	26.3147	26.6364	26.3007	26.5505	26.4906		13.332	0.849501	-0.026626	sp|Q9H7C9|AAMDC_HUMAN
25.3582	25.2457	25.0831	24.6531	25.5801	25.5438		41.943	0.928467	-0.0299562	sp|Q9H7Z7|PGES2_HUMAN
24.2345	21.2517	24.4435	24.0079	24.3231	24.093		28.319	0.466885	-0.831427	sp|Q9H8H3|MET7A_HUMAN
28.2954	27.6937	27.5833	27.2441	27.638	27.0876		102.48	0.124255	0.53426	sp|Q9H987|SYP2L_HUMAN
23.5241	22.706	22.846	23.1884	24.0906	22.9517		50.315	0.420573	-0.384861	sp|Q9H9P8|L2HDH_HUMAN
26.4975	26.4547	26.552	26.1877	26.8318	26.5416		56.703	0.924523	-0.0189946	sp|Q9HCP6|HHATL_HUMAN
26.1359	25.5362	26.1528	25.693	25.7995	25.7737		71.685	0.415628	0.186223	sp|Q9HDC5|JPH1_HUMAN
34.3523	34.7217	34.2318	33.8509	33.2993	34.7153		48.212	0.33425	0.480109	sp|Q9HWK6|LYSC_PSEAE
32.2754	32.5158	32.1559	32.1654	30.639	31.9714		31.744	0.214693	0.723742	sp|Q9NP98|MYOZ1_HUMAN
27.633	27.3007	27.1837	26.4313	27.7711	26.4112		29.898	0.346003	0.501245	sp|Q9NPC6|MYOZ2_HUMAN
28.8359	28.2	28.7591	28.4967	28.657	28.7449		129.93	0.879142	-0.0345376	sp|Q9NQC3|RTN4_HUMAN
24.9153	24.3174	24.7088	24.4011	23.1911	24.4911		20.361	0.244438	0.619436	sp|Q9NQE9|HINT3_HUMAN
28.5858	28.9121	28.9189	28.7332	28.1965	27.2772		49.844	0.16871	0.736663	sp|Q9NR12|PDLI7_HUMAN
25.887	26.5692	27.307	27.1545	27.0427	26.21		13.832	0.693717	-0.214657	sp|Q9NRX4|PHP14_HUMAN
24.0713	23.5757	21.5818	23.7294	24.2056	24.0223		113.79	0.304762	-0.909555	sp|Q9NSE4|SYIM_HUMAN
26.2437	26.4572	26.7759	26.3784	26.302	26.6237		44.743	0.76826	0.0575727	sp|Q9NTK5|OLA1_HUMAN
26.2776	25.8739	25.8099	25.4929	26.2266	25.7123		17.316	0.537572	0.176523	sp|Q9NX14|NDUBB_HUMAN
23.7375	21.6796	24.058	23.2952	22.1529	23.3357		27.626	0.797404	0.230445	sp|Q9NX40|OCAD1_HUMAN
27.4427	27.3078	27.2593	26.6462	27.233	27.1334		26.152	0.154123	0.33239	sp|Q9NX63|MIC19_HUMAN
23.926	24.677	25.345	24.6417	22.1634	24.5875		50.093	0.404262	0.851742	sp|Q9NY65|TBA8_HUMAN
23.0879	23.2191	23.392	23.0078	22.7791	20.9285		91.154	0.208611	0.994595	sp|Q9NYL2|MLTK_HUMAN
24.0034	23.1434	22.3274	24.011	22.9587	22.3335		36.034	0.937963	0.0570132	sp|Q9NZ01|TECR_HUMAN
27.6616	27.208	27.6946	27.1004	27.5199	27.1707		12.199	0.27441	0.257704	sp|Q9NZ45|CISD1_HUMAN
24.4363	24.1768	24.6711	24.3128	24.3496	24.3694		41.054	0.589557	0.0841668	sp|Q9NZJ6|COQ3_HUMAN
25.4208	25.9901	26.5993	26.3713	25.8664	26.2978		61.161	0.664787	-0.175109	sp|Q9NZN4|EHD2_HUMAN;sp|Q9H223|EHD4_HUMAN
29.0914	28.9754	29.2653	28.923	28.77	29.0187		39.335	0.136138	0.206801	sp|Q9NZQ9|TMOD4_HUMAN
28.8861	27.9811	29.3744	28.8794	28.9606	27.4218		40.832	0.639418	0.326622	sp|Q9NZU5|LMCD1_HUMAN
22.1791	24.2656	24.7642	23.8	23.1867	20.5926		27.893	0.392078	1.20987	sp|Q9P0L0|VAPA_HUMAN
27.8937	27.6709	28.0244	27.4395	28.2463	27.5782		50.317	0.708418	0.108304	sp|Q9P2R7|SUCB1_HUMAN
31.2345	30.9662	30.6492	30.3109	30.8963	30.4743		55.395	0.184262	0.389404	sp|Q9UBF9|MYOTI_HUMAN
22.1353	23.3926	23.4246	23.25	21.3857	22.9232		25.059	0.551097	0.464514	sp|Q9UBQ5|EIF3K_HUMAN
25.4053	24.7501	26.5763	26.1793	26.4793	24.1399		35.668	0.981628	-0.0222588	sp|Q9UBQ7|GRHPR_HUMAN
29.684	29.3281	29.0214	28.9377	29.9553	28.9315		18.61	0.867048	0.0696691	sp|Q9UBY9|HSPB7_HUMAN
21.4116	26.0509	26.4368	25.9977	22.5337	19.9786		7.3084	0.491817	1.79644	sp|Q9UDW1|QCR9_HUMAN
24.5925	24.0419	25.059	23.893	24.9578	22.3676		37.806	0.364486	0.824998	sp|Q9UDY4|DNJB4_HUMAN
26.3195	26.2128	26.8099	26.5731	26.41	26.3602		56.639	0.998619	-0.000358582	sp|Q9UHG3|PCYOX_HUMAN
27.0049	26.4401	26.8811	26.158	26.7787	26.5002		9.5589	0.298338	0.296406	sp|Q9UHP9|SMPX_HUMAN
29.5172	28.7855	28.9165	28.5197	29.4929	28.439		34.094	0.563429	0.255875	sp|Q9UHQ9|NB5R1_HUMAN
27.2507	26.8591	27.1479	26.6211	27.163	26.7812		17.114	0.310475	0.230804	sp|Q9UI09|NDUAC_HUMAN
25.5488	24.5722	25.4482	24.8689	25.9265	24.3939		25.565	0.828853	0.126652	sp|Q9UIJ7|KAD3_HUMAN
25.6336	25.5014	26.6628	26.2928	25.4106	25.3353		21.604	0.625102	0.253047	sp|Q9UJY1|HSPB8_HUMAN
26.6909	26.1941	26.6611	26.2863	26.6645	26.1927		48.486	0.568242	0.134171	sp|Q9UKS6|PACN3_HUMAN
38.0343	38.3231	38.3614	37.9744	37.8948	38.2911		223.04	0.306979	0.186118	sp|Q9UKX2|MYH2_HUMAN
23.8793	23.3869	23.5048	23.4743	23.8182	23.2825		24.347	0.777171	0.0653502	sp|Q9UL25|RAB21_HUMAN
21.7601	22.462	22.5821	23.4799	20.966	22.5375		27.401	0.942401	-0.0597254	sp|Q9UL46|PSME2_HUMAN
23.8013	23.8628	23.8334	23.3305	24.1702	22.4127		52.428	0.357126	0.528059	sp|Q9ULA0|DNPEP_HUMAN
29.132	29.1588	29.1069	28.0019	28.9808	28.4926		117.51	0.0862386	0.640855	sp|Q9UMS6|SYNP2_HUMAN
27.9871	28.2253	28.6615	28.3579	28.3067	27.8022		40.798	0.636039	0.135704	sp|Q9UN36|NDRG2_HUMAN
24.4253	24.0209	24.1334	23.778	20.898	24.1594		42.945	0.294923	1.24807	sp|Q9UNM6|PSD13_HUMAN
23.6349	23.8103	24.0672	23.8676	23.8731	23.5434		47.873	0.671031	0.0760612	sp|Q9UNS2|CSN3_HUMAN
25.3989	25.254	25.4202	25.0349	25.2501	25.2254		40.572	0.0938664	0.187579	sp|Q9UNZ2|NSF1C_HUMAN
24.7764	24.4057	24.8027	24.8241	25.092	24.915		43.786	0.133948	-0.282082	sp|Q9UQ80|PA2G4_HUMAN
25.0296	24.383	25.471	25.0776	24.8881	24.4373		54.087	0.686315	0.160179	sp|Q9UQM7|KCC2A_HUMAN
22.0008	22.7698	22.4309	23.4257	22.2321	21.8424		28.068	0.859014	-0.0995655	sp|Q9Y224|CN166_HUMAN
28.2283	28	27.9535	27.9555	28.1573	27.8947		25.703	0.643396	0.0581067	sp|Q9Y235|ABEC2_HUMAN
28.5569	28.0815	28.4031	27.9185	28.8974	27.6926		30.658	0.676403	0.177687	sp|Q9Y277|VDAC3_HUMAN
30.3423	30.4626	30.2026	30.2812	30.6768	30.4824		18.736	0.350667	-0.144318	sp|Q9Y281|COF2_HUMAN
28.6048	28.6208	28.9296	28.6258	28.6948	28.6104		75.563	0.530205	0.074714	sp|Q9Y2J8|PADI2_HUMAN
23.513	20.7172	23.7583	23	23.6445	23.6289		25.497	0.48799	-0.761627	sp|Q9Y2Q3|GSTK1_HUMAN
24.4778	24.0764	24.4107	23.9495	24.3207	24.1197		50.869	0.307553	0.191694	sp|Q9Y2Z9|COQ6_HUMAN
24.1587	24.3182	24.6311	24.0664	24.6419	24.3857		39.869	0.983887	0.00465584	sp|Q9Y376|CAB39_HUMAN
24.8343	23.7662	24.7937	24.3231	25.0294	24.3681		38.298	0.807157	-0.108843	sp|Q9Y394|DHRS7_HUMAN
24.237	24.1796	23.1891	20.4128	24.4849	24.0798		28.763	0.548654	0.876094	sp|Q9Y3A5|SBDS_HUMAN
20.503	21.7613	21.5878	23.8623	22.274	21.6702		16.937	0.159181	-1.31818	sp|Q9Y3D6|FIS1_HUMAN
23.5997	23.6665	23.7373	23.4284	21.8048	22.1347		38.438	0.0713547	1.21186	sp|Q9Y3F4|STRAP_HUMAN
24.6647	24.3262	24.0465	23.8457	24.0535	21.5809		55.21	0.217875	1.18578	sp|Q9Y3I0|RTCB_HUMAN
23.2391	23.6169	24.2381	24.5129	24.2172	25.1985		269.76	0.0832718	-0.944813	sp|Q9Y490|TLN1_HUMAN;sp|Q9Y4G6|TLN2_HUMAN
25.127	24.5646	25.2661	24.647	24.8939	24.4919		83.9	0.27556	0.308303	sp|Q9Y4J8|DTNA_HUMAN
24.8258	24.181	24.4784	24.0618	24.6423	24.1198		88.583	0.448032	0.22039	sp|Q9Y4W6|AFG32_HUMAN
26.8749	27.0067	27.0874	26.5282	26.9588	26.3067		51.976	0.123384	0.391766	sp|Q9Y512|SAM50_HUMAN
25.2019	24.6629	24.5906	24.1633	21.7692	21.6465		10.5	0.0528013	2.29213	sp|Q9Y5L4|TIM13_HUMAN
23.6967	24.6116	24.7696	24.3486	24.6051	24.4493		22.875	0.767609	-0.108371	sp|Q9Y5Z4|HEBP2_HUMAN
26.4176	26.045	26.5232	26.4383	26.3223	26.0727		126.55	0.792359	0.050862	sp|Q9Y613|FHOD1_HUMAN
32.0384	32.2318	32.4903	32.2031	32.4664	32.6452		223.07	0.370681	-0.184741	sp|Q9Y623|MYH4_HUMAN
25.9505	25.3221	25.9558	25.7566	26.1286	25.8322		22.41	0.532617	-0.163047	sp|Q9Y6B6|SAR1B_HUMAN
26.0398	25.6927	26.3086	25.6101	26.1217	25.9387		33.331	0.623653	0.12355	sp|Q9Y6C9|MTCH2_HUMAN
24.0734	24.0178	24.6547	23.8284	24.4655	23.992		48.162	0.612087	0.153351	sp|Q9Y6E2|BZW2_HUMAN
24.2787	24.6448	24.3079	24.0748	24.6357	24.2983		15.512	0.730809	0.0741552	sp|Q9Y6H1|CHCH2_HUMAN;sp|Q5T1J5|CHCH9_HUMAN
26.9451	26.7303	26.8365	26.3073	26.8889	26.5548		21.831	0.230656	0.253632	sp|Q9Y6M9|NDUB9_HUMAN
