# Supplementary material for: Resistance exercise‐induced circulating factors influence the damaged skeletal muscle proteome in a sex‐dependent manner
Source: Physiol Rep. 2025 Apr 13;13(7):e70291. doi: 10.14814/phy2.70291 (PMC11994862; doi:10.14814/phy2.70291)
Supplement: Supplementary file 2 — Table S1. [file PHY2-13-e70291-s002.zip › phy270291-sup-0003-TableS2.xlsx]

## Sheet: Sheet1
LFQ intensity Women-EXE-24-1	LFQ intensity Women-EXE-24-2	LFQ intensity Women-EXE-24-3	LFQ intensity Women-CON-24-1	LFQ intensity Women-CON-24-2	LFQ intensity Women-CON-24-3	C: Student's T-test Significant LFQ intensity Women-EXE-24_LFQ intensity Women-CON-24	N: Mol. weight [kDa]	p-value	Fold change	T: Protein IDs
25.6655	25.9006	25.7814	25.246	25.3468	25.4996	+	10.921	0.0139627	0.418363	sp|O43678|NDUA2_HUMAN
23.8365	23.9229	23.3882	22.64	22.9824	22.8023	+	107.89	0.00928418	0.907625	sp|O60763|USO1_HUMAN
28.4734	28.7944	28.6314	29.0146	29.3921	29.523	+	15.936	0.0191861	-0.676877	sp|P00441|SODC_HUMAN
29.4837	29.388	29.6982	29.8543	29.9064	30.0643	+	21.635	0.0198159	-0.418376	sp|P00568|KAD1_HUMAN;sp|Q9Y6K8|KAD5_HUMAN
23.331	22.032	23.1756	23.6851	25.5154	25.4766	+	47.65	0.0485823	-2.04614	sp|P01011|AACT_HUMAN
23.658	22.9353	22.6606	23.9982	25.57	25.7537	+	12.64	0.0328107	-2.02267	sp|P01625|KV402_HUMAN;sp|P06312|KV401_HUMAN;sp|P06313|KV403_HUMAN;sp|P06314|KV404_HUMAN
20.1785	21.8952	21.0646	23.2603	24.6505	23.9281	+	11.612	0.0104421	-2.90019	sp|P01765|HV304_HUMAN;sp|P01779|HV318_HUMAN;sp|P01776|HV315_HUMAN;sp|P01774|HV313_HUMAN
33.3667	33.5529	33.493	34.0289	33.9037	33.8867	+	17.184	0.00270431	-0.468881	sp|P02144|MYG_HUMAN
20.5151	21.1173	20.634	22.2696	22.8861	23.7501	+	11.284	0.00905685	-2.21314	sp|P02655|APOC2_HUMAN
25.5869	25.7659	25.8062	25.4382	25.4256	25.4113	+	28.315	0.0122313	0.294647	sp|P04632|CPNS1_HUMAN;sp|Q96L46|CPNS2_HUMAN
26.0693	26.5706	26.3705	25.5583	25.8508	25.6909	+	52.948	0.019427	0.636776	sp|P07099|HYEP_HUMAN
25.2668	25.3788	25.2875	25.5343	26.0764	26.1836	+	81.224	0.0382933	-0.620401	sp|P13798|ACPH_HUMAN
34.4503	34.5046	34.3406	34.3226	34.0616	34.1493	+	772.91	0.048622	0.254017	sp|P20929|NEBU_HUMAN
29.155	29.2449	29.4008	29.0812	28.8437	28.907	+	90.218	0.0329552	0.322935	sp|P23109|AMPD1_HUMAN;sp|Q01432|AMPD3_HUMAN
23.2239	22.3416	23.3557	20.9433	20.8937	20.8961	+	28.48	0.00293843	2.06267	sp|P28074|PSB5_HUMAN
26.2836	26.3792	26.4766	26.1946	26.0853	26.0979	+	61.719	0.0179424	0.253873	sp|P30038|AL4A1_HUMAN
29.1627	29.2767	29.154	29.3571	29.5447	29.496	+	25.035	0.0175081	-0.268156	sp|P30041|PRDX6_HUMAN
24.4837	25.6753	24.9827	23.6716	23.2439	23.3753	+	312.24	0.0117383	1.61693	sp|P35555|FBN1_HUMAN;sp|P35556|FBN2_HUMAN
24.1655	23.4349	23.134	21.4927	20.0428	21.6282	+	227.34	0.0130738	2.52362	sp|P35749|MYH11_HUMAN
24.4874	24.6731	24.1767	23.3392	23.3527	23.6845	+	47.697	0.00579138	0.986921	sp|P36578|RL4_HUMAN
24.2663	24.3071	24.2674	24.0722	23.7774	23.9005	+	22.591	0.01368	0.363589	sp|P46781|RS9_HUMAN
32.1186	32.021	32.0507	31.964	31.6441	31.661	+	187.62	0.046573	0.307053	sp|P52179|MYOM1_HUMAN
23.3235	24.1875	23.5813	22.9899	21.9851	21.7819	+	21.258	0.033166	1.44513	sp|P60953|CDC42_HUMAN
25.2237	24.7847	25.2297	25.8407	25.8991	25.984	+	14.478	0.00564893	-0.828573	sp|P61970|NTF2_HUMAN
25.237	25.341	25.1944	25.0165	24.7374	24.6537	+	17.718	0.0182251	0.454901	sp|P62269|RS18_HUMAN
24.3717	24.4464	24.4542	24.2274	24.016	23.7281	+	24.831	0.042036	0.433631	sp|P62906|RL10A_HUMAN
25.0481	25.1434	25.2962	25.3419	25.5939	25.7906	+	27.745	0.0499236	-0.412852	sp|P63104|1433Z_HUMAN
25.237	25.231	25.5019	24.6224	24.4969	24.5535	+	42.019	0.00136074	0.765649	sp|P68032|ACTC_HUMAN
19.9009	19.0468	20.8074	21.1268	23.1052	23.4591	+	52.296	0.0405075	-2.64535	sp|Q00013|EM55_HUMAN
23.9868	23.8529	23.9982	24.3734	24.2134	24.8087	+	26.318	0.0476452	-0.519208	sp|Q14353|GAMT_HUMAN
23.2209	23.2516	23.3156	23.0663	22.997	23.0756	+	45.531	0.00439775	0.216411	sp|Q15008|PSMD6_HUMAN
31.3363	31.2843	31.5745	31.1833	30.8807	30.9873	+	531.78	0.038794	0.381289	sp|Q15149|PLEC_HUMAN;sp|P58107|EPIPL_HUMAN;sp|Q9UPN3|MACF1_HUMAN
36.5634	36.6314	36.4608	36.359	36.2402	36.3173	+	3816	0.0152703	0.246357	sp|Q8WZ42|TITIN_HUMAN
25.556	25.4524	25.4181	25.2817	25.1709	25.1991	+	124.88	0.00826775	0.258268	sp|Q93100|KPBB_HUMAN
26.5162	26.8167	26.4871	26.1494	25.8456	26.1208	+	134.43	0.016546	0.568059	sp|Q96Q06|PLIN4_HUMAN
26.3355	26.4611	26.5401	26.1338	25.5614	25.6031	+	56.703	0.0246892	0.6795	sp|Q9HCP6|HHATL_HUMAN
26.3154	26.5332	26.5376	26.6741	27.0322	26.9398	+	13.832	0.0319482	-0.419999	sp|Q9NRX4|PHP14_HUMAN
25.2564	25.7836	25.4149	25.0723	24.5822	24.911	+	61.161	0.0414398	0.629792	sp|Q9NZN4|EHD2_HUMAN;sp|Q9H223|EHD4_HUMAN
28.4787	28.4891	28.6884	29.0377	28.8798	28.8851	+	18.736	0.0111399	-0.382174	sp|Q9Y281|COF2_HUMAN
24.2291	24.4478	24.3284	24.0591	24.0394	24.1386	+	48.162	0.0217559	0.256052	sp|Q9Y6E2|BZW2_HUMAN
24.7765	20.3179	24.6156	25.5078	22.0617	20.4852		382.3	0.804029	0.55173	sp|A4UGR9|XIRP2_HUMAN
23.8007	23.8238	23.384	21.2377	20.6217	23.139		52.991	0.0601405	2.0034	sp|A6NMB1|SIG16_HUMAN;sp|Q96LC7|SIG10_HUMAN
24.3882	23.9026	24.7675	24.2191	24.5251	25.1259		34.878	0.500221	-0.270584	sp|A6NNS2|DRS7C_HUMAN
25.6149	25.447	25.9082	25.539	24.9208	25.0506		48.952	0.103421	0.486583	sp|A8MU46|SMTL1_HUMAN
26.8945	27.5007	26.6484	27.1815	29.2937	29.3226		23.063	0.103057	-1.58474	sp|B9A064|IGLL5_HUMAN;sp|P0CG04|LAC1_HUMAN
23.1173	22.8598	23.2274	22.5671	22.9743	22.6489		106.92	0.110337	0.338056	sp|E7EW31|PROB1_HUMAN
26.5875	26.467	26.9658	26.6771	26.4398	26.5225		205.42	0.485897	0.126972	sp|E9PAV3|NACAM_HUMAN;sp|Q13765|NACA_HUMAN;sp|Q9BZK3|NACP1_HUMAN
26.1977	25.9377	26.5199	26.3657	25.2387	25.9285		36.071	0.367656	0.374133	sp|O00151|PDLI1_HUMAN
26.4522	26.4479	26.322	26.0556	26.1592	26.3083		23.705	0.0516172	0.233016	sp|O00217|NDUS8_HUMAN
24.0922	24.189	24.3255	23.8908	23.9524	24.1316		47.463	0.10032	0.21066	sp|O00231|PSD11_HUMAN
26.1674	26.5863	26.4286	26.0525	26.3934	26.6775		54.122	0.932345	0.0197067	sp|O00330|ODPX_HUMAN
27.8986	27.515	27.9672	28.2807	27.6594	28.2612		123.63	0.331544	-0.273527	sp|O00410|IPO5_HUMAN;sp|O60518|RNBP6_HUMAN
24.2358	22.7778	24.4208	23.5955	23.5039	24.4811		81.876	0.939832	-0.0486692	sp|O00429|DNM1L_HUMAN
21.809	20.5315	21.7446	19.8552	21.6496	21.9595		39.336	0.803021	0.206935	sp|O00442|RTCA_HUMAN
27.1725	27.9996	27.4035	26.6717	27.5721	27.9043		9.3697	0.763816	0.142514	sp|O00483|NDUA4_HUMAN
29.1436	28.9131	29.2052	29.124	28.7583	29.0573		64.699	0.495203	0.107431	sp|O00499|BIN1_HUMAN;sp|Q9UBW5|BIN2_HUMAN;sp|P49418|AMPH_HUMAN
24.4158	24.5771	24.7212	24.4321	24.2623	24.761		57.81	0.640422	0.0862185	sp|O00505|IMA4_HUMAN
22.1396	22.1239	21.682	21.9685	21.8006	22.3879		73.243	0.774638	-0.0705096	sp|O00571|DDX3X_HUMAN;sp|P17844|DDX5_HUMAN;sp|O15523|DDX3Y_HUMAN;sp|Q92841|DDX17_HUMAN
24.1728	23.7171	24.6253	24.3604	23.8268	24.3123		57.886	0.987469	0.00522486	sp|O00629|IMA3_HUMAN
28.2385	28.4381	27.2327	28.5658	28.1623	28.3784		36.743	0.364884	-0.399098	sp|O00757|F16P2_HUMAN;sp|P09467|F16P1_HUMAN
29.0406	28.249	29.6584	29.1609	29.0657	29.1988		17.135	0.717589	-0.159119	sp|O14558|HSPB6_HUMAN
24.5617	24.7572	25.5743	24.4591	24.6669	25.3196		17.417	0.730681	0.149239	sp|O14561|ACPM_HUMAN
22.637	23.9955	23.1152	20.6767	23.9408	23.6459		31.321	0.680377	0.494759	sp|O14732|IMPA2_HUMAN
22.8282	23.5687	19.4126	21.6729	21.105	22.0406		61.247	0.813142	0.330329	sp|O14773|TPP1_HUMAN
25.379	25.5979	25.3709	25.3882	25.7319	25.7387		27.887	0.283195	-0.170362	sp|O14818|PSA7_HUMAN;sp|Q8TAA3|PSA7L_HUMAN
26.6897	26.733	27.4521	26.47	26.8379	26.937		16.516	0.502347	0.209985	sp|O14880|MGST3_HUMAN
25.9162	26.6589	26.5469	26.5634	26.5285	21.0667		9.9062	0.419623	1.6545	sp|O14949|QCR8_HUMAN
25.0192	25.164	25.1864	25.2189	23.8707	24.101		19.794	0.15851	0.726351	sp|P19105|ML12A_HUMAN;sp|O14950|ML12B_HUMAN
27.8065	27.8055	28.1022	28.017	28.047	28.0764		46.435	0.229415	-0.142024	sp|O14958|CASQ2_HUMAN
32.6343	32.7238	32.2996	32.6151	32.2519	32.074		110.25	0.308546	0.238921	sp|O14983|AT2A1_HUMAN
29.0559	28.9047	29.198	29.0939	28.383	28.7302		172.77	0.226327	0.317167	sp|O15061|SYNEM_HUMAN
23.5783	23.4214	23.076	23.3471	23.4354	20.9964		23.818	0.399318	0.765616	sp|O15173|PGRC2_HUMAN
22.2805	21.1746	22.4608	22.3619	22.1201	22.4141		30.394	0.472283	-0.326744	sp|O15260|SURF4_HUMAN
26.7629	26.8851	27.2967	26.9394	27.0706	26.7498		19.051	0.7576	0.0615997	sp|O15273|TELT_HUMAN
24.7702	25.2003	24.8832	24.2552	24.5433	24.8847		20.108	0.154909	0.390156	sp|O43181|NDUS4_HUMAN
22.6959	21.7988	22.5345	22.5369	22.7654	22.8127		60.977	0.278507	-0.361997	sp|O43242|PSMD3_HUMAN
23.534	23.619	23.2241	23.296	23.5308	23.8893		32.251	0.619261	-0.113003	sp|O43396|TXNL1_HUMAN
23.294	23.4022	23.1566	23.2684	23.3077	23.4266		39.589	0.590472	-0.0499503	sp|O43488|ARK72_HUMAN;sp|Q8NHP1|ARK74_HUMAN
24.9308	25.8536	25.0534	24.7515	25.5391	25.0072		11.402	0.652825	0.179977	sp|O43676|NDUB3_HUMAN
30.0012	29.7389	29.6604	29.9359	29.8143	29.7208		104.85	0.854554	-0.0235303	sp|O43707|ACTN4_HUMAN
25.6367	26.6773	25.46	25.1668	26.4723	26.5838		32.943	0.813139	-0.149588	sp|O43772|MCAT_HUMAN
24.4401	24.812	24.5861	24.3019	24.6932	24.9069		45.283	0.923256	-0.0212835	sp|O43813|LANC1_HUMAN
23.3553	23.7642	23.3733	23.0076	23.3534	23.2503		42.183	0.155635	0.293814	sp|O43837|IDH3B_HUMAN
22.3391	23.454	23.161	21.2531	22.7807	23.5374		37.106	0.572107	0.460974	sp|O43852|CALU_HUMAN
25.5176	26.1046	25.5833	25.3059	25.7734	25.7143		12.517	0.593146	0.137304	sp|O43920|NDUS5_HUMAN
23.1473	23.9372	23.8439	22.934	23.4685	21.4114		10.998	0.193357	1.03819	sp|O60220|TIM8A_HUMAN
23.7601	23.6438	23.9789	24.0811	23.4153	24.1162		69.602	0.773166	-0.0765635	sp|O60506|HNRPQ_HUMAN;sp|O43390|HNRPR_HUMAN
30.9856	30.9959	31.0788	31.0396	30.6365	30.6715		68.036	0.14694	0.237548	sp|O60662|KLH41_HUMAN
24.6173	24.9944	24.95	24.647	24.9205	24.8121		47.074	0.693241	0.0607122	sp|O60664|PLIN3_HUMAN
28.1412	29.2262	28.3772	28.1057	28.2709	29.1337		13.952	0.87309	0.0780347	sp|Q99880|H2B1L_HUMAN;sp|Q99879|H2B1M_HUMAN;sp|Q99877|H2B1N_HUMAN;sp|Q93079|H2B1H_HUMAN;sp|Q5QNW6|H2B2F_HUMAN;sp|P62807|H2B1C_HUMAN;sp|P58876|H2B1D_HUMAN;sp|P57053|H2BFS_HUMAN;sp|O60814|H2B1K_HUMAN;sp|Q96A08|H2B1A_HUMAN
20.7477	23.2283	23.4257	20.3008	22.6625	22.9069		16.368	0.691713	0.510511	sp|O60869|EDF1_HUMAN
22.4508	22.131	22.5928	22.6101	22.4082	22.4333		19.116	0.572963	-0.0923417	sp|O60888|CUTA_HUMAN
24.2274	24.9952	24.9428	24.7891	24.6679	24.9117		22.629	0.805429	-0.067749	sp|O60936|NOL3_HUMAN
27.6422	27.8347	27.9251	27.7183	27.6067	27.7007		66.193	0.237384	0.125412	sp|O75083|WDR1_HUMAN
32.5711	32.4195	32.4873	32.494	31.9563	32.08		77.134	0.133964	0.31588	sp|O75112|LDB3_HUMAN
25.9683	25.1694	25.7059	25.8352	25.2944	25.7074		135.25	0.994306	0.00217311	sp|O75155|CAND2_HUMAN
26.9976	27.2144	26.7778	26.9974	27.1554	27.1172		35.509	0.526088	-0.0934385	sp|O75208|COQ9_HUMAN
26.0142	26.3362	25.9966	25.6603	25.9037	25.7856		23.563	0.0639378	0.332471	sp|O75251|NDUS7_HUMAN
27.6712	26.9994	27.5505	27.5662	26.794	26.9673		59.263	0.394116	0.29786	sp|O75298|RTN2_HUMAN
26.7197	27.0467	26.9459	26.2974	26.8629	26.7487		52.545	0.247361	0.267781	sp|O75306|NDUS2_HUMAN
27.9816	28.1161	27.7622	27.6643	27.8287	27.7118		33.742	0.128313	0.218344	sp|O75323|NIPS2_HUMAN
20.6471	24.8338	24.4215	23.7061	23.4945	23.7583		39.617	0.804938	-0.352124	sp|O75367|H2AY_HUMAN;sp|Q9P0M6|H2AW_HUMAN
26.5152	26.5007	26.3746	26.126	25.9712	26.3554		13.711	0.0600168	0.312576	sp|O75380|NDUS6_HUMAN
28.3447	28.7825	28.3458	28.1441	28.619	28.5645		51.712	0.82811	0.0484772	sp|O75390|CISY_HUMAN
23.4742	24.2172	24.0131	23.441	24.0121	24.0586		29.763	0.839665	0.0642312	sp|O75431|MTX2_HUMAN
25.6096	25.8732	25.5656	25.2006	25.4564	25.7267		6.9611	0.285105	0.221556	sp|O75438|NDUB1_HUMAN
26.8373	26.9124	27.0421	26.6927	26.9779	27.3526		30.241	0.71951	-0.0771815	sp|O75489|NDUS3_HUMAN
25.6328	25.4712	25.6313	25.3553	25.22	25.7733		43.585	0.502083	0.12893	sp|O75521|ECI2_HUMAN
26.0224	25.6426	25.7751	25.8396	24.9882	25.8102		10.058	0.423756	0.267359	sp|O75531|BAF_HUMAN
28.5403	29.0569	28.887	28.3234	28.733	28.827		74.761	0.407858	0.200295	sp|O75746|CMC1_HUMAN
24.1228	22.7157	22.7368	23.1069	22.8686	23.4524		98.828	0.925735	0.0491594	sp|O75891|AL1L1_HUMAN
25.5259	25.459	25.4284	25.7154	25.0195	25.1166		21.614	0.441581	0.187292	sp|O75915|PRAF3_HUMAN
27.8249	27.7782	28.1978	27.7272	27.6395	27.8037		237.29	0.210406	0.210136	sp|O75923|DYSF_HUMAN;sp|Q9NZM1|MYOF_HUMAN
28.3151	28.6708	28.4143	28.1444	28.4277	28.4171		18.491	0.385679	0.137002	sp|O75947|ATP5H_HUMAN
26.7448	27.2783	26.8592	26.2969	26.8538	26.7621		11.428	0.243782	0.323198	sp|O75964|ATP5L_HUMAN
24.2771	25.0626	24.2625	24.599	24.7417	24.9983		31.121	0.443218	-0.245613	sp|O94760|DDAH1_HUMAN;sp|O95865|DDAH2_HUMAN
23.2804	21.1255	23.3817	23.2671	23.0511	23.3056		67.454	0.454632	-0.612115	sp|O94826|TOM70_HUMAN
25.1051	25.6697	25.7627	25.0434	25.1116	25.3934		37.839	0.227789	0.329745	sp|O94905|ERLN2_HUMAN;sp|O75477|ERLN1_HUMAN
24.4483	24.7677	24.9336	24.3228	24.4212	24.0851		55.016	0.0645332	0.440196	sp|O94919|ENDD1_HUMAN
24.5522	24.448	23.6024	20.3896	23.5587	23.5674		15.489	0.197973	1.69564	sp|O95139|NDUB6_HUMAN
24.7245	24.798	24.9699	20.8204	24.5711	21.4858		9.2787	0.0934181	2.53841	sp|O95167|NDUA3_HUMAN
25.8809	26.4063	26.1472	25.5987	26.1255	25.9809		15.208	0.328063	0.243091	sp|O95168|NDUB4_HUMAN
25.7397	26.1004	25.6511	25.3097	25.6545	25.4674		21.766	0.105884	0.353221	sp|O95169|NDUB8_HUMAN
25.2571	26.6587	25.2998	24.9204	25.435	26.1295		12.551	0.695342	0.243551	sp|O95182|NDUA7_HUMAN
24.5507	25.2037	24.7549	24.8748	25.1231	24.6224		39.007	0.88532	-0.0370363	sp|O95210|STBD1_HUMAN
21.1291	20.9724	19.9534	20.748	22.2315	22.8544		37.157	0.157463	-1.25967	sp|O95278|EPM2A_HUMAN
25.3776	25.9194	25.6192	25.3835	25.4249	25.0346		27.228	0.147707	0.357754	sp|O95292|VAPB_HUMAN
25.1727	25.0682	24.8738	24.3878	24.9499	24.516		14.187	0.0929722	0.420278	sp|O95298|NDUC2_HUMAN;sp|E9PQ53|NDUCR_HUMAN
27.0083	27.0138	27.0433	26.5904	26.7734	27.0525		40.75	0.1837	0.216395	sp|O95299|NDUAA_HUMAN
23.6064	23.2529	24.0449	23.8307	23.581	23.2544		247.74	0.793295	0.0793832	sp|O95425|SVIL_HUMAN
22.2188	21.4047	19.7471	21.0605	23.1392	22.5842		14.279	0.30004	-1.13779	sp|O95563|MPC2_HUMAN
20.0788	20.225	21.8006	21.7678	22.1926	23.0322		58.022	0.0703413	-1.62937	sp|O95747|OXSR1_HUMAN
24.1279	23.542	23.8092	23.9307	23.47	23.7597		47.173	0.648869	0.106256	sp|O95810|SDPR_HUMAN
26.6513	26.1145	26.7551	26.8419	26.0245	26.264		61.594	0.699253	0.130179	sp|O95817|BAG3_HUMAN
25.923	26.6123	26.2785	25.9404	26.4512	26.4618		66.9	0.962393	-0.0131982	sp|O95831|AIFM1_HUMAN
26.5016	26.8688	26.5925	26.162	26.8886	26.5888		20.776	0.673892	0.107845	sp|O96000|NDUBA_HUMAN
31.5401	32.053	31.3856	31.5098	31.7937	32.1103		36.688	0.614494	-0.145071	sp|P00338|LDHA_HUMAN;sp|Q6ZMR3|LDH6A_HUMAN;sp|P07864|LDHC_HUMAN
27.2357	26.2548	27.0499	26.8593	26.9238	27.0601		54.861	0.758492	-0.100938	sp|P00352|AL1A1_HUMAN;sp|P47895|AL1A3_HUMAN
23.1394	23.1902	23.1916	20.5382	20.6478	23.1573		61.397	0.113835	1.72596	sp|P00367|DHE3_HUMAN;sp|P49448|DHE4_HUMAN
26.6428	26.8593	27.3041	27.0757	26.6027	26.5009		34.234	0.471625	0.208948	sp|P00387|NB5R3_HUMAN
21.1351	21.6026	22.1107	20.0635	23.0676	23.1044		56.256	0.681371	-0.462354	sp|P00390|GSHR_HUMAN
28.5316	28.406	28.7785	28.3929	28.8352	29.3398		25.565	0.389701	-0.283969	sp|P00403|COX2_HUMAN
23.6815	27.0465	23.3077	23.4863	28.4447	28.252		122.2	0.365794	-2.04907	sp|P00450|CERU_HUMAN;CON__ENSEMBL:ENSBTAP00000031900
22.8269	22.6843	22.1275	22.53	24.7773	25.6788		32.118	0.136996	-1.78245	sp|P00491|PNPH_HUMAN
21.1309	22.9241	20.1832	22.1814	23.448	23.486		24.579	0.14883	-1.62577	sp|P00492|HPRT_HUMAN
30.038	30.5413	30.0061	29.7671	30.4557	30.2614		47.517	0.906005	0.0337537	sp|P00505|AATM_HUMAN
30.2854	31.1157	30.4761	30.5726	31.0494	31.2119		44.614	0.369948	-0.318914	sp|P00558|PGK1_HUMAN;sp|P07205|PGK2_HUMAN
21.6267	22.0714	20.911	21.4003	25.8354	25.5938		70.036	0.137543	-2.74015	sp|P00734|THRB_HUMAN;CON__P00735
28.1741	29.467	27.7577	28.1117	30.7575	30.9591		45.205	0.233068	-1.4765	sp|P00738|HPT_HUMAN
26.1429	26.6857	25.5148	24.9281	27.5227	27.8325		90.568	0.545795	-0.646667	sp|P00747|PLMN_HUMAN;CON__P06868
22.3533	23.512	21.116	21.0924	26.8099	27.0912		85.532	0.267145	-2.67075	sp|P00751|CFAB_HUMAN
30.1821	30.4877	29.0786	29.7171	32.8823	32.821		28.87	0.169383	-1.89068	sp|P00915|CAH1_HUMAN
27.5067	27.9282	27.196	27.328	29.7287	29.5724		29.246	0.172732	-1.33274	sp|P00918|CAH2_HUMAN
24.8464	24.3742	23.9562	24.7912	26.1636	26.2942		52.602	0.0674974	-1.35734	sp|P01008|ANT3_HUMAN;CON__P41361
28.3603	28.4706	28.2092	28.3386	30.4374	30.5675		46.736	0.119446	-1.43446	sp|P01009|A1AT_HUMAN
22.4498	23.1575	20.6808	22.5778	24.9592	26.616		53.154	0.131142	-2.62164	sp|P01019|ANGT_HUMAN
28.8277	28.8252	28.3381	28.8657	30.3882	30.5405		163.29	0.0858934	-1.2678	sp|P01023|A2MG_HUMAN;CON__ENSEMBL:ENSBTAP00000024146
27.9916	29.1917	27.9364	27.8096	30.7071	30.9281		187.15	0.254643	-1.44173	sp|P01024|CO3_HUMAN;CON__Q2UVX4
23.4928	24.4241	23.6326	19.2771	26.8361	27.2909		71.957	0.824733	-0.618172	sp|P01042|KNG1_HUMAN
20.928	24.1045	20.9253	23.7869	25.6081	25.7025		11.737	0.0683066	-3.04658	sp|P80362|KV125_HUMAN;sp|P01610|KV118_HUMAN;sp|P01609|KV117_HUMAN;sp|P01608|KV116_HUMAN;sp|P01607|KV115_HUMAN;sp|P01600|KV108_HUMAN;sp|P01599|KV107_HUMAN;sp|P01594|KV102_HUMAN;sp|P01593|KV101_HUMAN
25.0007	25.2464	24.5515	25.002	26.8131	26.8935		11.746	0.115513	-1.30335	sp|P01623|KV305_HUMAN;sp|P01620|KV302_HUMAN;sp|P04206|KV307_HUMAN;sp|P01622|KV304_HUMAN;sp|P18136|KV313_HUMAN;sp|P18135|KV312_HUMAN
23.5965	25.2118	20.4871	23.3975	26.416	26.7035		13.227	0.239533	-2.40721	sp|P01766|HV305_HUMAN;sp|P01763|HV302_HUMAN;sp|P01767|HV306_HUMAN;sp|P01777|HV316_HUMAN
29.2541	29.7458	28.5364	29.2536	31.0438	31.2264		11.609	0.138918	-1.32916	sp|P01834|IGKC_HUMAN
30.5941	31.1625	29.7898	30.5133	32.5413	32.4504		36.105	0.162582	-1.31952	sp|P01857|IGHG1_HUMAN
27.1216	28.2524	26.4909	27.0808	29.7149	29.8226		35.9	0.200215	-1.58446	sp|P01859|IGHG2_HUMAN
26.9044	26.9141	25.5607	26.8151	28.1745	28.4656		41.287	0.115918	-1.35866	sp|P01860|IGHG3_HUMAN
20.8848	24.63	21.7394	21.4363	25.3158	25.7422		35.94	0.381463	-1.74671	sp|P01861|IGHG4_HUMAN
25.8168	25.9735	25.6629	25.7343	27.4799	27.7093		49.306	0.140242	-1.15673	sp|P01871|IGHM_HUMAN
27.5458	27.8117	27.6232	27.5884	29.3013	29.3591		37.654	0.136647	-1.08937	sp|P01876|IGHA1_HUMAN
20.7969	21.8508	20.4375	20.6732	24.2782	24.4922		15.637	0.180848	-2.11946	sp|P02008|HBAZ_HUMAN
30.1931	30.6779	28.9457	29.7473	32.699	32.4404		16.055	0.191216	-1.69001	sp|P02042|HBD_HUMAN
31.1087	29.9272	31.1854	31.2407	30.6703	30.6557		20.159	0.810874	-0.115136	sp|P02511|CRYAB_HUMAN
29.0999	29.1612	29.2983	29.3516	28.568	28.5825		74.139	0.254849	0.352452	sp|P02545|LMNA_HUMAN
27.9151	28.5061	26.5773	27.7503	29.9244	29.9631		280.01	0.170778	-1.5464	sp|P02549|SPTA1_HUMAN
32.6085	33.2341	32.0774	33.361	33.1558	33.1744		18.122	0.15808	-0.590411	sp|P02585|TNNC2_HUMAN
29.1272	29.5741	28.8009	28.8669	31.0459	31.2197		30.777	0.200089	-1.2101	sp|P02647|APOA1_HUMAN;CON__P15497
21.7997	23.6277	20.2878	22.7666	26.4099	25.6147		36.154	0.108379	-3.02531	sp|P02649|APOE_HUMAN;CON__Q03247
26.4837	26.6203	26.2229	26.2947	27.4793	28.0546		11.175	0.191429	-0.833895	sp|P02652|APOA2_HUMAN
24.916	25.4774	24.779	24.1436	26.4273	26.525		9.3318	0.471281	-0.641177	sp|P02654|APOC1_HUMAN
25.1762	26.5723	25.4086	24.7897	27.3122	26.8492		10.852	0.537297	-0.598075	sp|P02656|APOC3_HUMAN
26.177	26.6234	25.9366	25.5856	26.1814	26.2017		94.972	0.419894	0.25611	sp|P02671|FIBA_HUMAN
25.6023	26.7637	25.2915	24.796	25.0356	25.1823		55.928	0.129099	0.881207	sp|P02675|FIBB_HUMAN;CON__P02676
25.9771	27.4411	25.8415	25.5213	25.4118	25.5209		51.511	0.142587	0.935273	sp|P02679|FIBG_HUMAN
28.7441	29.1673	27.6857	28.7463	30.6185	30.7988		101.79	0.126428	-1.52217	sp|P02730|B3AT_HUMAN
21.9026	21.4706	21.0726	19.7996	24.6616	24.6056		25.387	0.397943	-1.54035	sp|P02743|SAMP_HUMAN
25.6071	26.4885	25.7687	25.4461	27.0088	27.0029		38.298	0.416166	-0.531171	sp|P02749|APOH_HUMAN;CON__P17690
24.2741	24.9672	23.8381	24.2201	25.4819	25.7632		262.62	0.240331	-0.795315	sp|P02751|FINC_HUMAN
21.3563	23.3028	20.9247	20.2703	25.3838	24.1678		23.01	0.454413	-1.4127	sp|P02753|RET4_HUMAN
22.3409	20.1964	21.1952	20.57	23.9747	23.8187		38.999	0.291352	-1.54365	sp|P02760|AMBP_HUMAN
24.6855	26.9317	26.0732	25.111	27.9517	28.3102		23.511	0.366006	-1.22747	sp|P02763|A1AG1_HUMAN
25.8355	26.2763	25.6317	25.6346	27.7322	27.6538		39.324	0.199944	-1.09239	sp|P02765|FETUA_HUMAN
22.6273	24.8856	22.6618	24.3766	28.3493	28.7854		15.887	0.0761575	-3.77891	sp|P02766|TTHY_HUMAN
26.222	26.9025	25.3189	25.9294	28.2387	28.0735		52.963	0.220943	-1.26608	sp|P02774|VTDB_HUMAN;CON__Q3MHN5;CON__ENSEMBL:ENSBTAP00000018229
23.1045	23.1175	21.0201	21.146	24.9718	24.9083		13.894	0.431731	-1.26137	sp|P02775|CXCL7_HUMAN
20.9271	20.3976	20.4611	21.1962	23.5834	23.8834		10.845	0.0572258	-2.29241	sp|P02776|PLF4_HUMAN;sp|P10720|PF4V_HUMAN
29.2346	30.3337	29.0575	29.4124	31.7129	31.6899		77.063	0.180202	-1.39647	sp|P02787|TRFE_HUMAN
20.2832	29.586	20.9526	22.5647	27.4554	27.6678		78.181	0.540902	-2.28876	sp|P02788|TRFL_HUMAN;CON__Q29443;CON__Q0IIK2
26.527	27.4552	26.4035	26.3464	29.0917	29.0141		51.676	0.231429	-1.35551	sp|P02790|HEMO_HUMAN
25.142	25.8615	24.1994	25.124	25.0388	25.1027		21.225	0.96755	-0.02086	sp|P02794|FRIH_HUMAN
23.594	22.0433	20.8335	23.3867	23.8569	23.5648		35.66	0.149039	-1.44584	sp|P03886|NU1M_HUMAN
22.6248	22.6841	23.1447	22.3764	22.6673	22.8307		51.58	0.412419	0.193127	sp|P03905|NU4M_HUMAN
24.458	24.2371	24.1042	24.4059	25.5086	25.8317		67.033	0.0912776	-0.98226	sp|P04003|C4BPA_HUMAN
24.5513	25.7618	24.5239	24.1544	26.6822	26.9401		54.305	0.373046	-0.9799	sp|P04004|VTNC_HUMAN;CON__Q3ZBS7
27.6946	27.8741	26.8131	27.2685	29.5365	29.5964		59.755	0.18318	-1.33984	sp|P04040|CATA_HUMAN
33.8164	34.0154	33.8175	34.0537	33.8962	33.7969		39.42	0.760853	-0.0325343	sp|P04075|ALDOA_HUMAN
25.5655	25.7745	25.1106	26.1328	25.9571	25.7085		11.139	0.124186	-0.44927	sp|P04080|CYTB_HUMAN
19.8976	25.6992	23.8059	23.2661	24.122	24.3958		38.714	0.672228	-0.793735	sp|P04083|ANXA1_HUMAN
23.4566	25.6128	23.7666	22.7407	28.2732	28.1308		515.6	0.339631	-2.1029	sp|P04114|APOB_HUMAN;CON__ENSEMBL:ENSBTAP00000032840
27.8307	28.3074	28.4105	27.5359	28.2481	28.216		24.722	0.566334	0.182856	sp|P04179|SODM_HUMAN
22.9638	22.9607	19.9764	22.8971	23.638	24.7629		59.578	0.187671	-1.79903	sp|P04196|HRG_HUMAN
23.8315	24.6533	22.9117	24.0504	26.9233	27.0808		54.253	0.115224	-2.21937	sp|P04217|A1BG_HUMAN;CON__Q2KJF1
33.5267	33.9121	33.7164	33.9261	33.8933	33.828		36.053	0.226573	-0.164068	sp|P04406|G3P_HUMAN;sp|O14556|G3PT_HUMAN
31.2841	31.1246	31.3003	31.5049	30.8569	31.0393		22.782	0.636338	0.102636	sp|P04792|HSPB1_HUMAN
23.1972	23.2506	23.2284	23.1425	23.0953	23.3294		68.569	0.64537	0.0363344	sp|P04843|RPN1_HUMAN
27.7414	26.0296	28.1623	27.5726	26.8531	27.6966		13.936	0.932957	-0.0629641	sp|Q99878|H2A1J_HUMAN;sp|Q96KK5|H2A1H_HUMAN;sp|Q9BTM1|H2AJ_HUMAN;sp|Q16777|H2A2C_HUMAN;sp|Q93077|H2A1C_HUMAN;sp|Q7L7L0|H2A3_HUMAN;sp|Q6FI13|H2A2A_HUMAN;sp|P20671|H2A1D_HUMAN;sp|P0C0S8|H2A1_HUMAN;sp|P04908|H2A1B_HUMAN;sp|Q96QV6|H2A1A_HUMAN;sp|P16104|H2AX_HUMAN;sp|Q8IUE6|H2A2B_HUMAN
24.9967	24.9482	25.4809	25.1571	24.7703	24.6869		35.061	0.292557	0.270512	sp|P05026|AT1B1_HUMAN
24.6032	24.4413	23.7253	23.9383	25.3607	24.7585		21.275	0.432712	-0.429278	sp|P05090|APOD_HUMAN;REV__sp|Q8N1C3|GBRG1_HUMAN
26.8394	26.7266	27.3224	26.866	26.7852	26.9773		56.381	0.673509	0.0866833	sp|P05091|ALDH2_HUMAN
23.2667	29.4766	23.4633	21.219	27.679	27.4552		10.834	0.987526	-0.0488758	sp|P05109|S10A8_HUMAN
23.3719	23.8624	22.4413	19.993	25.7668	25.7951		55.154	0.76683	-0.626465	sp|P05155|IC1_HUMAN
20.7151	28.4085	24.8356	22.2154	26.6516	27.1		83.868	0.817416	-0.669268	sp|P05164|PERM_HUMAN;sp|P11678|PERE_HUMAN
24.9045	24.6239	24.8933	24.8666	22.1828	24.3355		11.514	0.287428	1.01229	sp|P05386|RLA1_HUMAN
26.1454	25.7811	25.8021	25.9718	25.9103	25.958		11.665	0.771336	-0.0371761	sp|P05387|RLA2_HUMAN
24.2975	23.86	24.6539	24.3847	23.8809	23.8692		34.273	0.473908	0.225524	sp|P05388|RLA0_HUMAN;sp|Q8NHW5|RLA0L_HUMAN
29.423	30.307	29.3258	29.7173	30.4059	30.5203		14.858	0.256777	-0.529218	sp|P05413|FABPH_HUMAN
20.9324	23.4232	22.0781	20.2191	24.4536	23.8086		57.07	0.672899	-0.682556	sp|P05546|HEP2_HUMAN
34.9571	35.2921	35.1166	34.8988	34.8843	34.945		21.145	0.0969493	0.212612	sp|P05976|MYL1_HUMAN
32.0807	32.2692	32.2448	31.8722	32.2943	32.5491		56.559	0.854418	-0.0403194	sp|P06576|ATPB_HUMAN
23.5837	30.0174	24.1216	21.5371	28.0181	28.2742		13.242	0.991165	-0.0355498	sp|P06702|S10A9_HUMAN
25.1705	24.7485	24.913	24.4487	26.0671	26.0269		45.398	0.355958	-0.570225	sp|P06727|APOA4_HUMAN;CON__Q32PJ2
35.0249	35.2651	34.8452	35.1823	35.0495	35.0351		43.101	0.753191	-0.0439123	sp|P06732|KCRM_HUMAN
29.8951	30.12	29.9446	30.0389	30.1262	29.7414		47.168	0.901773	0.0177422	sp|P06733|ENOA_HUMAN
29.0292	30.201	29.4629	29.3976	29.8897	30.1097		63.146	0.590481	-0.234617	sp|P06744|G6PI_HUMAN
24.861	24.1826	25.0578	24.9781	24.4105	24.5772		32.575	0.892499	0.0452105	sp|P06748|NPM_HUMAN
34.6259	33.7055	34.5818	34.7362	33.7678	33.6878		32.95	0.622099	0.240471	sp|P06753|TPM3_HUMAN
26.7718	26.7436	26.6642	26.644	25.976	26.317		13.908	0.101526	0.414193	sp|Q8N257|H2B3B_HUMAN;sp|Q16778|H2B2E_HUMAN;sp|P33778|H2B1B_HUMAN;sp|P23527|H2B1O_HUMAN;sp|P06899|H2B1J_HUMAN;sp|Q6DRA6|H2B2D_HUMAN;sp|Q6DN03|H2B2C_HUMAN
26.8062	27.6446	26.8032	27.1963	27.7723	27.8561		10.044	0.207362	-0.523536	sp|P07108|ACBP_HUMAN
27.5186	28.071	28.4932	27.2142	28.3154	28.3399		36.638	0.886226	0.071078	sp|P07195|LDHB_HUMAN
22.5295	23.7416	23.7272	20.8129	24.0743	24.2288		22.088	0.81605	0.294115	sp|P07203|GPX1_HUMAN
27.2016	27.3708	27.2242	27.2312	26.9523	27.026		57.116	0.118933	0.195684	sp|P07237|PDIA1_HUMAN
25.4987	25.6294	25.4691	25.3619	24.8533	25.1292		20.863	0.0544393	0.417621	sp|P07305|H10_HUMAN
24.0636	24.4961	24.5435	24.5909	24.0134	24.318		44.552	0.802847	0.0603186	sp|P07339|CATD_HUMAN
27.772	28.3697	27.9029	27.9931	27.4774	27.6214		38.604	0.252487	0.317561	sp|P07355|ANXA2_HUMAN;sp|A6NMY6|AXA2L_HUMAN
24.7996	24.992	24.7838	24.5707	24.9034	25.0187		81.889	0.8634	0.0275256	sp|P07384|CAN1_HUMAN
26.6589	26.4728	26.9869	26.9621	26.4126	26.6674		49.67	0.912721	0.0255114	sp|P07437|TBB5_HUMAN
32.9955	32.7677	33.0801	33.1066	32.663	32.6445		29.557	0.465503	0.143046	sp|P07451|CAH3_HUMAN
28.9947	28.4314	28.2504	29.3693	26.9209	26.8989		39.746	0.384513	0.82916	sp|P07585|PGS2_HUMAN
25.1664	26.2079	25.2129	25.32	25.5177	25.7273		58.112	0.984502	0.00742849	sp|P07602|SAP_HUMAN
25.8827	26.6902	25.5916	26.1161	26.4263	26.6088		15.054	0.411046	-0.328918	sp|P07737|PROF1_HUMAN;CON__P02584
23.8793	24.0076	21.0421	24.2214	26.2073	25.5324		30.005	0.106674	-2.34402	sp|P07738|PMGE_HUMAN
20.864	22.3289	22.0969	22.1228	20.5984	23.2677		170.59	0.807783	-0.233083	sp|P07814|SYEP_HUMAN
26.9537	27.0603	27.1347	27.0964	27.0371	26.9853		84.659	0.878954	0.00998624	sp|P07900|HS90A_HUMAN;sp|Q58FG0|HS905_HUMAN;sp|Q14568|HS902_HUMAN;sp|Q58FG1|HS904_HUMAN
27.6246	27.9242	28.0957	27.3141	27.6497	27.8577		10.739	0.261114	0.27434	sp|P07919|QCR6_HUMAN
34.6582	34.3065	34.1587	34.6811	33.9471	34.1756		32.85	0.705667	0.106576	sp|P07951|TPM2_HUMAN
27.7427	28.2808	28.0501	27.681	28.2083	28.2545		54.636	0.927266	-0.023428	sp|P07954|FUMH_HUMAN
29.2643	29.7618	29.4208	29.3279	29.4889	29.6712		75.872	0.94218	-0.0136795	sp|P08133|ANXA6_HUMAN
30.8379	30.9826	30.6746	30.8518	30.7428	30.7161		85.182	0.565131	0.0614637	sp|P08237|PFKAM_HUMAN;sp|Q01813|PFKAP_HUMAN
29.0878	29.0469	29.2366	29.2889	28.8974	29.1483		83.263	0.928745	0.0122013	sp|P08238|HS90B_HUMAN;sp|Q58FF7|H90B3_HUMAN
20.3701	26.1787	20.7905	20.8517	25.3102	25.9341		28.518	0.554534	-1.58556	sp|P08246|ELNE_HUMAN
23.1027	26.8361	23.5497	23.9186	25.6921	26.3028		28.837	0.588756	-0.808381	sp|P08311|CATG_HUMAN
28.1453	28.1954	28.4824	27.8735	28.2722	28.3471		43.295	0.575156	0.110094	sp|P08559|ODPA_HUMAN;sp|P29803|ODPAT_HUMAN
28.2982	28.5636	28.7635	28.0508	28.4497	28.3474		35.422	0.223806	0.259137	sp|P08574|CY1_HUMAN
33.753	33.5674	34.0924	33.6526	32.9572	33.1552		21.932	0.100034	0.549267	sp|P08590|MYL3_HUMAN
22.4175	24.8746	24.1052	23.9993	27.6986	27.6744		139.09	0.13601	-2.65833	sp|P08603|CFAH_HUMAN
28.1427	29.4026	28.5113	28.6545	27.8862	27.7147		53.651	0.272788	0.600431	sp|P08670|VIME_HUMAN;sp|P41219|PERI_HUMAN;sp|Q16352|AINX_HUMAN;sp|P07196|NFL_HUMAN;sp|P07197|NFM_HUMAN
21.8466	21.0877	20.0552	19.7371	24.3567	24.2347		54.565	0.329993	-1.77964	sp|P08697|A2AP_HUMAN;CON__P28800
23.2561	21.979	23.7343	23.7033	22.6189	23.0056		15.55	0.854852	-0.119475	sp|P08708|RS17_HUMAN
25.5685	25.7659	25.512	26.2768	25.6839	25.5314		35.936	0.420525	-0.215241	sp|P08758|ANXA5_HUMAN
25.3449	24.9435	25.2474	25.2052	24.8145	25.1481		32.854	0.514248	0.122674	sp|P08865|RSSA_HUMAN
26.9664	27.2034	27.3567	27.4703	27.4421	27.5253		23.356	0.0590708	-0.303709	sp|P09211|GSTP1_HUMAN
29.3718	30.2299	29.6481	29.5456	29.93	29.8958		14.716	0.892289	-0.0405502	sp|P09382|LEG1_HUMAN
26.0558	25.9477	25.6998	26.1621	26.0078	25.9666		25.789	0.29857	-0.144442	sp|P09417|DHPR_HUMAN
24.2426	25.7262	25.0304	24.8387	25.1723	25.1004		24.893	0.936343	-0.0374317	sp|P09429|HMGB1_HUMAN;sp|B2RPK0|HGB1A_HUMAN
22.8312	21.0448	20.9351	23.2246	20.7931	23.5529		25.712	0.436645	-0.91986	sp|P09488|GSTM1_HUMAN
33.3801	33.033	32.2467	33.2094	32.9091	33.0345		32.708	0.659744	-0.164444	sp|P09493|TPM1_HUMAN
27.655	27.4267	27.6083	27.4805	27.5419	27.8241		54.177	0.701569	-0.0521603	sp|P09622|DLDH_HUMAN
23.2721	22.6623	23.1789	23.42	23.1082	23.2912		34.225	0.325332	-0.235383	sp|Q32P51|RA1L2_HUMAN;sp|P09651|ROA1_HUMAN
27.7634	28.8961	27.9027	27.362	28.4868	26.7326		8.7813	0.350257	0.660253	sp|P09669|COX6C_HUMAN
23.0722	23.3867	23.6394	23.5702	23.6828	23.9401		69.284	0.137927	-0.364936	sp|P09960|LKHA4_HUMAN
29.8751	29.4804	28.8991	29.8494	29.3479	29.5797		39.455	0.613494	-0.174122	sp|P09972|ALDOC_HUMAN
24.0402	24.4516	22.9291	24.0266	27.3424	28.1398		192.78	0.114346	-2.69596	sp|P0C0L4|CO4A_HUMAN;CON__ENSEMBL:ENSBTAP00000007350;CON__P01030
25.8781	28.0531	27.4472	27.6576	27.7167	26.7539		13.509	0.74565	-0.249955	sp|Q71UI9|H2AV_HUMAN;sp|P0C0S5|H2AZ_HUMAN
23.5695	24.2	21.8062	21.075	25.7636	25.6175		11.237	0.60191	-0.960119	sp|P0CG06|LAC3_HUMAN;sp|P0CG05|LAC2_HUMAN;sp|P0CF74|LAC6_HUMAN;sp|A0M8Q6|LAC7_HUMAN
30.2577	30.2545	30.3393	30.4492	29.8798	29.9295		70.051	0.343702	0.197641	sp|P0DMV9|HS71B_HUMAN;sp|P0DMV8|HS71A_HUMAN
27.646	28.2751	28.1126	27.462	27.9641	28.2098		68.996	0.671028	0.132583	sp|P10515|ODP2_HUMAN
25.078	26.0311	25.2416	25.2006	26.3663	26.5258		11.737	0.319226	-0.58065	sp|P10599|THIO_HUMAN
28.591	29.1961	28.513	28.0935	28.8784	28.8319		13.696	0.645917	0.165428	sp|P10606|COX5B_HUMAN
22.0135	21.9928	20.4236	22.293	20.1796	22.9178		78.927	0.76064	-0.320198	sp|P10636|TAU_HUMAN
26.4709	26.5453	26.4104	26.5878	26.6439	26.079		42.981	0.843817	0.0386403	sp|P10644|KAP0_HUMAN;sp|P31321|KAP1_HUMAN
25.8557	26.4556	26.4411	26.214	26.559	26.6634		31.462	0.395458	-0.227992	sp|P10768|ESTD_HUMAN
27.8198	28.2178	28.2028	27.8257	28.1794	28.0854		61.054	0.780604	0.0499763	sp|P10809|CH60_HUMAN
25.0014	24.6119	23.701	24.2541	26.4101	26.0149		52.494	0.217284	-1.12155	sp|P10909|CLUS_HUMAN
33.7205	32.4463	33.785	33.8429	32.6994	32.8874		18.789	0.772112	0.174018	sp|P10916|MLRV_HUMAN;sp|Q9BUA6|MYL10_HUMAN
26.303	26.4404	26.2294	26.3492	26.0829	25.8899		72.332	0.213518	0.216953	sp|P11021|GRP78_HUMAN
31.6531	32.68	31.7198	31.8074	31.875	32.178		223.9	0.863715	0.0641848	sp|P11055|MYH3_HUMAN;sp|A7E2Y1|MYH7B_HUMAN
31.1089	30.9401	31.1258	30.9761	30.8242	30.9473		70.897	0.131904	0.142426	sp|P11142|HSP7C_HUMAN
20.7479	25.0441	23.2541	23.5479	25.9062	26.5729		54.083	0.207066	-2.32698	sp|P11166|GTR1_HUMAN
24.1681	24.4596	21.0087	24.7242	26.6213	26.9764		97.016	0.0912008	-2.89512	sp|P11171|41_HUMAN;sp|Q9Y2J2|E41L3_HUMAN;sp|Q9H4G0|E41L1_HUMAN
28.9187	28.9821	29.1016	28.7445	28.8312	28.9625		39.233	0.135778	0.154745	sp|P11177|ODPB_HUMAN
33.8702	33.7937	33.6119	33.8654	33.381	33.4453		97.091	0.3161	0.19475	sp|P11217|PYGM_HUMAN
22.964	20.3175	23.1222	23.0075	22.901	22.8211		23.567	0.442829	-0.775285	sp|P11233|RALA_HUMAN;sp|P11234|RALB_HUMAN
28.5669	28.7544	27.9211	28.3471	29.8923	29.8816		246.47	0.168744	-0.959543	sp|P11277|SPTB1_HUMAN;sp|O15020|SPTN2_HUMAN;sp|Q9H254|SPTN4_HUMAN
26.8831	27.5419	27.5515	26.5602	27.6353	27.6897		46.588	0.946852	0.0304457	sp|P11310|ACADM_HUMAN
28.6591	28.4576	28.6337	28.5701	28.3252	28.5162		426.74	0.311478	0.113004	sp|P11532|DMD_HUMAN
23.9686	24.4083	24.3674	23.8693	23.9324	24.3542		101.56	0.396954	0.196153	sp|P11586|C1TC_HUMAN
25.2199	25.585	25.9051	25.348	24.1081	24.2476		108.53	0.0846661	1.00208	sp|P12109|CO6A1_HUMAN
25.3572	25.1652	25.8178	24.9839	23.4613	23.5219		108.58	0.0524718	1.45771	sp|P12110|CO6A2_HUMAN
27.2042	27.3589	27.4129	27.1452	26.233	26.4595		343.67	0.0643901	0.712764	sp|P12111|CO6A3_HUMAN
31.1519	31.5058	31.3217	30.8557	31.1474	30.9496		33.064	0.0624471	0.342238	sp|P12235|ADT1_HUMAN;sp|P05141|ADT2_HUMAN;sp|Q9H0C2|ADT4_HUMAN
24.8839	24.1166	24.8245	24.9481	22.5402	24.6594		32.866	0.522175	0.559151	sp|P12236|ADT3_HUMAN
23.6533	25.8159	26.1447	20.0111	25.938	26.2818		42.644	0.632286	1.12766	sp|P12277|KCRB_HUMAN
27.286	27.7614	27.481	27.2453	27.2232	27.3295		103.06	0.160879	0.243497	sp|P12814|ACTN1_HUMAN
34.4453	34.6304	33.4559	34.4615	34.1419	34.1258		223.14	0.871013	-0.0658709	sp|P12882|MYH1_HUMAN
37.3866	36.5077	37.408	37.1836	36.387	36.3921		223.09	0.324145	0.446555	sp|P12883|MYH7_HUMAN;sp|Q9H6N6|MYH16_HUMAN;sp|Q9Y2K3|MYH15_HUMAN
21.2411	21.4728	21.9567	21.7268	21.3683	22.0653		69.842	0.605241	-0.163255	sp|P12956|XRCC6_HUMAN
28.9278	29.5832	28.9261	28.5786	29.1258	28.7783		19.576	0.305433	0.318133	sp|P13073|COX41_HUMAN
26.5301	26.7556	26.3551	26.8283	26.6632	27.0067		49.973	0.134319	-0.285787	sp|P13489|RINI_HUMAN
27.7964	28.0935	27.9925	27.8151	27.9669	27.9496		95.337	0.640139	0.0502586	sp|P13639|EF2_HUMAN;sp|Q15029|U5S1_HUMAN
25.738	26.0587	25.9374	25.9891	26.2645	26.066		19.595	0.191754	-0.195131	sp|P13693|TCTP_HUMAN;sp|Q56UQ5|TPT1L_HUMAN
24.2875	24.6258	21.4267	24.1927	26.005	26.6843		36.294	0.158047	-2.18068	sp|P13716|HEM2_HUMAN
25.4224	27.1162	26.5011	25.3688	27.1206	27.2779		35.079	0.773325	-0.242545	sp|P13804|ETFA_HUMAN
32.0743	31.51	32.4561	32.1206	31.4837	31.5565		32.948	0.43783	0.293256	sp|P13805|TNNT1_HUMAN;sp|P45379|TNNT2_HUMAN
27.9139	28.0119	28.0522	27.9826	27.7727	27.8956		83.785	0.211958	0.109018	sp|P13807|GYS1_HUMAN;sp|P54840|GYS2_HUMAN
26.5284	26.3773	26.6772	27.1161	26.2654	26.6239		45.518	0.618519	-0.140858	sp|P13861|KAP2_HUMAN;sp|P31323|KAP3_HUMAN
32.1119	32.9764	32.377	32.576	33.0134	32.9468		46.986	0.285288	-0.35694	sp|P13929|ENOB_HUMAN;sp|P09104|ENOG_HUMAN
25.5968	26.4037	26.1271	25.6292	25.5787	26.0322		14.177	0.345444	0.295827	sp|P13987|CD59_HUMAN
24.2274	24.6171	20.4866	24.5197	24.701	24.8357		12.476	0.298664	-1.5751	sp|P14174|MIF_HUMAN
23.9064	21.7806	23.9371	20.735	19.988	24.8844		9.3959	0.470576	1.33891	sp|P14406|CX7A2_HUMAN
31.9157	32.389	32.0606	32.1308	32.4062	32.6416		57.936	0.253478	-0.271147	sp|P14618|KPYM_HUMAN;sp|P30613|KPYR_HUMAN
26.194	26.6002	26.18	26.4441	26.7844	26.7902		11.139	0.123799	-0.34819	sp|P14621|ACYP2_HUMAN
28.3787	27.7594	29.6148	28.0307	27.9911	27.9828		22.764	0.345653	0.582741	sp|P14649|MYL6B_HUMAN
21.6343	24.3365	21.5065	21.4581	23.1184	23.1947		78.457	0.932233	-0.0980053	sp|P14780|MMP9_HUMAN
27.9944	28.5841	28.0758	27.8777	28.3081	28.5944		10.192	0.887364	-0.0419858	sp|P14854|CX6B1_HUMAN
30.4058	30.7867	30.601	29.9568	30.7413	30.4131		13.53	0.418871	0.227449	sp|P14927|QCR7_HUMAN
23.0502	24.9554	23.3429	23.9229	24.6772	24.1394		14.719	0.50468	-0.463699	sp|P15090|FABP4_HUMAN;sp|P02689|MYP2_HUMAN
26.6406	27.6816	27.4922	27.0662	27.6641	27.6682		35.853	0.633145	-0.194729	sp|P15121|ALDR_HUMAN;sp|C9JRZ8|AK1BF_HUMAN
29.4401	30.1308	29.7764	30.028	30.2445	30.3284		28.766	0.128457	-0.417842	sp|P15259|PGAM2_HUMAN
24.2026	24.292	24.566	23.9472	24.2638	23.7961		31.324	0.116609	0.351164	sp|P15880|RS2_HUMAN
24.0901	20.8689	23.7489	24.8396	23.8322	21.3919		25.918	0.770261	-0.451939	sp|P16083|NQO2_HUMAN
23.0597	23.0117	23.7953	23.2139	23.4775	24.0974		30.375	0.446613	-0.307348	sp|P16152|CBR1_HUMAN;sp|O75828|CBR3_HUMAN
26.4576	27.0157	24.9021	26.2728	28.3561	28.7558		206.26	0.169024	-1.66973	sp|P16157|ANK1_HUMAN
25.0709	23.879	19.821	24.6287	20.4578	23.7756		44.297	0.988796	-0.0304089	sp|P16219|ACADS_HUMAN
23.5558	23.8932	23.0651	23.6286	23.771	23.8753		59.024	0.369162	-0.253605	sp|P16298|PP2BB_HUMAN;sp|P48454|PP2BC_HUMAN
26.2521	27.7078	26.6395	26.3184	26.5858	26.746		21.364	0.523191	0.316403	sp|P16403|H12_HUMAN;sp|P10412|H14_HUMAN;sp|P16402|H13_HUMAN;sp|P22492|H1T_HUMAN;sp|Q02539|H11_HUMAN
24.0861	24.9911	23.201	24.0422	26.4307	26.5229		77.008	0.177632	-1.57251	sp|P16452|EPB42_HUMAN
32.8473	32.3105	33.1909	32.9065	32.2226	32.1267		114.76	0.362559	0.364339	sp|P16615|AT2A2_HUMAN
26.2063	25.4222	25.887	25.7914	25.0961	25.1092		53.053	0.192449	0.506288	sp|P16671|CD36_HUMAN
26.5128	26.3232	26.8043	26.549	26.1773	26.1381		40.089	0.248404	0.258629	sp|P16989|YBOX3_HUMAN;sp|Q9Y2T7|YBOX2_HUMAN
27.6444	27.4492	27.8466	28.0638	22.1941	21.4504		71.027	0.148407	3.74398	sp|P17066|HSP76_HUMAN;sp|P48741|HSP77_HUMAN
24.0576	20.91	23.8699	23.8518	23.6083	24.2586		21.541	0.40674	-0.960385	sp|P17152|TMM11_HUMAN
29.8345	30.5086	29.9985	29.684	30.2483	30.3688		46.247	0.965467	0.0134888	sp|P17174|AATC_HUMAN
30.2925	30.9869	30.8319	30.1066	30.9642	31.1868		47.504	0.906689	-0.0487773	sp|P17540|KCRS_HUMAN;sp|P12532|KCRU_HUMAN
23.8776	23.8482	23.7842	23.62	23.9803	23.8603		16.402	0.887654	0.0164763	sp|P17568|NDUB7_HUMAN
25.6296	26.1675	25.8619	25.4801	25.6675	25.561		40.589	0.127181	0.316783	sp|P17612|KAPCA_HUMAN;sp|P22694|KAPCB_HUMAN
23.5698	24.1045	23.4885	23.4573	23.3977	23.4769		79.994	0.227913	0.27695	sp|P17655|CAN2_HUMAN
32.3197	32.1745	32.8544	32.4566	31.8856	31.8367		53.535	0.245757	0.389923	sp|P17661|DESM_HUMAN
24.0839	23.6383	24.4539	24.3084	23.8212	24.158		49.203	0.899445	-0.0371812	sp|P17980|PRS6A_HUMAN
22.4981	23.1888	23.185	22.6694	23.2863	23.0667		60.343	0.872026	-0.0501436	sp|P17987|TCPA_HUMAN
25.9282	25.4227	25.9141	25.7269	25.6237	25.6529		29.225	0.633288	0.0871627	sp|P18124|RL7_HUMAN
27.6453	28.1394	27.8866	27.7463	27.5921	27.8573		123.8	0.383391	0.158513	sp|P18206|VINC_HUMAN
22.2637	22.5383	21.9389	20.2465	23.8904	23.9824		45.21	0.730251	-0.459485	sp|Q02161|RHD_HUMAN;sp|P18577|RHCE_HUMAN
21.063	23.9542	23.4836	23.6152	24.0154	23.6729		28.804	0.35994	-0.934221	sp|P18669|PGAM1_HUMAN;sp|Q8N0Y7|PGAM4_HUMAN
27.2137	28.0288	27.3957	27.2436	27.6166	27.6614		12.587	0.896429	0.038859	sp|P18859|ATP5J_HUMAN
32.51	31.8476	32.7943	32.4699	31.6	31.6154		21.692	0.290403	0.488844	sp|P19237|TNNI1_HUMAN
24.1674	24.4375	24.376	24.4473	24.0446	23.6583		76.613	0.316295	0.276927	sp|P19338|NUCL_HUMAN
26.6769	26.8005	26.8858	26.2984	26.8097	26.9094		102.48	0.59314	0.11522	sp|P19367|HXK1_HUMAN;sp|Q2TB90|HKDC1_HUMAN;sp|P52789|HXK2_HUMAN;sp|P52790|HXK3_HUMAN
26.6517	26.5025	26.4731	26.2421	26.2808	26.4627		27.391	0.0711972	0.213886	sp|P19404|NDUV2_HUMAN
21.2927	25.5675	24.9148	23.6701	27.4134	27.5832		23.602	0.280719	-2.29721	sp|P19652|A1AG2_HUMAN
24.0488	24.9353	22.0403	23.9179	25.9344	26.1172		106.46	0.21137	-1.64841	sp|P19823|ITIH2_HUMAN;CON__Q9TRI1
21.6879	21.5103	20.1089	20.6413	24.9708	25.0172		101.39	0.186909	-2.44076	sp|P19827|ITIH1_HUMAN
25.9521	26.1669	26.2665	26.1833	26.4175	26.6165		52.739	0.149739	-0.277288	sp|P20073|ANXA7_HUMAN
21.4163	23.6163	23.9426	20.347	21.0744	21.8988		30.515	0.107391	1.885	sp|P20231|TRYB2_HUMAN;sp|Q15661|TRYB1_HUMAN;sp|Q9BZJ3|TRYD_HUMAN
25.3427	25.4964	25.2686	25.0103	25.3334	25.8686		26.489	0.89954	-0.0348358	sp|P20618|PSB1_HUMAN
28.7433	29.1984	28.9651	28.1293	28.7001	28.5225		16.762	0.0724267	0.518287	sp|P20674|COX5A_HUMAN
21.0899	23.518	19.6683	20.9372	25.2532	25.2433		163.86	0.261048	-2.3858	sp|P20742|PZP_HUMAN
27.3901	26.7948	26.7253	27.993	24.7379	24.9782		33.922	0.374416	1.06702	sp|P20774|MIME_HUMAN
26.3139	25.7889	25.9916	26.2564	25.4714	25.6816		94.253	0.460587	0.22833	sp|P20807|CAN3_HUMAN
24.5544	23.7645	24.2279	24.8244	24.0485	24.2213		26.559	0.608022	-0.182483	sp|P21266|GSTM3_HUMAN
25.2736	26.7501	24.9921	23.3496	24.9667	24.8575		280.74	0.164916	1.28067	sp|P21333|FLNA_HUMAN
28.4225	29.0266	28.5812	28.763	28.6748	28.7227		37.567	0.82389	-0.0433852	sp|P21695|GPDA_HUMAN
30.0144	29.9407	30.4611	29.8471	30.0596	30.0741		30.772	0.461466	0.145135	sp|P21796|VDAC1_HUMAN
23.0828	23.1982	23.8175	23.953	21.5744	21.4561		41.654	0.286348	1.03835	sp|P21810|PGS1_HUMAN
30.3024	29.9799	30.1615	30.0034	29.7219	29.8972		565.17	0.092408	0.273753	sp|P21817|RYR1_HUMAN;sp|Q15413|RYR3_HUMAN
27.2522	27.7286	27.4674	27.0192	27.4483	27.4235		31.629	0.396407	0.185722	sp|P21912|SDHB_HUMAN
23.2802	22.6655	24.1666	23.362	22.8223	23.4004		30.037	0.729433	0.175858	sp|P21964|COMT_HUMAN
23.5978	23.3137	23.4588	23.0349	23.4468	23.7367		77.328	0.828982	0.050602	sp|P21980|TGM2_HUMAN
27.2531	27.579	27.6956	27.4409	27.6548	27.7357		24.636	0.558945	-0.101206	sp|P22061|PIMT_HUMAN
23.2109	23.3277	23.8765	23.8958	20.6948	22.086		458.22	0.259441	1.24618	sp|P22105|TENX_HUMAN
27.0444	27.3717	27.1398	27.3522	27.3894	27.5131		117.85	0.0987077	-0.232964	sp|P22314|UBA1_HUMAN
25.7124	26.4058	26.1335	25.9117	26.8749	27.1873		17.298	0.256152	-0.574034	sp|P22392|NDKB_HUMAN;sp|O60361|NDK8_HUMAN
25.7181	25.9843	25.9415	26.1382	25.7742	25.4682		37.429	0.698078	0.0877851	sp|P22626|ROA2_HUMAN
29.2512	30.0252	29.5495	29.0152	29.6891	29.7041		48.442	0.685987	0.139219	sp|P22695|QCR2_HUMAN
26.6565	26.523	28.4734	27.4993	27.1452	27.6047		10.546	0.773091	-0.19876	sp|P23297|S10A1_HUMAN
25.9263	26.3039	25.9819	26.0517	25.7134	25.5871		80.243	0.190171	0.286669	sp|P23327|SRCH_HUMAN
21.4389	21.7872	22.3497	21.6952	22.0021	22.9135		65.443	0.487756	-0.345031	sp|P23368|MAOM_HUMAN
22.4317	21.2718	19.0841	22.2971	23.2208	23.8593		53.165	0.111995	-2.19652	sp|P23381|SYWC_HUMAN
23.9225	23.924	23.7597	23.5443	23.9815	23.4013		26.688	0.283448	0.226348	sp|P23396|RS3_HUMAN
24.9259	25.0816	24.9462	24.9644	24.8853	25.2063		47.716	0.768456	-0.0340945	sp|P23526|SAHH_HUMAN
25.8265	25.2698	25.3931	25.8165	26.4405	26.4312		18.502	0.051465	-0.732927	sp|P23528|COF1_HUMAN
24.2554	24.9946	24.13	24.091	24.5384	24.4933		73.776	0.792484	0.085755	sp|P23786|CPT2_HUMAN
20.7794	25.551	20.818	22.5712	24.547	24.9793		27.807	0.398975	-1.64967	sp|P24158|PRTN3_HUMAN
25.1379	25.46	25.6799	25.1845	25.4346	25.379		54.636	0.621854	0.0932236	sp|P24298|ALAT1_HUMAN;sp|Q8TD30|ALAT2_HUMAN
26.9353	27.3979	27.3262	26.6505	27.4545	27.0826		9.1174	0.59573	0.157246	sp|P24310|CX7A1_HUMAN
24.367	24.11	24.1687	24.3633	23.6552	21.3279		24.763	0.298018	1.09976	sp|P24534|EF1B_HUMAN
27.0982	27.439	26.9638	26.7699	27.5356	28.009		28.908	0.522831	-0.271166	sp|P24539|AT5F1_HUMAN
23.8111	24.5623	23.6471	23.931	24.761	24.9996		18.042	0.26417	-0.557016	sp|P24666|PPAC_HUMAN
29.4281	29.355	29.2696	29.0561	29.2442	29.428		45.199	0.40676	0.108101	sp|P24752|THIL_HUMAN
24.49	21.244	24.5022	24.4836	22.3364	20.9492		14.515	0.611338	0.822315	sp|P25398|RS12_HUMAN
31.3353	31.718	31.497	31.0912	31.5658	31.6305		59.75	0.688482	0.0875581	sp|P25705|ATPA_HUMAN
25.85	25.8639	25.776	25.5872	25.6799	25.9368		29.555	0.427354	0.0953617	sp|P25786|PSA1_HUMAN
23.7098	23.8843	23.6587	23.679	23.2978	23.394		25.898	0.092012	0.293996	sp|P25787|PSA2_HUMAN
23.9846	24.4066	24.0018	24.2671	24.7471	24.7204		28.433	0.0980061	-0.447184	sp|P25788|PSA3_HUMAN
24.5326	23.9482	24.5314	24.5294	24.5159	24.9004		29.483	0.250553	-0.311218	sp|P25789|PSA4_HUMAN
24.2366	25.2821	24.9029	24.7213	25.0706	24.7834		67.819	0.881944	-0.0512619	sp|P26038|MOES_HUMAN;sp|P15311|EZRI_HUMAN
24.5397	24.1073	24.379	24.1296	23.5311	23.1047		24.261	0.0799548	0.753503	sp|P26373|RL13_HUMAN
24.9088	25.2148	24.087	24.817	26.7912	27.0338		11.728	0.130647	-1.47716	sp|P26447|S10A4_HUMAN
26.4608	26.7434	26.5243	26.3997	26.0063	26.264		50.118	0.0700043	0.352837	sp|P26641|EF1G_HUMAN
27.0493	26.4026	26.5548	26.7696	26.3425	26.5149		6.1085	0.613308	0.12657	sp|P26678|PPLA_HUMAN
23.9264	23.4252	22.5386	23.2536	25.3341	25.5903		31.73	0.165561	-1.42927	sp|P27105|STOM_HUMAN
26.4385	26.6241	26.4457	26.3872	26.3102	26.3047		58.762	0.0635951	0.168741	sp|P27338|AOFB_HUMAN
23.4873	21.5937	22.8225	23.2607	22.7406	23.0449		24.604	0.543745	-0.380938	sp|P27635|RL10_HUMAN;sp|Q96L21|RL10L_HUMAN
24.8682	25.2603	25.0428	24.8939	24.6866	24.9737		48.141	0.221245	0.205684	sp|P27797|CALR_HUMAN
24.518	24.1757	24.7025	24.295	24.4072	21.9928		121	0.32429	0.90038	sp|P27816|MAP4_HUMAN
25.6347	25.6741	25.5605	25.6926	24.7994	25.5293		67.567	0.364583	0.282691	sp|P27824|CALX_HUMAN
25.8344	25.9494	26.0717	25.9613	25.6638	25.695		26.411	0.200717	0.178461	sp|P28066|PSA5_HUMAN
23.5268	21.5937	21.5799	23.7476	21.7247	24.2113		29.204	0.376531	-0.994381	sp|P28070|PSB4_HUMAN
24.049	24.5231	21.1659	24.298	20.4703	20.9482		25.357	0.448495	1.34051	sp|P28072|PSB6_HUMAN
27.374	28.1516	27.0196	27.8787	27.9028	28.0214		25.744	0.281634	-0.419254	sp|P28161|GSTM2_HUMAN
25.5375	24.8557	25.2593	25.4107	25.1548	25.3685		40.569	0.682522	-0.0938396	sp|P28289|TMOD1_HUMAN
28.9748	29.1442	28.9019	28.5396	28.7837	28.9552		79.467	0.152585	0.247479	sp|P28331|NDUS1_HUMAN
25.745	25.9591	25.9108	25.8699	25.639	26.1049		31.121	0.997918	0.00041453	sp|P29692|EF1D_HUMAN
26.764	26.7213	26.9091	26.6356	27.2975	27.3734		28.17	0.275786	-0.304086	sp|P30042|ES1_HUMAN
26.9307	27.4565	26.7155	27.1428	28.9623	28.9235		22.119	0.110036	-1.30864	sp|P30043|BLVRB_HUMAN
25.0384	26.2529	25.6387	25.2214	26.3733	26.7965		22.086	0.453247	-0.487055	sp|P30044|PRDX5_HUMAN
24.6304	24.0884	23.6461	23.4942	25.4753	25.8568		12.712	0.355285	-0.820457	sp|P30046|DOPD_HUMAN;sp|A6NHG4|DDTL_HUMAN
28.0228	28.1243	28.0301	28.0184	28.153	28.0637		27.692	0.725479	-0.0193221	sp|P30048|PRDX3_HUMAN
27.0583	27.4851	27.3916	26.5488	26.951	27.524		17.49	0.384383	0.303698	sp|P30049|ATPD_HUMAN
24.3112	24.033	24.2879	24.29	24.2744	23.6017		17.818	0.558676	0.155303	sp|P30050|RL12_HUMAN
26.8579	27.3373	27.1582	26.8588	27.1539	27.0521		31.387	0.58995	0.0962181	sp|P30084|ECHM_HUMAN
28.7371	29.3234	29.2808	29.2744	29.3887	29.4006		21.057	0.280183	-0.240798	sp|P30086|PEBP1_HUMAN
22.9935	23.4331	21.4684	23.1642	23.1545	23.0928		56.782	0.443954	-0.505496	sp|P30101|PDIA3_HUMAN
26.6044	26.577	26.9587	26.9007	26.7466	27.055		65.308	0.284492	-0.187388	sp|P30153|2AAA_HUMAN;sp|P30154|2AAB_HUMAN
26.2602	26.5037	26.2402	26.4425	26.2813	26.5266		54.889	0.501198	-0.082077	sp|P30566|PUR8_HUMAN
23.9236	25.1281	25.5628	24.1404	24.9369	25.614		57.206	0.970447	-0.0255966	sp|P30837|AL1B1_HUMAN
27.8736	28.3079	28.1647	27.6195	28.083	28.1405		72.691	0.466603	0.167686	sp|P31040|SDHA_HUMAN
21.2096	22.6229	22.7331	21.6838	19.9904	21.2035		50.582	0.155338	1.22935	sp|P31150|GDIA_HUMAN
31.6256	31.9752	32.0827	31.8545	31.5569	31.5331		45.16	0.226271	0.246365	sp|P31415|CASQ1_HUMAN
30.073	30.5129	30.2353	29.7754	30.1244	30.42		52.645	0.501047	0.167152	sp|P31930|QCR1_HUMAN
26.1081	25.9806	25.838	25.9221	26.1483	26.3469		35.329	0.323673	-0.163556	sp|P31937|3HIDH_HUMAN
22.9418	23.3173	23.4418	23.3805	23.8266	24.692		64.615	0.15092	-0.732744	sp|P31939|PUR9_HUMAN
22.7261	22.9795	23.3663	23.5888	22.7392	21.5559		49.229	0.556594	0.396033	sp|P31943|HNRH1_HUMAN;sp|P55795|HNRH2_HUMAN;sp|P52597|HNRPF_HUMAN
22.8959	23.8724	24.2768	23.655	23.749	24.6731		28.082	0.546628	-0.343995	sp|P31946|1433B_HUMAN
25.7494	25.7316	25.8145	25.704	25.7785	26.0574		62.639	0.501663	-0.0814927	sp|P31948|STIP1_HUMAN
29.6023	30.1556	29.506	29.6721	31.2699	31.3153		21.892	0.158793	-0.997805	sp|P32119|PRDX2_HUMAN
21.3682	20.6459	23.5916	23.45	23.1895	23.1586		21.863	0.191938	-1.39747	sp|P32969|RL9_HUMAN
28.4591	29.0335	28.6609	28.2232	28.8643	28.8105		77.942	0.764463	0.0851447	sp|P33121|ACSL1_HUMAN;sp|Q9ULC5|ACSL5_HUMAN;sp|Q9UKU0|ACSL6_HUMAN
22.9348	23.7676	23.296	23.5074	23.3644	23.392		94.33	0.736332	-0.0884736	sp|P34932|HSP74_HUMAN
24.2092	23.7095	24.1274	24.4355	24.4397	24.1565		15.046	0.143501	-0.328579	sp|P35080|PROF2_HUMAN
26.3657	26.835	26.6392	26.4537	26.5392	26.5234		29.804	0.479757	0.107894	sp|P35232|PHB_HUMAN
20.7303	23.3863	24.3971	23.4256	23.3818	23.417		42.621	0.629575	-0.570257	sp|P35237|SPB6_HUMAN
23.6369	23.8426	23.4182	23.7655	23.575	23.6836		68.563	0.769603	-0.0421251	sp|P35241|RADI_HUMAN
23.8794	23.9969	23.6908	23.1997	23.9216	23.0903		14.787	0.176467	0.451825	sp|P35268|RL22_HUMAN
30.7968	31.0454	30.8486	30.7564	30.7445	30.8386		174.76	0.223	0.117137	sp|P35573|GDE_HUMAN
25.8414	26.9425	26.1806	26.0757	26.1284	26.529		226.53	0.838989	0.077095	sp|P35579|MYH9_HUMAN;sp|P35580|MYH10_HUMAN
35.2697	34.7866	35.1976	35.1917	34.5999	34.7912		103.85	0.386456	0.223674	sp|P35609|ACTN2_HUMAN
21.4211	21.1125	21.8082	21.2619	24.3397	23.9828		80.853	0.153093	-1.74757	sp|P35612|ADDB_HUMAN
24.7769	25.3478	24.9532	24.6803	25.1393	25.2161		42.2	0.955655	0.0140597	sp|P35613|BASI_HUMAN
25.5343	25.6217	25.2183	25.5781	26.1038	26.0901		11.776	0.0928608	-0.465929	sp|P35754|GLRX1_HUMAN
22.7306	23.038	22.9963	22.5443	22.7931	23.4884		48.633	0.948979	-0.0203222	sp|P35998|PRS7_HUMAN
27.5685	28.1583	27.5609	26.9861	27.4925	27.6516		32.996	0.242856	0.385802	sp|P36542|ATPG_HUMAN
23.4608	21.3786	23.4889	21.7614	23.1225	21.6745		106.49	0.521929	0.589909	sp|P36776|LONM_HUMAN
30.0561	30.9688	30.1143	30.3196	30.6357	30.6475		61.448	0.648307	-0.154554	sp|P36871|PGM1_HUMAN
27.6059	27.7925	27.7191	27.4827	27.6415	27.7223		48.755	0.366889	0.0903308	sp|P36957|ODO2_HUMAN
21.2115	21.4477	22.6569	22.6066	22.9611	23.4969		22.174	0.073045	-1.24951	sp|P36969|GPX4_HUMAN
22.473	23.4174	23.0676	22.6788	23.1918	23.7981		22.391	0.606917	-0.236924	sp|P37802|TAGL2_HUMAN
23.3864	24.8628	22.7894	23.1839	26.5129	26.9203		14.46	0.235856	-1.85951	sp|P37840|SYUA_HUMAN;sp|Q16143|SYUB_HUMAN
25.5825	27.0887	26.5127	25.209	27.0631	27.15		27.843	0.922869	-0.0793845	sp|P38117|ETFB_HUMAN
22.0364	23.4825	23.2571	23.0486	23.5423	23.4335		68.303	0.429121	-0.416141	sp|P38606|VATA_HUMAN
27.3744	27.828	27.6147	27.2261	27.7274	27.551		73.68	0.624439	0.104201	sp|P38646|GRP75_HUMAN
24.2149	24.2008	24.0968	23.9227	24.0562	24.2105		16.06	0.302786	0.107677	sp|P39019|RS19_HUMAN
23.5647	23.9311	23.864	23.5177	23.3715	23.9559		141.72	0.457041	0.171566	sp|P39059|COFA1_HUMAN
27.4113	27.311	27.0396	27.3025	26.9484	26.8769		52.823	0.286896	0.21136	sp|P40123|CAP2_HUMAN
21.3159	23.8196	20.3946	20.138	23.5312	23.6511		58.024	0.718218	-0.596741	sp|P40227|TCPZ_HUMAN
23.8569	23.8869	23.6214	23.7763	23.5107	23.0198		23.577	0.210725	0.352794	sp|P40429|RL13A_HUMAN;sp|Q6NVV1|R13P3_HUMAN
29.7394	30.3194	30.1388	29.9687	30.4541	30.3572		36.426	0.439911	-0.194141	sp|P40925|MDHC_HUMAN
30.4298	30.5254	30.0858	30.3829	30.4049	30.5849		35.503	0.496769	-0.110538	sp|P40926|MDHM_HUMAN
29.928	30.5879	30.2271	29.6125	30.15	30.2538		82.999	0.428888	0.242233	sp|P40939|ECHA_HUMAN
20.2233	20.1626	22.7496	22.8286	20.6315	23.0515		23.048	0.38326	-1.12535	sp|Q6NXS1|IPP2M_HUMAN;sp|P41236|IPP2_HUMAN
26.6667	26.5461	26.4588	26.5516	26.6976	26.7955		32.816	0.252245	-0.12436	sp|P42126|ECI1_HUMAN
24.776	24.6639	24.8363	24.528	24.4072	24.8829		157.9	0.37041	0.152667	sp|P42704|LPPRC_HUMAN
27.0336	27.6722	27.2046	26.6469	27.2883	27.3527		41.924	0.520981	0.207497	sp|P42765|THIM_HUMAN
26.6846	27.2058	27.1253	26.397	27.1437	26.8471		70.857	0.482728	0.209325	sp|P43155|CACP_HUMAN
23.563	23.8028	23.2507	23.5961	23.3677	23.7747		80.852	0.84774	-0.0406596	sp|P43304|GPDM_HUMAN
21.4835	20.5611	22.352	19.4336	24.3985	24.407		69.068	0.501401	-1.28081	sp|P43652|AFAM_HUMAN;CON__REFSEQ:XP_585019
32.9858	32.6866	32.7922	33.1556	32.9732	33.1475		31.824	0.0629801	-0.270571	sp|P45378|TNNT3_HUMAN
28.212	28.8324	28.6722	28.007	28.5374	28.7332		31.566	0.635548	0.146318	sp|P45880|VDAC2_HUMAN
22.8376	22.9519	23.0944	22.9527	22.9754	23.7076		95.785	0.387843	-0.250554	sp|P45974|UBP5_HUMAN
25.1127	25.4331	25.1584	25.4389	25.0488	25.4478		137.31	0.665137	-0.0770988	sp|P46020|KPB1_HUMAN
24.0947	21.3646	24.0231	20.4267	19.9597	22.0694		34.362	0.100919	2.34221	sp|P46777|RL5_HUMAN
23.7252	23.2452	23.7186	23.7308	23.3101	23.9112		22.876	0.73189	-0.0877037	sp|P46782|RS5_HUMAN
22.959	23.0571	22.9491	22.9978	19.5653	23.2257		18.898	0.421906	1.0588	sp|P46783|RS10_HUMAN;sp|Q9NQ39|RS10L_HUMAN
27.9168	28.0263	28.2379	27.9392	28.0106	27.8819		39.383	0.314626	0.116421	sp|P46976|GLYG_HUMAN
28.169	28.1843	28.2373	28.2813	28.033	28.087		32.949	0.46486	0.0630945	sp|P47755|CAZA2_HUMAN;sp|P52907|CAZA1_HUMAN
28.1852	28.3438	28.0343	28.0292	27.8066	28.0011		31.35	0.0997927	0.24217	sp|P47756|CAPZB_HUMAN
28.1815	28.2798	28.3353	27.8261	28.5771	28.3871		29.668	0.993269	0.00206312	sp|P47985|UCRI_HUMAN;sp|P0C7P4|UCRIL_HUMAN
28.4114	28.9195	28.5402	28.1721	28.6404	28.4246		23.277	0.358523	0.211324	sp|P48047|ATPO_HUMAN
19.968	22.9477	22.2692	20.7129	22.1849	21.1826		37.251	0.731586	0.368176	sp|P48059|LIMS1_HUMAN;sp|Q7Z4I7|LIMS2_HUMAN
25.4479	25.9351	25.875	25.7435	25.9211	26.0985		80.699	0.412913	-0.168406	sp|P48147|PPCE_HUMAN
23.2996	23.6782	23.8621	23.855	23.3314	23.0277		64.149	0.515694	0.208595	sp|P48163|MAOX_HUMAN
24.2232	24.6372	24.3024	24.4664	24.4994	24.8913		59.67	0.281952	-0.231502	sp|P48643|TCPE_HUMAN
30.8224	31.2825	30.9445	30.5975	31.2469	31.2908		50.909	0.918507	-0.0286496	sp|P48735|IDHP_HUMAN
32.3954	32.5625	32.0713	32.6852	32.5282	32.2574		21.338	0.483451	-0.147207	sp|P48788|TNNI2_HUMAN
26.1274	26.6935	26.5231	26.3178	26.4658	26.436		53.801	0.823037	0.0414588	sp|P49189|AL9A1_HUMAN
25.3714	25.2738	25.0897	25.0976	25.1218	25.5909		60.533	0.895815	-0.0251808	sp|P49368|TCPG_HUMAN
27.7452	28.0022	27.8941	27.3183	27.8423	28.0468		49.541	0.562402	0.144698	sp|P49411|EFTU_HUMAN
23.8338	23.6628	24.0834	24.1476	24.0038	24.0648		22.949	0.175661	-0.212064	sp|P49720|PSB3_HUMAN
24.8066	24.8467	24.7649	24.7855	24.709	24.5068		22.836	0.183141	0.138973	sp|P49721|PSB2_HUMAN
29.7004	30.1168	29.5768	29.3504	29.8135	29.9559		70.389	0.728163	0.0914008	sp|P49748|ACADV_HUMAN
26.9888	27.4738	27.044	27.16	27.444	27.4474		13.802	0.371256	-0.181598	sp|P49773|HINT1_HUMAN
27.8863	28.2148	28.0029	27.6497	27.9387	27.9117		50.817	0.205097	0.201313	sp|P49821|NDUV1_HUMAN
25.3948	25.6227	25.5377	25.3117	25.4598	25.748		39.591	0.938155	0.0119165	sp|P50213|IDH3A_HUMAN
26.574	26.6331	26.5829	26.6217	26.7943	27.022		50.663	0.139559	-0.215994	sp|P50395|GDIB_HUMAN
29.887	29.7557	29.7312	29.9012	29.4309	29.3868		20.969	0.272159	0.21833	sp|P50461|CSRP3_HUMAN
26.376	26.7352	26.3803	26.5763	26.5845	26.6863		41.331	0.393793	-0.118547	sp|P50502|F10A1_HUMAN;sp|Q8IZP2|ST134_HUMAN;sp|Q8NFI4|F10A5_HUMAN
23.9361	23.3127	24.1143	23.6252	22.28	23.1926		23.432	0.17975	0.755099	sp|P50914|RL14_HUMAN
24.469	24.5212	24.101	24.1636	24.5531	24.5938		59.62	0.720656	-0.0731087	sp|P50990|TCPQ_HUMAN
24.259	23.3936	24.4025	23.5328	23.8901	24.534		57.924	0.943051	0.0327091	sp|P50991|TCPD_HUMAN
27.377	27.3709	27.7932	27.5626	27.2247	27.1314		112.26	0.339751	0.207418	sp|P50993|AT1A2_HUMAN;sp|P13637|AT1A3_HUMAN;sp|P05023|AT1A1_HUMAN;sp|Q13733|AT1A4_HUMAN;sp|P54707|AT12A_HUMAN;sp|P20648|ATP4A_HUMAN
23.8886	24.7681	24.0579	23.8596	24.3319	23.9891		54.389	0.589706	0.178005	sp|P50995|ANX11_HUMAN
24.5691	24.1646	24.4632	24.4697	24.2342	24.5891		69.72	0.850947	-0.032025	sp|P51114|FXR1_HUMAN;sp|P51116|FXR2_HUMAN
24.3477	24.6165	24.5277	24.8641	24.587	25.0649		23.489	0.0990981	-0.341368	sp|P51149|RAB7A_HUMAN
25.1007	25.5197	25.4007	25.8706	25.3523	25.2348		20.478	0.564059	-0.145535	sp|P51452|DUS3_HUMAN
23.4958	23.8027	24.1505	23.5373	23.5277	20.8456		54.847	0.267039	1.17949	sp|P51648|AL3A2_HUMAN
24.7313	24.4606	24.8266	24.4828	24.5733	24.5656		57.214	0.308139	0.132264	sp|P51649|SSDH_HUMAN
23.1513	21.0562	23.524	20.5392	21.9847	20.9914		37.025	0.184992	1.40539	sp|P51665|PSMD7_HUMAN
28.5737	28.41	28.0737	29.3679	26.2304	26.66		38.429	0.400643	0.933029	sp|P51884|LUM_HUMAN;CON__Q05443
25.9679	25.3949	26.0122	26.6377	20.787	24.0064		43.809	0.309441	1.98127	sp|P51888|PRELP_HUMAN
27.1117	27.6283	27.0261	26.8213	27.1713	27.1741		20.105	0.418192	0.199818	sp|P51970|NDUA8_HUMAN
23.0107	24.1402	23.2952	22.8803	24.4621	24.5905		53.139	0.485848	-0.495571	sp|P52209|6PGD_HUMAN
22.0618	23.0166	23.0573	23.1664	22.8671	23.0297		37.492	0.410314	-0.309172	sp|P52564|MP2K6_HUMAN;sp|P46734|MP2K3_HUMAN
23.0877	22.2245	19.9279	22.9868	21.4615	23.591		23.207	0.457597	-0.933061	sp|P52565|GDIR1_HUMAN
20.1011	20.7484	22.9598	20.8091	22.9841	23.3133		33.428	0.400321	-1.09902	sp|P53004|BIEA_HUMAN
26.0175	26.5186	26.2617	25.8193	26.1969	26.2019		36.249	0.371898	0.193211	sp|P53597|SUCA_HUMAN
22.1347	21.2379	22.6696	21.0274	21.709	23.0916		41.94	0.927509	0.0713736	sp|P53778|MK12_HUMAN
20.9384	24.2256	21.275	23.5207	23.8987	24.3953		53.944	0.170685	-1.79192	sp|P53985|MOT1_HUMAN
27.664	27.4615	27.5258	27.4849	27.0947	27.1107		124.57	0.0851729	0.320379	sp|P54289|CA2D1_HUMAN;sp|Q9NY47|CA2D2_HUMAN
33.1241	33.1103	33.0342	33.0086	32.6902	32.7589		164.89	0.054971	0.270325	sp|P54296|MYOM2_HUMAN
24.7208	24.9628	24.5653	24.7069	25.0732	25.2231		56.068	0.260662	-0.251393	sp|P54578|UBP14_HUMAN
27.2149	28.1009	27.8684	27.218	27.6734	27.724		70.02	0.574048	0.189623	sp|P54652|HSP72_HUMAN
23.5653	23.3133	23.8906	23.5369	23.7446	24.3256		39.609	0.388824	-0.279305	sp|P54725|RD23A_HUMAN
24.4573	24.7532	24.5678	24.3102	24.4145	24.4908		43.171	0.13665	0.187626	sp|P54727|RD23B_HUMAN
24.5705	24.8645	24.8147	24.7432	24.9544	24.7391		26.477	0.617415	-0.0623722	sp|P54819|KAD2_HUMAN
23.4788	24.0007	23.9665	23.8516	24.2108	23.5917		33.232	0.792049	-0.0693951	sp|P54920|SNAA_HUMAN
22.9648	22.4623	20.9707	22.8656	22.5527	22.9655		49.222	0.339949	-0.661967	sp|P55010|IF5_HUMAN
20.521	22.5865	22.6175	20.0761	21.3978	21.4028		40.736	0.3125	0.949448	sp|P55036|PSMD4_HUMAN
27.5506	27.5491	27.9369	27.6026	27.7462	27.7511		89.321	0.885985	-0.0210654	sp|P55072|TERA_HUMAN
21.7039	22.5642	23.5457	23.3556	20.9234	20.5673		28.648	0.389176	0.989185	sp|P55083|MFAP4_HUMAN;REV__sp|Q9P2D8|UNC79_HUMAN
29.2928	30.0744	29.6008	29.008	29.7496	29.7333		51.294	0.658703	0.15903	sp|P55084|ECHB_HUMAN
24.6079	24.3191	24.5392	24.7356	24.0643	24.4037		78.286	0.701473	0.0875378	sp|P55290|CAD13_HUMAN
27.7972	28.2445	28.1671	27.9686	28.0817	28.1061		103.28	0.909553	0.0174643	sp|P55786|PSA_HUMAN;sp|A6NEC2|PSAL_HUMAN
26.2153	27.1462	26.8653	26.9654	26.8612	26.5214		26.085	0.901427	-0.0404352	sp|P55822|SH3BG_HUMAN
26.6077	26.9457	26.5258	26.1594	26.2439	26.5078		10.918	0.0787818	0.389356	sp|P56134|ATPK_HUMAN
25.4087	22.0696	24.9699	24.6999	26.043	25.6377		6.662	0.307027	-1.31083	sp|P56378|68MP_HUMAN
26.0821	26.5728	26.0917	25.8333	26.9627	26.8049		7.9331	0.504198	-0.28477	sp|P56385|ATP5I_HUMAN
24.9713	25.1257	25.1738	24.6206	25.3431	25.1498		17.871	0.82669	0.0524476	sp|P56556|NDUA6_HUMAN
22.5869	21.9513	21.3049	19.3585	24.2729	24.1625		12.895	0.715534	-0.650235	sp|P58546|MTPN_HUMAN
25.8679	31.1657	25.6548	23.3884	29.3505	29.1082		10.245	0.920941	0.280434	sp|P59666|DEF3_HUMAN;sp|P59665|DEF1_HUMAN
31.4887	31.8933	31.3594	31.7496	31.639	31.8137		30.791	0.414011	-0.153641	sp|P60174|TPIS_HUMAN
23.7165	24.828	24.0802	23.2472	21.1177	23.001		16.93	0.0790593	1.75291	sp|P60660|MYL6_HUMAN
28.3596	29.6423	28.4853	28.6381	29.2842	29.4723		41.736	0.562834	-0.302488	sp|P60709|ACTB_HUMAN;sp|P63261|ACTG_HUMAN;sp|Q6S8J3|POTEE_HUMAN
24.1272	24.6302	24.4995	23.9246	24.2905	24.1594		13.373	0.186748	0.294118	sp|P60866|RS20_HUMAN
21.7579	24.0554	23.5046	24.1102	24.5396	24.6648		34.834	0.1349	-1.33224	sp|P60891|PRPS1_HUMAN;sp|P21108|PRPS3_HUMAN;sp|P11908|PRPS2_HUMAN
25.4136	25.2402	24.697	25.1064	25.4187	25.454		27.399	0.436376	-0.20946	sp|P60900|PSA6_HUMAN
25.2958	24.4003	24.9855	25.5752	24.6668	24.4		11.203	0.977595	0.0132097	sp|P60903|S10AA_HUMAN
20.19	23.6965	23.3283	19.5264	23.3675	23.9405		23.707	0.946554	0.126773	sp|P61020|RAB5B_HUMAN;sp|P20339|RAB5A_HUMAN;sp|P51148|RAB5C_HUMAN
24.7222	24.292	24.4639	24.8288	24.3247	24.6629		16.735	0.592232	-0.112752	sp|P62837|UB2D2_HUMAN;sp|P61077|UB2D3_HUMAN
26.0815	26.1633	26.0179	25.995	26.0614	25.8861		17.138	0.182202	0.106734	sp|P61088|UBE2N_HUMAN;sp|Q5JXB2|UE2NL_HUMAN
23.9848	23.406	24.1602	23.6778	23.263	23.9948		42.613	0.545733	0.205143	sp|P61163|ACTZ_HUMAN;sp|P42025|ACTY_HUMAN
23.427	24.4651	24.127	23.4821	24.5327	24.6996		20.697	0.659938	-0.231764	sp|P84077|ARF1_HUMAN;sp|P61204|ARF3_HUMAN;sp|P84085|ARF5_HUMAN;sp|P18085|ARF4_HUMAN
20.88	23.4912	21.2084	22.8328	23.4216	23.298		20.825	0.190243	-1.32429	sp|P61224|RAP1B_HUMAN;sp|P62834|RAP1A_HUMAN;sp|A6NIZ1|RP1BL_HUMAN
20.84	23.8376	23.9745	19.9475	22.7265	21.6461		29.945	0.330237	1.44396	sp|P61247|RS3A_HUMAN
23.7869	23.548	23.779	23.3487	23.2385	20.3605		24.146	0.229952	1.38872	sp|P61313|RL15_HUMAN
23.7154	23.7475	23.4291	23.4599	23.5561	23.0406		15.798	0.212433	0.278431	sp|P61353|RL27_HUMAN
23.0018	23.7832	20.1863	23.3725	20.5926	24.1521		11.999	0.815866	-0.382011	sp|P61457|PHS_HUMAN
24.61	24.8941	25.2898	25.0256	24.9895	25.0594		21.768	0.661531	-0.0935198	sp|P61586|RHOA_HUMAN;sp|P08134|RHOC_HUMAN;sp|P62745|RHOB_HUMAN
26.9545	27.2506	27.1275	26.7786	26.996	26.4882		10.932	0.104423	0.356601	sp|P61604|CH10_HUMAN
23.703	27.0992	24.0241	20.2911	24.6984	25.2727		16.537	0.470321	1.52136	sp|P61626|LYSC_HUMAN
25.5703	25.2485	25.6749	25.6749	25.1767	25.8027		50.976	0.827452	-0.0535221	sp|P61978|HNRPK_HUMAN
28.0244	28.2862	28.1313	28.1089	27.9956	27.6875		28.302	0.214683	0.216639	sp|P61981|1433G_HUMAN
22.7873	22.5269	22.6798	22.5838	22.6502	22.5315		22.127	0.410671	0.0761649	sp|P62081|RS7_HUMAN
25.5324	25.6006	25.6554	25.7537	25.5376	25.5043		37.186	0.979247	-0.00237719	sp|P62140|PP1B_HUMAN;sp|P36873|PP1G_HUMAN;sp|P62136|PP1A_HUMAN
28.1637	27.8928	27.8298	28.1633	27.7793	27.8523		16.837	0.854653	0.0304839	sp|P62158|CALM_HUMAN;sp|P27482|CALL3_HUMAN
23.4089	22.7568	23.5154	23.1887	23.0453	23.855		49.184	0.71297	-0.135963	sp|P62191|PRS4_HUMAN
23.3958	21.7875	23.0987	19.9825	23.1261	23.1018		45.626	0.582085	0.690549	sp|P62195|PRS8_HUMAN
21.8408	23.7684	23.6381	23.5677	21.2527	23.5098		24.205	0.771498	0.305723	sp|P62241|RS8_HUMAN
23.4485	23.5796	23.3312	23.3381	22.9786	22.9334		16.445	0.0654354	0.369716	sp|P62249|RS16_HUMAN
28.7175	28.9554	28.8772	28.9304	28.864	28.6601		29.174	0.781323	0.031854	sp|P62258|1433E_HUMAN;sp|P31947|1433S_HUMAN
23.8245	24.204	24.2179	24.1398	23.4598	19.5975		17.222	0.301592	1.68314	sp|P62277|RS13_HUMAN
23.3038	22.7902	23.6079	23.3863	23.4335	23.5306		44.172	0.422911	-0.216153	sp|P62333|PRS10_HUMAN
23.702	23.8964	23.4822	23.3158	19.1856	23.4305		29.995	0.287869	1.71628	sp|P62424|RL7A_HUMAN
20.2156	23.1186	22.6351	23.0963	23.22	23.3673		24.488	0.241529	-1.23813	sp|Q15907|RB11B_HUMAN;sp|P62491|RB11A_HUMAN;sp|P57735|RAB25_HUMAN
24.3755	23.8427	24.4277	23.7691	23.3889	23.8591		29.597	0.0828943	0.542937	sp|P62701|RS4X_HUMAN;sp|P22090|RS4Y1_HUMAN;sp|Q8TD47|RS4Y2_HUMAN
25.0526	24.9683	24.8021	24.7986	24.7935	25.0912		35.594	0.723776	0.0465978	sp|P67775|PP2AA_HUMAN;sp|P62714|PP2AB_HUMAN
29.2037	29.8367	29.2395	28.9059	28.819	29.1492		11.367	0.108845	0.468604	sp|P62805|H4_HUMAN
25.5475	26.1261	25.4101	25.6046	26.4598	26.7361		24.423	0.230653	-0.572282	sp|P62826|RAN_HUMAN
23.5667	22.829	23.1664	22.9829	21.4316	20.0928		14.865	0.12225	1.68493	sp|P62829|RL23_HUMAN
22.3932	20.2726	22.4641	22.5438	20.8629	22.0727		17.04	0.900659	-0.116468	sp|P62841|RS15_HUMAN
23.5791	23.9108	24.0187	23.5789	23.4007	23.2479		13.742	0.059024	0.427049	sp|P62851|RS25_HUMAN
23.3109	22.7354	23.2857	22.9204	20.8138	22.5942		13.015	0.215474	1.00122	sp|P62854|RS26_HUMAN;sp|Q5JNZ5|RS26L_HUMAN
23.9914	23.7736	20.0629	23.3987	21.89	20.5315		7.8409	0.682501	0.669225	sp|P62857|RS28_HUMAN
22.8277	23.3859	22.7693	23.2017	21.4236	22.8123		37.377	0.420453	0.515116	sp|P62873|GBB1_HUMAN
22.8678	23.2862	23.2684	22.9369	22.1225	21.2737		20.252	0.108112	1.02977	sp|P62913|RL11_HUMAN
23.7843	23.2917	24.0576	23.279	23.3681	21.9519		28.024	0.17284	0.844865	sp|P62917|RL8_HUMAN
26.5822	27.4967	26.7239	27.0665	27.9724	27.9069		18.012	0.154259	-0.714338	sp|P62937|PPIA_HUMAN;sp|Q9Y536|PAL4A_HUMAN;sp|P0DN26|PAL4F_HUMAN;sp|F5H284|PAL4D_HUMAN;sp|A0A0B4J2A2|PAL4C_HUMAN;sp|A0A075B759|PAL4E_HUMAN;sp|P0DN37|PAL4G_HUMAN
24.6865	25.815	24.9326	25.683	21.4925	22.0121		11.951	0.201202	2.08217	sp|P62942|FKB1A_HUMAN
27.7865	27.6928	28.2178	27.8181	27.6707	27.5894		17.965	0.303685	0.206296	sp|P62979|RS27A_HUMAN;sp|P62987|RL40_HUMAN;sp|P0CG47|UBB_HUMAN;sp|P0CG48|UBC_HUMAN
23.9547	24.0728	23.9283	23.9498	23.8196	23.8455		25.206	0.129452	0.113667	sp|P62993|GRB2_HUMAN
24.6394	25.2525	24.5079	24.5763	25.2582	24.9755		21.45	0.675057	-0.136758	sp|P63000|RAC1_HUMAN;sp|P60763|RAC3_HUMAN;sp|P15153|RAC2_HUMAN;sp|P84095|RHOG_HUMAN;sp|P17081|RHOQ_HUMAN;sp|Q9H4E5|RHOJ_HUMAN
19.6963	22.9184	23.2939	20.2883	23.3922	23.7812		51.691	0.76092	-0.51768	sp|P63151|2ABA_HUMAN;sp|Q00005|2ABB_HUMAN;sp|Q9Y2T4|2ABG_HUMAN;sp|Q66LE6|2ABD_HUMAN
20.5157	23.3331	22.8696	20.1063	23.7509	21.9937		18.658	0.842799	0.289146	sp|P63208|SKP1_HUMAN
22.7966	21.9743	23.3588	20.6242	23.2504	22.6773		9.1113	0.587484	0.52594	sp|P63220|RS21_HUMAN
26.4231	26.0077	26.8454	26.7748	26.8947	26.8883		16.832	0.156111	-0.427191	sp|P63241|IF5A1_HUMAN;sp|Q9GZV4|IF5A2_HUMAN;sp|Q6IS14|IF5AL_HUMAN
25.385	25.0079	25.0085	25.2851	24.8992	25.1686		35.076	0.928658	0.0161851	sp|P63244|RACK1_HUMAN
31.4308	32.0041	32.004	33.0129	31.9387	31.9161		18.402	0.309192	-0.476279	sp|P63316|TNNC1_HUMAN
23.3923	23.5222	23.8671	23.6393	23.9194	23.8458		17.861	0.275761	-0.207632	sp|P68036|UB2L3_HUMAN
36.6733	36.574	36.4266	36.9143	36.5851	36.2301		42.051	0.934002	-0.0185216	sp|P68133|ACTS_HUMAN
24.1655	24.2061	24.5812	24.4475	24.3256	24.6449		50.151	0.391933	-0.155095	sp|P68363|TBA1B_HUMAN;sp|A6NHL2|TBAL3_HUMAN;sp|Q9H853|TBA4B_HUMAN
28.8122	28.765	29.202	29.067	28.8697	28.9396		49.924	0.839787	-0.0323601	sp|P68366|TBA4A_HUMAN
28.913	28.8491	29.3828	29.1675	29.0405	29.1728		49.83	0.674435	-0.0786044	sp|P68371|TBB4B_HUMAN
25.7967	27.4736	26.8908	27.2279	27.2412	20.3636		15.214	0.490534	1.77613	sp|Q6NXT2|H3C_HUMAN;sp|Q71DI3|H32_HUMAN;sp|Q16695|H31T_HUMAN;sp|P84243|H33_HUMAN;sp|P68431|H31_HUMAN
35.3162	35.5773	34.3254	35.1186	36.9845	36.7321		15.998	0.159181	-1.20544	sp|P68871|HBB_HUMAN
27.1283	25.6342	24.7776	26.7759	27.5862	27.9028		16.14	0.108418	-1.57494	sp|P69891|HBG1_HUMAN;sp|P69892|HBG2_HUMAN;sp|P02100|HBE_HUMAN
34.845	34.9104	34.1052	34.8618	36.4885	36.3467		15.257	0.0924608	-1.27878	sp|P69905|HBA_HUMAN
25.0915	24.4276	25.2921	25.3985	25.0373	25.2258		57.488	0.370525	-0.28348	sp|P78371|TCPB_HUMAN
24.9491	25.5429	25.4464	25.3199	26.2003	26.1476		27.566	0.16459	-0.57641	sp|P78417|GSTO1_HUMAN
20.1075	24.3265	20.7312	19.706	23.8458	24.2738		10.575	0.674736	-0.886777	sp|P80511|S10AC_HUMAN
21.8103	23.8341	22.9655	20.4656	25.1989	25.4971		11.935	0.649078	-0.850562	sp|P80748|LV302_HUMAN
24.1851	24.2356	24.2444	23.7691	23.8352	24.5905		11.466	0.584746	0.156764	sp|P82909|RT36_HUMAN
20.9921	24.6403	24.6728	21.4894	24.0353	24.4646		60.693	0.948601	0.105253	sp|P83111|LACTB_HUMAN
23.3886	20.9983	23.1752	22.0879	21.287	20.902		17.779	0.262205	1.09509	sp|P83731|RL24_HUMAN
27.5125	27.261	27.4097	27.3934	27.1164	27.2378		468.83	0.251618	0.145175	sp|P98160|PGBM_HUMAN
27.3954	27.744	27.7436	27.3419	27.0333	27.3018		11.749	0.0564982	0.402016	sp|P99999|CYC_HUMAN;CON__P62894
22.9052	23.7286	22.734	20.8661	23.3292	20.9249		29.096	0.178018	1.41583	sp|Q00059|TFAM_HUMAN
28.4189	28.7604	28.3253	27.815	28.3737	28.333		40.094	0.216039	0.327647	sp|Q00325|MPCP_HUMAN
22.9573	22.6168	23.2174	22.8495	22.7958	20.2249		34.91	0.332165	0.973761	sp|Q00577|PURA_HUMAN
23.2258	23.7186	23.2659	23.1992	23.503	23.4777		191.61	0.959035	0.0101426	sp|Q00610|CLH1_HUMAN;sp|P53675|CLH2_HUMAN
27.2413	27.6312	27.2856	26.9785	27.0035	27.1774		25.177	0.0736709	0.332902	sp|Q00688|FKBP3_HUMAN
23.6424	21.181	20.6936	23.4974	23.0597	21.4122		21.493	0.502942	-0.817427	sp|Q00765|REEP5_HUMAN
34.201	34.018	34.1869	34.1884	33.726	33.6899		128.29	0.193041	0.267199	sp|Q00872|MYPC1_HUMAN
23.9977	24.7048	24.2618	23.6991	22.9501	21.8341		274.61	0.0615801	1.49363	sp|Q01082|SPTB2_HUMAN
21.3298	24.0537	23.0009	19.3516	23.3465	20.5466		15.164	0.295542	1.71321	sp|Q01469|FABP5_HUMAN
19.6135	23.2477	21.6082	20.8283	21.723	20.8927		51.901	0.76946	0.341749	sp|Q01518|CAP1_HUMAN
25.028	25.1516	24.3444	23.9789	20.0304	20.3239		22.611	0.0585669	3.3969	sp|Q01995|TAGL_HUMAN
30.7231	30.7101	31.0154	30.9833	30.3165	30.0845		19.534	0.284286	0.354841	sp|Q02045|MYL5_HUMAN
28.6354	28.9359	28.7374	28.3247	28.6994	28.8672		115.93	0.489314	0.139187	sp|Q02218|ODO1_HUMAN;sp|Q9ULD0|OGDHL_HUMAN
27.6966	27.2546	27.3114	26.9118	27.1657	28.0602		10.815	0.916916	0.0416419	sp|Q02221|CX6A2_HUMAN
25.8697	25.5482	25.6622	25.7493	25.2744	25.3477		65.713	0.248541	0.236233	sp|Q02641|CACB1_HUMAN;sp|O00305|CACB4_HUMAN;sp|Q08289|CACB2_HUMAN
23.8099	24.5391	24.2985	23.8015	23.6691	19.8018		32.728	0.24895	1.79168	sp|Q02878|RL6_HUMAN
27.2742	27.7244	27.1523	26.6827	27.2386	27.3112		34.061	0.310705	0.306091	sp|Q02978|M2OM_HUMAN
24.6028	25.954	25.2671	25.8219	25.4564	25.3912		20.471	0.53189	-0.281869	sp|Q03135|CAV1_HUMAN
24.7898	24.39	24.6137	24.8167	24.2478	23.882		69.948	0.393426	0.28236	sp|Q03252|LMNB2_HUMAN
21.4076	20.6736	22.1709	21.1077	23.332	23.1537		37.65	0.252797	-1.11376	sp|Q03591|FHR1_HUMAN;sp|P36980|FHR2_HUMAN;sp|Q9BXR6|FHR5_HUMAN
23.9077	24.0444	25.0208	24.117	21.2344	24.9745		80.473	0.497627	0.882329	sp|Q04446|GLGB_HUMAN
23.2046	23.1106	23.3119	23.0596	23.1963	21.3822		175.49	0.321238	0.662993	sp|Q04637|IF4G1_HUMAN
26.4616	27.0154	26.6982	27.0556	26.9085	26.9447		20.777	0.215682	-0.244526	sp|Q04760|LGUL_HUMAN
22.8891	22.9592	22.6647	22.6876	23.1072	23.274		17.259	0.397557	-0.185258	sp|Q04837|SSBP_HUMAN
22.2254	22.2035	22.1209	20.9841	22.2294	22.3412		28.218	0.489241	0.331692	sp|Q04917|1433F_HUMAN
29.7044	29.7506	29.9439	30.0729	29.7825	29.8156		50.47	0.483399	-0.0906658	sp|Q05639|EF1A2_HUMAN
19.9117	22.8701	22.4832	22.5526	23.602	23.7543		28.723	0.197384	-1.54791	sp|Q06323|PSME1_HUMAN
23.7975	23.9523	23.7765	23.5913	23.6362	21.0243		25.028	0.27558	1.09149	sp|Q06432|CCG1_HUMAN
22.9976	21.7452	23.2835	21.6501	20.2987	21.0498		43.178	0.0522725	1.67587	sp|Q06828|FMOD_HUMAN
29.8104	30.3289	29.9985	30.0142	30.1746	30.1699		22.11	0.670083	-0.0736408	sp|Q06830|PRDX1_HUMAN
23.8018	23.2395	23.6804	21.2171	23.1797	21.6579		21.634	0.0657147	1.55566	sp|Q07020|RL18_HUMAN
24.8527	26.0613	25.6221	24.9043	25.4851	25.8813		31.362	0.854726	0.0884533	sp|Q07021|C1QBP_HUMAN
24.2804	32.1932	30.0675	22.9301	30.246	31.827		103.24	0.894213	0.512643	sp|Q08043|ACTN3_HUMAN
19.7803	23.0475	22.8999	21.1746	23.1637	22.7365		35.206	0.732488	-0.449048	sp|Q08257|QOR_HUMAN
21.8334	21.3396	23.3143	19.9298	23.4774	23.2503		45.514	0.967072	-0.0567029	sp|Q08495|DEMA_HUMAN
22.5671	22.1245	20.774	20.9736	23.657	22.7936		35.213	0.532651	-0.652886	sp|Q08722|CD47_HUMAN
27.0434	27.5027	27.6346	27.4233	27.0378	27.1222		629.09	0.40472	0.199158	sp|Q09666|AHNK_HUMAN
25.5241	25.1828	25.5888	25.4705	25.0954	25.0238		64.914	0.277118	0.235366	sp|Q0VAK6|LMOD3_HUMAN
25.5608	24.3525	25.5985	25.8904	24.3764	24.4945		80.657	0.713914	0.250168	sp|Q0ZGT2|NEXN_HUMAN
23.9403	23.9542	23.8461	23.8955	23.4018	23.764		16.965	0.209196	0.22644	sp|Q12988|HSPB3_HUMAN
27.5548	28.3839	27.7085	27.3259	28.3371	28.1731		35.816	0.883611	-0.0629743	sp|Q13011|ECH1_HUMAN
24.0262	24.9531	24.2603	23.9556	23.6844	23.3697		81.594	0.0846088	0.743269	sp|Q13061|TRDN_HUMAN
24.8793	24.0055	25.1537	24.4266	24.0306	24.6647		100.2	0.479769	0.305548	sp|Q13200|PSMD2_HUMAN
26.687	27.3051	26.6951	26.8451	27.9166	28.1151		52.39	0.175873	-0.729847	sp|Q13228|SBP1_HUMAN
24.8552	24.8968	25.0238	25.0401	20.614	24.7107		32.379	0.360324	1.47034	sp|Q13326|SGCG_HUMAN
25.1806	25.4567	24.717	25.077	25.489	25.4028		16.495	0.458036	-0.204824	sp|Q13404|UB2V1_HUMAN;sp|Q15819|UB2V2_HUMAN
22.2464	22.1665	21.9258	21.9441	22.0502	21.0832		51.419	0.260462	0.42039	sp|Q13418|ILK_HUMAN
28.8425	29.4276	29.0283	28.4233	29.2117	29.3541		113.89	0.774952	0.103087	sp|Q13423|NNTM_HUMAN
25.1437	25.3153	25.7114	25.3186	25.0642	25.0927		53.895	0.281815	0.231618	sp|Q13424|SNTA1_HUMAN;sp|Q13425|SNTB2_HUMAN
23.2245	21.0989	23.3782	19.7303	22.0583	23.1149		20.63	0.494167	0.932706	sp|Q13442|HAP28_HUMAN
24.7253	23.8645	24.5636	23.914	24.2499	24.3922		62.608	0.542966	0.19908	sp|Q13555|KCC2G_HUMAN
26.0856	26.3964	26.4817	26.104	25.944	26.2427		56.369	0.204443	0.224342	sp|Q13557|KCC2D_HUMAN
23.3273	23.6235	23.7741	23.6569	24.3021	23.775		44.23	0.230207	-0.336332	sp|Q13561|DCTN2_HUMAN
33.8304	33.723	33.5018	34.0934	32.857	33.2278		36.263	0.483429	0.292324	sp|Q13642|FHL1_HUMAN
30.0324	29.9359	29.4817	29.7885	29.0532	28.9954		31.192	0.154375	0.537641	sp|Q13643|FHL3_HUMAN
25.326	24.471	25.0107	25.1497	24.4135	24.9498		212.35	0.782419	0.0982386	sp|Q13698|CAC1S_HUMAN;sp|Q01668|CAC1D_HUMAN;sp|Q13936|CAC1C_HUMAN;sp|O60840|CAC1F_HUMAN
24.2402	24.2092	24.6336	24.1625	23.4047	23.9953		284.54	0.13093	0.506799	sp|Q13813|SPTN1_HUMAN
22.7743	23.0917	23.1981	22.2083	22.636	22.6829		52.562	0.0604239	0.512328	sp|Q13867|BLMH_HUMAN
23.5783	23.0457	23.5999	23.2853	22.9522	23.1984		18.648	0.273092	0.262653	sp|Q14011|CIRBP_HUMAN
23.9943	24.4068	24.1771	24.2762	24.1559	24.4406		38.434	0.535863	-0.0981496	sp|Q14103|HNRPD_HUMAN;sp|O14979|HNRDL_HUMAN
25.207	24.9238	25.2236	24.9577	24.7079	24.5849		97.44	0.0660254	0.367992	sp|Q14118|DAG1_HUMAN
26.0662	25.1397	26.669	26.1101	25.746	25.7541		61.963	0.857434	0.0882359	sp|Q14195|DPYL3_HUMAN;sp|Q14117|DPYS_HUMAN;sp|Q14194|DPYL1_HUMAN
23.7966	22.9859	24.396	23.6851	23.3878	24.4235		532.4	0.846013	-0.105972	sp|Q14204|DYHC1_HUMAN
26.1558	26.0034	26.0672	26.2257	25.764	26.1063		46.402	0.779816	0.043431	sp|Q14240|IF4A2_HUMAN;sp|P60842|IF4A1_HUMAN;sp|P38919|IF4A3_HUMAN
20.9406	21.7657	21.8026	21.7837	21.8964	23.1418		47.064	0.210995	-0.771003	sp|Q14254|FLOT2_HUMAN
33.3771	33.1894	33.4457	33.419	33.0966	33.1926		291.02	0.454632	0.101325	sp|Q14315|FLNC_HUMAN;sp|O75369|FLNB_HUMAN
30.7116	31.059	30.3155	30.8658	30.4604	30.554		128.07	0.795176	0.0686137	sp|Q14324|MYPC2_HUMAN
22.2211	23.9786	21.3681	21.9299	25.9257	26.9637		103.36	0.231773	-2.41714	sp|Q14624|ITIH4_HUMAN
23.6046	21.1386	23.5968	23.5169	23.5249	23.1799		106.87	0.491173	-0.627231	sp|Q14697|GANAB_HUMAN
25.1307	25.1568	25.0703	24.8741	25.0178	25.4403		97.169	0.962825	0.00852331	sp|Q14974|IMB1_HUMAN
25.7499	25.6895	25.8194	25.8437	25.2526	25.5683		95.197	0.320577	0.198068	sp|Q14BN4|SLMAP_HUMAN
22.7525	23.6713	22.9997	22.8476	22.6965	22.2949		48.121	0.174457	0.528166	sp|Q15084|PDIA6_HUMAN
24.9351	24.3891	25.7641	24.7327	24.1027	22.9385		62.224	0.169588	1.10483	sp|Q15124|PGM5_HUMAN
23.8235	22.4624	24.9191	26.8917	23.7761	22.2285		36.251	0.733573	-0.563763	sp|Q15327|ANKR1_HUMAN
25.6588	26.0816	25.6662	25.5904	25.6781	25.8073		37.497	0.511664	0.110263	sp|Q15365|PCBP1_HUMAN
21.3588	23.0038	23.2477	20.8428	22.9063	22.8828		38.58	0.736917	0.3261	sp|Q15366|PCBP2_HUMAN;sp|P57721|PCBP3_HUMAN
23.9159	24.221	24.0002	24.3017	21.286	23.8547		12.473	0.395246	0.898221	sp|Q15369|ELOC_HUMAN
23.8173	24.8017	24.1959	24.1139	24.3182	24.0477		13.133	0.72681	0.111702	sp|Q15370|ELOB_HUMAN
24.3461	23.8846	23.8215	24.114	23.9252	23.8572		354.28	0.789864	0.0519435	sp|Q15772|SPEG_HUMAN
26.441	26.408	26.343	26.6146	26.1796	26.0215		20.232	0.52348	0.125426	sp|Q16082|HSPB2_HUMAN
25.9429	26.6438	25.9273	25.4396	25.9571	26.2127		68.495	0.409863	0.301512	sp|Q16134|ETFD_HUMAN
24.4675	24.7511	24.5078	24.1881	24.5323	24.5687		126.97	0.386505	0.145797	sp|Q16531|DDB1_HUMAN
24.4163	20.4548	24.9193	24.742	24.1199	24.2824		34.776	0.476303	-1.11797	sp|Q16585|SGCB_HUMAN
25.2328	25.4603	25.3872	25.2442	24.6074	24.736		42.875	0.0728153	0.497552	sp|Q16586|SGCA_HUMAN
22.693	22.3467	21.1115	22.9228	22.8519	23.4604		46.469	0.117673	-1.02798	sp|Q16654|PDK4_HUMAN
27.2994	28.0698	27.7121	27.2054	27.7951	27.9423		36.067	0.891069	0.0461909	sp|Q16698|DECR_HUMAN
25.7922	26.4191	25.8113	25.4934	25.3817	25.8101		13.459	0.139966	0.445798	sp|Q16718|NDUA5_HUMAN
27.0156	26.7498	26.8946	26.8067	26.9458	26.7981		33.805	0.707677	0.0364641	sp|Q16775|GLO2_HUMAN
27.1412	27.369	27.3114	26.9162	27.1064	27.3816		42.509	0.410152	0.13915	sp|Q16795|NDUA9_HUMAN
24.9032	25.079	25.1917	24.8717	24.6428	24.8234		45.023	0.0630137	0.278669	sp|Q16816|PHKG1_HUMAN
24.0456	24.5023	23.7517	23.7705	24.1856	23.8725		125.77	0.566357	0.157015	sp|Q16821|PPR3A_HUMAN
27.5319	27.6631	27.8289	27.3857	27.7903	28.2697		34.293	0.629518	-0.140598	sp|Q16836|HCDH_HUMAN
27.9415	28.5517	28.4483	27.8874	28.2859	28.4178		56.94	0.660865	0.1168	sp|Q16851|UGPA_HUMAN
23.8621	25.0002	24.1946	23.5422	23.3585	20.346		84.621	0.150185	1.93676	sp|Q16853|AOC3_HUMAN;sp|O75106|AOC2_HUMAN
20.7134	22.5925	22.5917	19.9349	22.1768	22.8346		70.905	0.783281	0.317148	sp|Q16881|TRXR1_HUMAN
28.1721	28.8294	28.4788	28.1172	28.5725	28.6805		83.677	0.893192	0.0366999	sp|Q16891|MIC60_HUMAN
23.2874	23.1579	23.5176	23.7739	22.4584	23.2998		50.196	0.736957	0.143621	sp|Q2TAL5|SMTL2_HUMAN
27.7085	26.8869	27.7309	27.6916	26.6327	26.7252		69.257	0.386115	0.425604	sp|Q2TBA0|KLH40_HUMAN
25.9388	25.1707	26.1487	25.9568	25.4615	25.0653		49.775	0.547599	0.258179	sp|Q3ZCM7|TBB8_HUMAN
30.732	30.6417	30.8979	30.9807	30.0675	30.3865		39.232	0.372226	0.278971	sp|Q53GG5|PDLI3_HUMAN
23.8199	24.151	23.8641	23.9953	23.7986	23.4099		41.899	0.354086	0.210381	sp|Q5BKX8|MURC_HUMAN
24.4394	24.6917	24.3234	24.0092	24.3335	24.4015		37.14	0.219352	0.236735	sp|Q5HYK3|COQ5_HUMAN
30.016	29.9143	30.2454	29.9027	29.8163	29.9068		868.47	0.147593	0.183277	sp|Q5VST9|OBSCN_HUMAN
30.3975	30.0447	30.4929	30.1747	29.804	29.8409		162.19	0.108105	0.371799	sp|Q5VTT5|MYOM3_HUMAN
27.4655	27.7208	26.8429	27.2728	27.087	27.0616		30.156	0.493319	0.202625	sp|Q5VXT5|SYPL2_HUMAN
25.2343	25.8048	25.6234	25.0662	25.104	25.1771		13.087	0.0628139	0.438377	sp|Q5XKP0|MIC13_HUMAN
20.9688	20.5821	22.2503	21.6551	21.2829	22.3571		67.812	0.449291	-0.497983	sp|Q6H8Q1|ABLM2_HUMAN
21.9362	21.8246	22.2142	21.6757	21.5409	21.9988		35.119	0.229061	0.253215	sp|Q6IAN0|DRS7B_HUMAN
24.8038	24.7254	24.6087	25.0388	24.6103	24.6891		39.548	0.665696	-0.0667458	sp|Q6IBS0|TWF2_HUMAN
23.6784	23.1507	24.3755	23.8972	23.2504	23.4264		43.482	0.630144	0.210225	sp|Q6NVY1|HIBCH_HUMAN
26.5216	26.9871	26.9981	26.7526	26.52	26.1748		43.476	0.199312	0.353102	sp|Q6NZI2|PTRF_HUMAN
24.3173	23.0799	23.9238	23.8613	22.9312	20.9984		61.675	0.269506	1.17673	sp|Q6P5Q4|LMOD2_HUMAN
25.3048	25.2661	24.9817	25.1336	25.1689	24.832		52.761	0.398739	0.13935	sp|Q6QEF8|CORO6_HUMAN;sp|Q9ULV4|COR1C_HUMAN
21.2946	24.8706	24.221	24.1128	24.5414	24.0671		21.198	0.521886	-0.778336	sp|Q6UW68|TM205_HUMAN
25.3543	26.0146	25.714	25.3451	25.6405	25.5895		29.159	0.468479	0.169244	sp|Q6UXV4|MIC27_HUMAN
25.6572	26.3796	26.0186	25.7332	26.2461	26.2068		45.394	0.877723	-0.0435778	sp|Q6YN16|HSDL2_HUMAN
30.2062	29.9342	30.2143	30.2853	29.7883	30.1311		52.73	0.787202	0.0500291	sp|Q6ZMU5|TRI72_HUMAN
29.4826	28.2008	29.3529	30.018	28.0215	28.1274		198.56	0.724339	0.289834	sp|Q702N8|XIRP1_HUMAN
20.8419	24.736	24.3297	21.7079	24.7723	25.0296		66.436	0.760003	-0.534048	sp|Q7Z3D6|CN159_HUMAN
20.0723	21.6679	23.2638	22.5781	22.7527	22.623		227.87	0.346693	-0.983264	sp|Q7Z406|MYH14_HUMAN
23.8438	23.9404	23.718	24.3253	23.9544	24.2598		25.913	0.0578458	-0.345765	sp|Q7Z4W1|DCXR_HUMAN
25.9286	26.017	25.7493	25.9724	25.4963	25.5437		145.26	0.253403	0.227509	sp|Q86TC9|MYPN_HUMAN
30.3753	29.8063	30.0751	29.9265	29.4706	29.6033		100.79	0.120609	0.418779	sp|Q86TD4|SRCA_HUMAN
26.3288	26.9763	26.286	25.8976	26.9197	27.0242		46.277	0.853268	-0.0834497	sp|Q86TX2|ACOT1_HUMAN;sp|P49753|ACOT2_HUMAN
27.104	25.9906	27.591	27.8724	26.1327	26.2966		197.07	0.869264	0.127952	sp|Q86VF7|NRAP_HUMAN
24.8383	25.5566	25.0563	24.81	24.855	24.6428		14.852	0.161459	0.381132	sp|Q86Y39|NDUAB_HUMAN
20.7262	25.6269	25.2641	25.6104	21.1378	25.324		285.18	0.946878	-0.151658	sp|Q8IUG5|MY18B_HUMAN
25.4901	25.7693	25.5433	25.7775	25.4912	24.9296		8.911	0.48692	0.201455	sp|Q8IVN3|MSTN1_HUMAN
24.6737	25.1506	25.0862	24.2517	24.9169	25.0777		103.73	0.492839	0.221409	sp|Q8IWX7|UN45B_HUMAN
26.8028	27.2864	27.5001	27.0686	27.3031	27.4047		50.208	0.798794	-0.0623837	sp|Q8N142|PURA1_HUMAN;sp|P30520|PURA2_HUMAN
24.6364	24.4959	24.6722	24.4694	24.3217	24.7323		63.472	0.515602	0.0937303	sp|Q8N1G4|LRC47_HUMAN
25.9927	26.4968	26.3689	25.8565	26.2641	26.3474		38.418	0.576308	0.130139	sp|Q8N335|GPD1L_HUMAN
24.8851	24.9851	24.9882	25.0225	24.9709	24.6113		76.518	0.561615	0.0845102	sp|Q8N3L3|TXLNB_HUMAN
26.0971	26.0621	26.324	26.2377	25.5744	25.6189		99.462	0.200875	0.350697	sp|Q8N3V7|SYNPO_HUMAN
23.1013	23.3376	23.4694	23.6046	23.5083	24.018		38.499	0.0983145	-0.40756	sp|Q8N8N7|PTGR2_HUMAN
28.4681	28.3564	28.5544	28.6025	28.2247	28.3716		56.616	0.653575	0.0600471	sp|Q8NB12|SMYD1_HUMAN
24.3182	24.6431	24.9425	24.6375	24.1065	24.2145		47.151	0.263398	0.315121	sp|Q8NBX0|SCPDL_HUMAN
23.0553	22.6554	21.6255	20.7872	22.3468	22.2742		44.965	0.387282	0.642696	sp|Q8NC51|PAIRB_HUMAN
23.0997	23.4895	23.3724	23.3794	23.3968	24.2167		31.674	0.3149	-0.343788	sp|Q8NCW5|NNRE_HUMAN
24.9416	25.6318	21.8148	25.1488	25.2631	24.9115		40.104	0.453223	-0.978409	sp|Q8NDY3|ARHL1_HUMAN
23.7735	22.363	24.185	23.1081	22.8827	23.2062		39.866	0.53989	0.374826	sp|Q8NE86|MCU_HUMAN
27.7523	28.0584	27.6579	27.4192	27.9357	27.9589		71.949	0.821043	0.0515887	sp|Q8NI60|ADCK3_HUMAN
26.2813	26.3191	26.185	26.2028	26.3865	26.3043		20.509	0.616519	-0.0360209	sp|Q8TCA0|LRC20_HUMAN
26.2873	26.5611	26.8127	26.2571	26.021	26.1316		27.157	0.0662239	0.417154	sp|Q8TDC0|MYOZ3_HUMAN
22.9593	20.2776	22.3543	22.0806	21.7038	23.3936		96.022	0.611022	-0.528911	sp|Q8WUM4|PDC6I_HUMAN
23.3613	23.0935	23.9247	23.368	23.6808	23.6681		82.431	0.693592	-0.112456	sp|Q92499|DDX1_HUMAN
21.0258	21.5334	19.2715	22.1272	22.3996	22.3455		26.973	0.0716229	-1.68053	sp|Q92506|DHB8_HUMAN
25.1072	25.6648	25.5376	24.5866	25.0529	25.1556		87.8	0.106469	0.504822	sp|Q92523|CPT1B_HUMAN
22.4761	21.9431	22.3606	20.982	24.6714	24.4812		29.816	0.407762	-1.11829	sp|Q92530|PSMF1_HUMAN
22.0221	21.8431	22.6303	18.9546	21.9381	22.8419		233.11	0.485347	0.920292	sp|Q92614|MY18A_HUMAN
24.8825	24.5844	24.6567	24.9203	24.7459	24.3359		32.071	0.845709	0.0404943	sp|Q92629|SGCD_HUMAN
23.6487	21.3278	23.4629	23.3198	22.6657	23.9824		46.295	0.575145	-0.509505	sp|Q92901|RL3L_HUMAN;sp|P39023|RL3_HUMAN
22.47	22.1187	23.2761	23.3091	20.3588	21.963		37.578	0.463231	0.744653	sp|Q92905|CSN5_HUMAN
23.4011	22.9823	21.0628	23.2144	21.5608	19.812		90.954	0.477652	0.952955	sp|Q93034|CUL5_HUMAN
29.2079	27.8229	27.9616	29.3908	28.4439	28.6776		113.98	0.388699	-0.506644	sp|Q93084|AT2A3_HUMAN
23.8873	24.329	24.251	23.8647	24.079	24.2057		17.342	0.563713	0.105985	sp|Q96A26|F162A_HUMAN
34.8277	34.5744	34.2621	34.7994	34.4324	34.4241		19.014	0.989933	0.00275294	sp|Q96A32|MLRS_HUMAN
22.5474	23.3254	23.2575	23.183	23.457	23.2761		22.337	0.373122	-0.261942	sp|Q96AB3|ISOC2_HUMAN
25.7583	26.1183	25.9003	25.9055	25.444	25.6421		80.642	0.197934	0.261791	sp|Q96AQ6|PBIP1_HUMAN
22.4235	20.9768	23.2228	22.7612	21.977	21.8676		38.793	0.993886	0.00582822	sp|Q96DD0|LRC39_HUMAN
26.7272	27.4152	26.7546	27.1463	27.684	27.4296		28.048	0.171826	-0.454325	sp|Q96DG6|CMBL_HUMAN
23.4898	21.7194	21.1207	23.9528	20.3498	23.4189		10.35	0.744656	-0.463872	sp|Q96FJ2|DYL2_HUMAN;sp|P63167|DYL1_HUMAN
31.6576	31.4324	31.7985	31.6449	31.1678	30.865		63.944	0.182859	0.403612	sp|Q96HC4|PDLI5_HUMAN
25.3421	25.7821	24.9279	24.85	25.6858	25.4479		6.4575	0.951229	0.0227928	sp|Q96IX5|USMG5_HUMAN
24.0776	23.9754	24.0544	23.8883	23.5806	23.8615		27.686	0.065981	0.258998	sp|Q96MF6|CQ10A_HUMAN;sp|Q9H8M1|CQ10B_HUMAN
25.5142	25.3627	25.2651	25.171	20.7305	22.4697		36.318	0.115867	2.59025	sp|Q96MG2|JSPR1_HUMAN
23.862	22.0074	23.8592	23.5879	23.2373	24.2339		105.84	0.551619	-0.44352	sp|Q99460|PSMD1_HUMAN
28.0073	28.6244	28.229	28.6643	28.895	28.8488		19.891	0.0562724	-0.515779	sp|Q99497|PARK7_HUMAN
23.1863	23.4948	23.4509	20.5573	24.044	24.4415		48.075	0.783846	0.363045	sp|Q99541|PLIN2_HUMAN
26.7682	26.8668	26.8622	26.4644	26.7371	26.6667		33.296	0.0753774	0.209691	sp|Q99623|PHB2_HUMAN
24.5179	20.8261	24.7908	23.21	20.8313	20.8956		18.61	0.31205	1.73265	sp|Q99643|C560_HUMAN
23.2352	23.0984	23.3761	22.9648	23.0654	23.4091		26.923	0.595746	0.0901203	sp|Q99714|HCD2_HUMAN
25.0337	24.9857	25.0916	25.1275	24.6649	24.7433		42.823	0.259794	0.191777	sp|Q99733|NP1L4_HUMAN;sp|P55209|NP1L1_HUMAN
29.1099	30.1962	29.9292	29.0089	30.1797	30.3381		85.424	0.863862	-0.0971489	sp|Q99798|ACON_HUMAN
23.7524	21.018	23.5767	23.8801	21.2359	21.4082		24.277	0.646919	0.607646	sp|Q99807|COQ7_HUMAN
23.3794	23.57	23.529	23.3372	23.5341	23.472		59.366	0.612157	0.0450554	sp|Q99832|TCPH_HUMAN
26.5953	26.9174	26.837	26.9115	26.6544	26.7121		35.505	0.856795	0.0239003	sp|Q9BQ69|MACD1_HUMAN
24.1459	24.3065	24.346	24.1408	23.6163	24.0392		74.221	0.123836	0.334068	sp|Q9BR39|JPH2_HUMAN
24.1281	24.07	23.8715	24.1635	23.5689	24.1822		87.584	0.82261	0.0516548	sp|Q9BRC7|PLCD4_HUMAN
21.8064	21.8356	22.1558	21.817	20.17	22.4766		25.764	0.557023	0.444748	sp|Q9BRX8|F213A_HUMAN
24.4667	24.9289	25.0118	24.0906	24.9158	25.221		28.313	0.881437	0.060044	sp|Q9BS92|NPS3B_HUMAN;sp|Q9UFN0|NPS3A_HUMAN
23.7554	24.2999	23.8665	23.2363	23.962	24.0857		22.284	0.533882	0.212609	sp|Q9BUR5|MIC26_HUMAN
23.121	20.7394	23.0417	19.6748	22.2896	21.4189		40.461	0.344749	1.17293	sp|Q9BV79|MECR_HUMAN
24.1318	24.13	23.9446	24.3834	20.3994	23.7602		26.21	0.380093	1.22112	sp|Q9BVC6|TM109_HUMAN
28.0662	28.558	28.1325	27.8941	28.3316	22.0484		20.675	0.347369	2.16089	sp|Q9BWH2|FUND2_HUMAN
23.2284	23.4696	23.1488	23.0394	23.3765	24.3679		17.162	0.488817	-0.312329	sp|Q9BX68|HINT2_HUMAN
25.1856	24.651	24.9793	25.0794	25.0698	24.8715		41.02	0.708266	-0.0682475	sp|Q9BXI3|5NT1A_HUMAN
25.5663	25.232	25.2687	26.5279	20.9695	20.1354		43.417	0.234293	2.81138	sp|Q9BXN1|ASPN_HUMAN
24.0306	24.1697	25.3201	24.3106	24.5032	24.9767		26.752	0.852425	-0.0900682	sp|Q9BXS1|IDI2_HUMAN
23.9493	22.488	25.3392	24.2488	24.0522	24.0938		315.33	0.815115	-0.20609	sp|Q9BXT5|TEX15_HUMAN
22.1224	22.0864	22.3837	22.1992	22.164	23.3307		46.321	0.404728	-0.36711	sp|Q9BXW7|CECR5_HUMAN
21.0527	23.4906	24.0033	24.2194	23.6547	23.9168		40.3	0.307142	-1.08143	sp|Q9BYV2|TRI54_HUMAN;sp|Q969Q1|TRI63_HUMAN;sp|Q9BYV6|TRI55_HUMAN
27.9953	26.8503	28.0544	27.8912	27.2142	27.2092		39.859	0.688575	0.195153	sp|Q9GZV1|ANKR2_HUMAN
21.6692	20.3678	21.7726	20.9866	20.7039	20.9847		21.527	0.458708	0.378171	sp|Q9H061|T126A_HUMAN
24.6779	25.0829	24.5914	24.8376	24.8345	24.8912		14.365	0.668836	-0.0703328	sp|Q9H0N5|PHS2_HUMAN
23.773	24.4666	23.8326	23.8358	24.3631	24.1458		37.948	0.753214	-0.0907828	sp|Q9H0P0|5NT3A_HUMAN
24.1314	24.5197	24.4149	24.2883	24.374	24.568		22.171	0.720014	-0.0548108	sp|Q9H0U4|RAB1B_HUMAN;sp|Q92928|RAB1C_HUMAN;sp|P62820|RAB1A_HUMAN
25.9015	25.8179	26.4033	26.4153	25.7703	25.8852		64.684	0.951943	0.0173124	sp|Q9H1R3|MYLK2_HUMAN
23.4356	24.1483	23.6946	23.1514	23.5852	23.5417		37.205	0.252946	0.333366	sp|Q9H3K2|GHITM_HUMAN
22.335	21.4391	23.2574	20.7036	23.6315	23.798		35.171	0.762235	-0.367214	sp|Q9H479|FN3K_HUMAN
24.3583	24.3803	24.2113	24.3592	24.1201	22.4652		33.26	0.326136	0.668459	sp|Q9H6F2|TM38A_HUMAN
26.3913	27.0872	26.3149	26.6775	26.7638	27.0488		13.332	0.43834	-0.23225	sp|Q9H7C9|AAMDC_HUMAN
23.5916	23.7746	24.0935	20.2798	23.4546	20.6236		41.943	0.0803592	2.36728	sp|Q9H7Z7|PGES2_HUMAN
25.0291	20.4328	23.2067	24.7408	23.3855	23.5105		28.319	0.520015	-0.989392	sp|Q9H8H3|MET7A_HUMAN
27.2673	27.4601	27.2629	27.3041	26.6439	26.5793		102.48	0.112522	0.487701	sp|Q9H987|SYP2L_HUMAN
21.9403	22.2189	22.8294	22.0252	22.2204	22.951		50.315	0.865992	-0.0692774	sp|Q9H9P8|L2HDH_HUMAN
23.2243	23.4924	20.5261	20.8545	23.3246	21.7975		17.201	0.74066	0.422073	sp|Q9HBL7|PLRKT_HUMAN
22.328	22.6213	19.9896	22.5738	23.248	22.6695		34.793	0.240074	-1.18413	sp|Q9HC38|GLOD4_HUMAN
24.6162	24.8778	24.262	24.5588	23.9133	24.0104		71.685	0.189336	0.424485	sp|Q9HDC5|JPH1_HUMAN
33.9263	33.2042	34.1668	34.3426	34.2728	34.4535		48.212	0.114979	-0.590544	sp|Q9HWK6|LYSC_PSEAE
31.853	31.6357	31.8086	32.0026	31.4093	31.299		31.744	0.440141	0.195501	sp|Q9NP98|MYOZ1_HUMAN
28.3265	27.5819	28.473	28.2385	27.2888	27.159		29.898	0.266632	0.565023	sp|Q9NPC6|MYOZ2_HUMAN
22.6375	21.4184	23.2246	20.6492	23.4372	23.4773		14.96	0.934353	-0.0943902	sp|Q9NPJ3|ACO13_HUMAN
28.3671	28.049	28.0968	28.0702	27.5926	27.9208		129.93	0.146691	0.309789	sp|Q9NQC3|RTN4_HUMAN
28.0662	28.0104	27.0624	28.0608	27.3954	26.9662		49.844	0.627716	0.238863	sp|Q9NR12|PDLI7_HUMAN
23.233	23.6825	23.3151	20.0171	23.2907	23.5299		113.79	0.377911	1.13096	sp|Q9NSE4|SYIM_HUMAN
26.0234	25.7823	25.9365	26.0499	25.9572	25.8477		44.743	0.703039	-0.037515	sp|Q9NTK5|OLA1_HUMAN
25.0565	25.845	25.4943	25.0617	25.3171	20.1945		17.316	0.312838	1.94082	sp|Q9NX14|NDUBB_HUMAN
26.3084	26.968	26.4244	25.9785	26.4625	26.3491		26.152	0.292074	0.30354	sp|Q9NX63|MIC19_HUMAN
23.4974	23.0267	24.0164	23.7812	23.2295	24.6149		50.093	0.504495	-0.361691	sp|Q9NY65|TBA8_HUMAN
23.2073	22.5427	23.8182	23.765	20.0335	22.7575		91.154	0.440526	1.0041	sp|Q9NYL2|MLTK_HUMAN
23.4471	22.7931	23.4033	23.3232	20.8413	22.6777		36.034	0.293493	0.933765	sp|Q9NZ01|TECR_HUMAN
26.926	27.2737	26.8522	26.402	26.919	27.061		12.199	0.402429	0.223356	sp|Q9NZ45|CISD1_HUMAN
28.804	28.7309	28.7045	28.7298	28.324	28.4884		39.335	0.128467	0.232384	sp|Q9NZQ9|TMOD4_HUMAN
27.909	28.0548	28.2935	27.9798	27.9567	28.1484		40.832	0.675232	0.0574468	sp|Q9NZU5|LMCD1_HUMAN
26.1319	26.1912	26.1265	25.7778	25.9876	26.2055		16.698	0.271519	0.159549	sp|Q9P0J0|NDUAD_HUMAN
24.1054	23.881	23.7914	24.0156	23.6715	20.1249		27.893	0.348882	1.32194	sp|Q9P0L0|VAPA_HUMAN
27.0157	27.7778	27.2162	26.835	27.5906	27.6731		50.317	0.936741	-0.0296427	sp|Q9P2R7|SUCB1_HUMAN
30.9218	30.7002	30.9429	30.7437	30.277	30.1847		55.395	0.0752133	0.453163	sp|Q9UBF9|MYOTI_HUMAN
25.3882	25.5241	25.6172	25.5293	25.7958	26.2133		35.668	0.18431	-0.336292	sp|Q9UBQ7|GRHPR_HUMAN
28.8193	28.3791	29.2294	28.8499	28.4578	28.2971		18.61	0.405538	0.274316	sp|Q9UBY9|HSPB7_HUMAN
25.2986	19.4759	25.5789	24.8876	20.8228	25.1662		7.3084	0.946323	-0.174433	sp|Q9UDW1|QCR9_HUMAN
22.0659	24.0439	23.9613	24.051	23.5264	23.7585		37.806	0.559774	-0.421569	sp|Q9UDY4|DNJB4_HUMAN
25.7161	26.0418	26.0737	25.9443	25.6011	25.3721		56.639	0.205416	0.304756	sp|Q9UHG3|PCYOX_HUMAN
26.5324	26.163	26.3339	26.2031	26.2868	26.694		9.5589	0.79472	-0.0515652	sp|Q9UHP9|SMPX_HUMAN
28.7941	28.739	29.001	28.6561	28.4619	28.6484		34.094	0.066021	0.255908	sp|Q9UHQ9|NB5R1_HUMAN
26.8612	27.0762	26.7502	26.3224	26.5859	27.0457		17.114	0.35132	0.244549	sp|Q9UI09|NDUAC_HUMAN
24.9183	25.2758	25.3553	24.5524	25.1723	25.2612		25.565	0.510363	0.187871	sp|Q9UIJ7|KAD3_HUMAN
25.2439	24.5365	25.0771	25.681	21.6238	21.0521		21.604	0.215137	2.16688	sp|Q9UJY1|HSPB8_HUMAN
25.6892	25.9759	25.6763	25.7563	25.381	25.5074		48.486	0.190199	0.23222	sp|Q9UKS6|PACN3_HUMAN
37.966	37.9109	37.6346	37.7722	37.6308	37.6573		223.04	0.248133	0.150407	sp|Q9UKX2|MYH2_HUMAN
31.2063	21.4349	20.8223	30.5363	29.673	31.9041		223.6	0.143787	-6.21664	sp|Q9UKX3|MYH13_HUMAN
22.5606	21.6749	23.471	23.2748	21.0255	23.115		24.347	0.918494	0.0970701	sp|Q9UL25|RAB21_HUMAN
21.2202	21.317	21.6649	19.1277	21.9068	23.2265		27.401	0.987897	-0.0196158	sp|Q9UL46|PSME2_HUMAN
22.8021	23.2197	20.8987	23.1012	23.5115	21.0158		52.428	0.833527	-0.235999	sp|Q9ULA0|DNPEP_HUMAN
29.199	28.4997	29.1005	29.3259	27.9838	27.847		117.51	0.351755	0.547517	sp|Q9UMS6|SYNP2_HUMAN
27.284	27.7054	27.6719	27.521	27.71	27.6688		40.798	0.617116	-0.0795053	sp|Q9UN36|NDRG2_HUMAN
19.4892	21.9008	21.9261	22.0442	21.14	21.827		34.856	0.54384	-0.565042	sp|Q9UNE7|CHIP_HUMAN
23.0008	23.1095	22.8894	22.782	23.0805	23.1709		42.945	0.937018	-0.0112336	sp|Q9UNM6|PSD13_HUMAN
23.503	21.1445	23.2281	22.0494	23.0242	21.2248		47.873	0.59374	0.5257	sp|Q9UNS2|CSN3_HUMAN
24.6286	24.6336	25.0893	24.8996	24.7633	25.0092		40.572	0.560286	-0.106886	sp|Q9UNZ2|NSF1C_HUMAN
23.6117	23.582	23.2847	23.4396	23.7184	23.6006		43.786	0.518264	-0.0933933	sp|Q9UQ80|PA2G4_HUMAN
24.5232	23.7386	25.0639	24.7825	23.7456	23.6477		54.087	0.508791	0.383333	sp|Q9UQM7|KCC2A_HUMAN
27.6208	27.429	28.1303	27.7092	27.5907	27.7069		25.703	0.799603	0.0577456	sp|Q9Y235|ABEC2_HUMAN
27.8791	28.4149	28.1963	27.553	28.0956	27.7376		30.658	0.173699	0.367987	sp|Q9Y277|VDAC3_HUMAN
22.1529	21.7305	22.5068	21.1643	20.817	22.0949		57.563	0.15632	0.77135	sp|Q9Y285|SYFA_HUMAN
28.1593	28.5241	28.3846	28.2577	28.0473	28.2174		75.563	0.217216	0.181883	sp|Q9Y2J8|PADI2_HUMAN
23.4345	23.5803	23.4919	22.6138	21.1898	23.1142		50.869	0.107264	1.19632	sp|Q9Y2Z9|COQ6_HUMAN
24.6587	24.3482	24.2324	21.0568	25.2213	25.889		40.796	0.825321	0.357424	sp|Q9Y371|SHLB1_HUMAN;sp|Q9NR46|SHLB2_HUMAN
23.6677	24.1823	24.3504	24.2581	24.3968	24.5395		39.869	0.207908	-0.331335	sp|Q9Y376|CAB39_HUMAN
24.6606	25.023	24.671	24.6858	24.5573	24.3199		38.298	0.174893	0.263875	sp|Q9Y394|DHRS7_HUMAN
24.4172	24.0245	24.1774	24.1522	19.9876	23.972		28.763	0.332491	1.50244	sp|Q9Y3A5|SBDS_HUMAN
22.2274	20.96	23.5768	20.8866	20.559	23.5188		16.937	0.644324	0.599894	sp|Q9Y3D6|FIS1_HUMAN
23.2147	23.462	23.7469	23.5766	23.6603	20.0677		55.21	0.43293	1.03971	sp|Q9Y3I0|RTCB_HUMAN
23.4929	23.8898	23.478	23.546	23.6157	24.1568		269.76	0.552165	-0.152637	sp|Q9Y490|TLN1_HUMAN
24.1382	24.5125	24.6941	24.495	24.1592	24.305		83.9	0.53648	0.128551	sp|Q9Y4J8|DTNA_HUMAN;sp|O60941|DTNB_HUMAN
23.8903	24.1728	24.0899	21.5528	23.5713	23.667		88.583	0.181862	1.12066	sp|Q9Y4W6|AFG32_HUMAN
26.1462	26.3341	26.1978	25.6832	25.9917	26.0244		51.976	0.0559246	0.326288	sp|Q9Y512|SAM50_HUMAN
23.9711	24.2864	23.8019	23.686	23.816	22.2251		10.5	0.215868	0.77747	sp|Q9Y5L4|TIM13_HUMAN
22.9833	23.6035	23.8985	23.6843	23.4639	23.8382		22.875	0.596403	-0.167028	sp|Q9Y5Z4|HEBP2_HUMAN
25.6632	25.8699	25.8048	25.1817	25.1112	25.7745		126.55	0.125313	0.423505	sp|Q9Y613|FHOD1_HUMAN
32.0725	31.5887	30.6655	31.4936	31.3061	31.6459		223.07	0.930072	-0.0396283	sp|Q9Y623|MYH4_HUMAN
24.741	25.3047	24.9862	24.6367	24.8896	25.5908		22.41	0.935393	-0.028361	sp|Q9Y6B6|SAR1B_HUMAN
25.1696	25.3815	25.4102	24.6292	25.1824	25.2537		33.331	0.230658	0.298679	sp|Q9Y6C9|MTCH2_HUMAN
24.3472	23.9064	24.1599	24.0713	23.9933	24.1794		15.512	0.704616	0.056481	sp|Q9Y6H1|CHCH2_HUMAN;sp|Q5T1J5|CHCH9_HUMAN
26.0513	26.5983	26.0337	25.9292	26.1855	26.0206		21.831	0.412544	0.182703	sp|Q9Y6M9|NDUB9_HUMAN
