# Supplementary material for: Resistance exercise‐induced circulating factors influence the damaged skeletal muscle proteome in a sex‐dependent manner
Source: Physiol Rep. 2025 Apr 13;13(7):e70291. doi: 10.14814/phy2.70291 (PMC11994862; doi:10.14814/phy2.70291)
Supplement: Supplementary file 2 — Table S1. [file PHY2-13-e70291-s002.zip › phy270291-sup-0004-TableS3.xlsx]

## Sheet: Sheet1
LFQ intensity Men-EXE-24-1	LFQ intensity Men-EXE-24-2	LFQ intensity Men-EXE-24-3	LFQ intensity Women-EXE-24-1	LFQ intensity Women-EXE-24-2	LFQ intensity Women-EXE-24-3	C: Student's T-test Significant LFQ intensity Men-EXE-24_LFQ intensity Women-EXE-24	N: Mol. weight [kDa]	p-value	Fold change	T: Protein IDs
26.7557	26.9604	26.7969	25.9389	25.9208	25.8414	+	124.88	0.000172861	0.937286	sp|Q93100|KPBB_HUMAN
21.7142	20.6918	21.4047	24.2195	24.4671	24.8283	+	39.617	0.000766515	-3.23471	sp|O75367|H2AY_HUMAN;sp|Q9P0M6|H2AW_HUMAN
26.7902	27.2237	26.7132	25.3006	25.1346	25.6459	+	137.31	0.00210744	1.54866	sp|P46020|KPB1_HUMAN
23.8799	22.8619	24.2637	20.6166	21.3372	20.4035	+	7.8409	0.00464694	2.88272	sp|P62857|RS28_HUMAN
27.6678	27.5505	27.7645	26.858	27.1049	27.1483	+	35.505	0.00469396	0.623861	sp|Q9BQ69|MACD1_HUMAN
26.3657	26.4422	26.3669	26.0547	26.1997	26.1116	+	23.563	0.00539405	0.26962	sp|O75251|NDUS7_HUMAN
33.84	33.8736	33.8986	33.5593	33.5293	33.334	+	110.25	0.00547356	0.396517	sp|O14983|AT2A1_HUMAN
26.0354	26.4844	26.1795	25.3359	25.4526	25.5538	+	45.023	0.00584309	0.785711	sp|Q16816|PHKG1_HUMAN
31.4705	31.4374	31.7557	30.9066	31.0026	30.7475	+	85.182	0.0059568	0.668933	sp|P08237|PFKAM_HUMAN;sp|Q01813|PFKAP_HUMAN
26.0045	26.1201	26.098	25.6738	25.8338	25.7778	+	10.921	0.00601675	0.312446	sp|O43678|NDUA2_HUMAN
26.5962	26.5623	26.6185	26.3522	26.1191	26.2171	+	23.705	0.00643481	0.362843	sp|O00217|NDUS8_HUMAN
21.7071	20.6178	19.747	23.4822	23.9569	23.7084	+	37.205	0.00657882	-3.02519	sp|Q9H3K2|GHITM_HUMAN
23.9319	23.6921	24.1162	22.9407	22.1228	22.1789	+	34.006	0.00673053	1.49928	sp|A6NDG6|PGP_HUMAN
26.9741	27.093	26.9306	26.2401	26.5958	26.4088	+	36.249	0.00677482	0.584292	sp|P53597|SUCA_HUMAN
23.539	23.9956	24.3172	25.6364	25.2362	26.1529	+	108.58	0.00776077	-1.72457	sp|P12110|CO6A2_HUMAN
21.7757	23.299	22.9663	25.1671	25.6972	24.803	+	22.611	0.00868898	-2.54204	sp|Q01995|TAGL_HUMAN
21.6496	22.3029	20.9763	27.1765	25.3395	24.5983	+	16.14	0.00902923	-4.06184	sp|P69891|HBG1_HUMAN
27.429	27.5254	27.6583	27.1504	27.2488	27.1935	+	40.75	0.0092986	0.340032	sp|O95299|NDUAA_HUMAN
29.357	29.4796	29.4078	29.1306	29.2504	29.1421	+	79.467	0.00995991	0.240429	sp|P28331|NDUS1_HUMAN
27.1959	27.2634	27.3619	26.6794	26.8181	26.9875	+	102.48	0.0117196	0.445419	sp|P19367|HXK1_HUMAN;sp|P52789|HXK2_HUMAN;sp|Q2TB90|HKDC1_HUMAN;sp|P52790|HXK3_HUMAN
33.0406	33.1502	33.3423	32.7228	32.632	32.3484	+	21.338	0.013034	0.609975	sp|P48788|TNNI2_HUMAN
25.8398	25.7344	26.025	24.461	24.928	25.2253	+	103.73	0.0139348	0.994987	sp|Q8IWX7|UN45B_HUMAN
21.577	22.4757	21.8462	24.0294	23.0669	23.551	+	52.991	0.0147022	-1.5828	sp|A6NMB1|SIG16_HUMAN;sp|Q96LC7|SIG10_HUMAN
25.6779	25.4765	25.8387	24.5119	25.1451	24.7521	+	39.007	0.0153699	0.861334	sp|O95210|STBD1_HUMAN
34.4841	34.5741	35.0015	34.1032	33.9727	33.8358	+	97.091	0.015621	0.715972	sp|P11217|PYGM_HUMAN
26.7104	25.016	26.7778	28.6334	28.7264	28.2493	+	163.29	0.0163576	-2.36827	sp|P01023|A2MG_HUMAN
29.605	29.8264	29.7891	29.2126	29.323	29.4802	+	90.218	0.0178538	0.401553	sp|P23109|AMPD1_HUMAN;sp|Q01432|AMPD3_HUMAN
25.3716	25.3464	25.5791	24.6422	24.9871	25.0229	+	26.477	0.0181305	0.548345	sp|P54819|KAD2_HUMAN
26.3018	26.4864	26.6495	25.852	26.1255	25.994	+	51.976	0.0186938	0.488769	sp|Q9Y512|SAM50_HUMAN
23.7218	23.6724	24.7685	25.8335	25.4528	25.3155	+	43.417	0.0191249	-1.47972	sp|Q9BXN1|ASPN_HUMAN
22.2238	21.9667	23.873	24.6383	25.2969	25.3903	+	312.24	0.0196322	-2.4207	sp|P35555|FBN1_HUMAN;sp|P35556|FBN2_HUMAN
20.4677	19.8326	20.3483	24.444	21.8721	24.7199	+	43.178	0.0202435	-3.46246	sp|Q06828|FMOD_HUMAN
26.953	26.8893	26.9072	26.4191	26.7332	26.5681	+	50.118	0.0208138	0.343034	sp|P26641|EF1G_HUMAN
28.1323	28.1615	28.1687	27.8401	27.9771	28.0243	+	83.785	0.0213315	0.206972	sp|P13807|GYS1_HUMAN;sp|P54840|GYS2_HUMAN
29.4018	29.5477	29.6412	29.0804	29.1567	29.3027	+	39.233	0.0213657	0.350287	sp|P11177|ODPB_HUMAN
26.8833	26.7227	26.9046	26.6432	26.4691	26.4158	+	32.816	0.0215928	0.327539	sp|P42126|ECI1_HUMAN
27.6658	27.3961	27.7115	26.9899	27.1445	27.2662	+	10.932	0.0225875	0.457568	sp|P61604|CH10_HUMAN
25.4244	25.6241	26.0502	26.2584	26.7361	26.6911	+	134.43	0.0226786	-0.862345	sp|Q96Q06|PLIN4_HUMAN
35.6265	35.7404	35.659	34.6635	34.8943	33.7696	+	223.14	0.0232241	1.23285	sp|P12882|MYH1_HUMAN
26.336	26.382	26.4589	26.0257	26.2613	26.0759	+	80.243	0.0276181	0.271334	sp|P23327|SRCH_HUMAN
21.4582	22.0606	21.0113	22.4471	23.7598	23.8169	+	50.184	0.0276474	-1.8312	sp|Q5VTE0|EF1A3_HUMAN;sp|P68104|EF1A1_HUMAN
31.5979	32.2851	32.6346	30.9672	31.2885	30.5688	+	128.07	0.0289057	1.23103	sp|Q14324|MYPC2_HUMAN
20.7398	20.8158	22.2984	24.2318	24.2085	22.6047	+	192.78	0.031678	-2.39701	sp|P0C0L4|CO4A_HUMAN;CON__ENSEMBL:ENSBTAP00000007350;CON__P01030
35.4388	35.2671	35.5579	35.1413	34.8645	34.6188	+	19.014	0.0342017	0.546377	sp|Q96A32|MLRS_HUMAN
27.1331	27.0307	26.8219	26.6691	26.7141	26.456	+	13.711	0.0345294	0.382138	sp|O75380|NDUS6_HUMAN
28.6018	28.7647	28.7125	28.2035	28.2959	28.5375	+	43.295	0.0347976	0.347373	sp|P08559|ODPA_HUMAN;sp|P29803|ODPAT_HUMAN
26.7375	26.9268	26.9959	26.2597	26.5166	26.6316	+	54.122	0.0359795	0.417472	sp|O00330|ODPX_HUMAN
24.805	28.3159	25.7558	20.5264	22.0239	23.5959	+	52.05	0.036531	4.24347	sp|Q13203|MYBPH_HUMAN
27.8291	28.0677	28.3828	27.5872	27.347	27.6418	+	54.177	0.0368065	0.567856	sp|P09622|DLDH_HUMAN
21.8555	20.2015	22.501	23.7799	24.1671	23.2898	+	59.024	0.0380853	-2.22628	sp|P16298|PP2BB_HUMAN
23.6156	23.5055	23.4209	22.5495	22.7074	21.356	+	56.166	0.0382632	1.30969	sp|P28838|AMPL_HUMAN
33.288	33.1372	33.4288	33.0707	33.0071	32.9084	+	31.824	0.0400474	0.289308	sp|P45378|TNNT3_HUMAN
31.9988	32.0002	32.0685	31.5736	31.8934	31.7517	+	59.75	0.0412445	0.282946	sp|P25705|ATPA_HUMAN;REV__sp|Q9Y5A7|NUB1_HUMAN
34.3556	34.3714	34.1387	34.5369	34.5769	34.4726	+	772.91	0.0412773	-0.240229	sp|P20929|NEBU_HUMAN
27.3963	27.6063	27.6929	27.2012	27.3353	27.0075	+	35.509	0.0414965	0.383848	sp|O75208|COQ9_HUMAN
26.0933	25.0053	26.7175	27.2161	27.3853	27.733	+	343.67	0.0450002	-1.50614	sp|P12111|CO6A3_HUMAN
21.3446	21.3579	20.8031	21.669	23.132	23.0047	+	170.59	0.0462365	-1.43334	sp|P07814|SYEP_HUMAN
23.2572	21.9978	24.9736	25.8388	25.9268	25.8153	+	49.306	0.0468898	-2.45076	sp|P01871|IGHM_HUMAN
24.9477	21.6245	20.9881	25.9292	26.418	25.7734	+	39.324	0.0472384	-3.52013	sp|P02765|FETUA_HUMAN
31.7892	31.532	31.4861	30.5396	31.2144	31.1049	+	47.504	0.04728	0.649434	sp|P17540|KCRS_HUMAN;sp|P12532|KCRU_HUMAN
32.5866	32.6672	32.6439	32.2975	32.5211	32.4707	+	56.559	0.0476594	0.202793	sp|P06576|ATPB_HUMAN
25.1321	25.1086	25.305	24.9371	25.0443	24.9795	+	17.718	0.0482466	0.194913	sp|P62269|RS18_HUMAN
26.0314	26.0902	25.9309	25.9255	25.7968	25.8112	+	29.555	0.0488928	0.17301	sp|P25786|PSA1_HUMAN
28.0153	28.1775	28.2006	27.8224	27.9452	27.9882		49.541	0.050113	0.212511	sp|P49411|EFTU_HUMAN
22.0782	21.2385	22.9866	24.1997	25.1308	23.2105		14.46	0.050173	-2.07926	sp|P37840|SYUA_HUMAN;sp|Q16143|SYUB_HUMAN
24.0349	24.2987	24.3947	24.5325	24.5739	24.8694		284.54	0.051241	-0.415851	sp|Q13813|SPTN1_HUMAN
29.8493	30.0299	29.999	30.4589	30.1114	30.6108		162.19	0.0514313	-0.434275	sp|Q5VTT5|MYOM3_HUMAN
21.1989	22.1965	21.4467	22.5801	25.005	23.5491		71.957	0.0519805	-2.09737	sp|P01042|KNG1_HUMAN
30.3732	30.2947	30.3817	30.2096	30.1629	30.2926		47.168	0.0524963	0.128177	sp|P06733|ENOA_HUMAN
21.7794	21.7437	21.5303	24.1684	22.2473	24.6138		137.76	0.0525538	-1.99204	sp|Q86VF2|IGFN1_HUMAN
28.0707	28.2933	28.2105	27.7919	28.0533	27.9185		50.817	0.0533125	0.27027	sp|P49821|NDUV1_HUMAN
25.1407	25.4777	25.5223	25.0312	24.6448	25.0358		11.514	0.0545094	0.476299	sp|P05386|RLA1_HUMAN
22.0353	20.5702	20.6519	22.031	24.2612	23.3999		20.567	0.0560745	-2.14489	sp|P21291|CSRP1_HUMAN
25.5099	25.6654	25.6163	25.384	25.5119	25.4214		27.887	0.056762	0.158089	sp|O14818|PSA7_HUMAN;sp|Q8TAA3|PSA7L_HUMAN
21.5443	21.6318	24.8913	25.7431	26.6534	25.1073		90.568	0.0572868	-3.14545	sp|P00747|PLMN_HUMAN;CON__P06868
27.8248	26.6883	28.4092	29.0891	29.4748	28.714		30.777	0.057849	-1.45188	sp|P02647|APOA1_HUMAN;CON__P15497
27.1626	27.3628	27.312	26.8987	27.1225	27.0897		52.545	0.0581858	0.242139	sp|O75306|NDUS2_HUMAN
26.3984	26.4188	26.4667	26.5507	26.6292	26.865		56.703	0.058406	-0.253688	sp|Q9HCP6|HHATL_HUMAN
25.7065	25.7056	26.5099	27.3979	26.64	26.7188		33.922	0.0585492	-0.944904	sp|P20774|MIME_HUMAN
26.1202	25.9379	26.1293	25.8297	25.7038	25.937		62.639	0.0598297	0.238959	sp|P31948|STIP1_HUMAN
31.799	31.8931	23.3339	21.4136	22.2929	21.0655		223.6	0.0604998	7.41803	sp|Q9UKX3|MYH13_HUMAN
21.3807	21.2157	20.1221	21.8599	21.8603	22.6175		37.251	0.0617316	-1.20642	sp|P48059|LIMS1_HUMAN;sp|Q7Z4I7|LIMS2_HUMAN
24.0809	23.5382	23.8396	22.9451	23.5514	23.1157		25.497	0.0617681	0.615546	sp|Q9Y2Q3|GSTK1_HUMAN
32.7618	32.7947	33.3114	32.0474	32.6343	32.2873		57.936	0.0620303	0.632937	sp|P14618|KPYM_HUMAN;sp|P30613|KPYR_HUMAN
21.7571	21.2309	24.0187	24.2531	25.3135	24.4769		84.621	0.0622265	-2.34557	sp|Q16853|AOC3_HUMAN;sp|O75106|AOC2_HUMAN
24.5772	24.933	24.7762	22.8026	23.9938	24.1521		50.196	0.0640368	1.11262	sp|Q2TAL5|SMTL2_HUMAN
27.7581	28.0989	28.1135	27.4198	27.8025	27.3152		34.061	0.0641436	0.47762	sp|Q02978|M2OM_HUMAN
26.9265	26.9552	27.2233	26.6598	26.8787	26.6606		41.331	0.0646178	0.301997	sp|P50502|F10A1_HUMAN;sp|Q8IZP2|ST134_HUMAN;sp|Q8NFI4|F10A5_HUMAN
28.3118	28.6619	28.6267	28.0292	28.3015	28.2248		72.691	0.0647199	0.348276	sp|P31040|SDHA_HUMAN
24.6703	24.2582	24.8323	25.176	25.4754	24.8955		9.3318	0.0676101	-0.595339	sp|P02654|APOC1_HUMAN
31.2109	31.3107	31.6609	30.9128	31.1501	30.9912		174.76	0.070116	0.376172	sp|P35573|GDE_HUMAN
34.6552	34.1604	34.8874	33.8019	34.1692	33.9849		36.053	0.0716003	0.582344	sp|P04406|G3P_HUMAN;sp|O14556|G3PT_HUMAN
20.8587	22.9834	25.0873	25.4393	27.1111	25.9654		280.74	0.0722218	-3.19547	sp|P21333|FLNA_HUMAN
29.602	29.6025	29.4833	28.9892	29.4651	29.1964		113.89	0.0734096	0.345734	sp|Q13423|NNTM_HUMAN
28.7636	28.9396	28.9269	28.6237	28.7994	28.5841		40.094	0.0757256	0.207657	sp|Q00325|MPCP_HUMAN
25.5034	26.0832	26.6188	25.5095	22.0766	21.796		40.104	0.076111	2.94109	sp|Q8NDY3|ARHL1_HUMAN;sp|P54922|ADPRH_HUMAN
21.9607	21.5325	21.7824	23.6715	21.997	23.3042		39.589	0.0780041	-1.23242	sp|O43488|ARK72_HUMAN;sp|Q8NHP1|ARK74_HUMAN
25.4294	25.4013	25.5084	25.3024	25.0862	25.3458		32.854	0.0801733	0.201525	sp|P08865|RSSA_HUMAN
24.7312	25.3899	25.2518	24.3286	23.6072	24.7412		157.9	0.0811347	0.898688	sp|P42704|LPPRC_HUMAN
22.4648	21.0961	22.2352	23.8482	22.6846	23.0496		12.64	0.0815642	-1.26207	sp|P01625|KV402_HUMAN;sp|P06312|KV401_HUMAN;sp|P06313|KV403_HUMAN;sp|P06314|KV404_HUMAN;sp|P83593|KV405_HUMAN
23.3818	23.8018	23.8751	24.0368	24.0719	24.014		24.146	0.0834911	-0.354672	sp|P61313|RL15_HUMAN
34.2347	34.1134	34.0674	34.3557	34.1998	34.4057		128.29	0.0842682	-0.181886	sp|Q00872|MYPC1_HUMAN
27.5865	27.9128	27.9403	27.224	27.6099	27.4994		31.629	0.0844565	0.368762	sp|P21912|SDHB_HUMAN
27.7029	27.15	27.5527	27.7967	27.8371	28.2343		46.435	0.0871825	-0.487513	sp|O14958|CASQ2_HUMAN
27.1529	27.2814	27.3853	27.0264	27.1459	27.1281		57.116	0.087419	0.173074	sp|P07237|PDIA1_HUMAN
31.9377	32.078	32.1266	32.2315	32.1278	32.2232		187.62	0.0891378	-0.146755	sp|P52179|MYOM1_HUMAN
26.2651	26.5213	26.7913	25.826	26.3115	26.0613		66.9	0.0902331	0.459634	sp|O95831|AIFM1_HUMAN
28.858	28.9566	29.2646	28.5608	28.8812	28.5786		51.712	0.0929561	0.352884	sp|O75390|CISY_HUMAN
21.5917	21.21	23.1269	27.5601	22.5192	27.2145		10.815	0.0934532	-3.78838	sp|Q02221|CX6A2_HUMAN
22.146	22.2529	22.8598	22.7609	23.951	23.2457		51.58	0.093713	-0.899673	sp|P03905|NU4M_HUMAN
29.223	29.2443	29.1729	28.6804	29.1795	28.677		13.696	0.0941532	0.36776	sp|P10606|COX5B_HUMAN
22.2111	21.0208	23.2888	24.0136	23.2119	23.8635		24.277	0.0951387	-1.52271	sp|Q99807|COQ7_HUMAN
29.461	29.17	30.0069	28.5217	29.2495	28.7453		37.567	0.096154	0.707148	sp|P21695|GPDA_HUMAN
24.1404	20.9364	20.2705	24.9625	24.7517	23.7191		52.494	0.0982022	-2.69533	sp|P10909|CLUS_HUMAN
26.924	27.1279	27.1665	26.83	26.8874	26.9601		33.296	0.0987547	0.180293	sp|Q99623|PHB2_HUMAN
36.1674	36.5185	35.5354	36.7063	36.744	36.6319		3816	0.0987983	-0.6203	sp|Q8WZ42|TITIN_HUMAN
27.4605	27.8288	27.3409	28.4433	27.6722	28.6924		29.898	0.0999079	-0.725882	sp|Q9NPC6|MYOZ2_HUMAN
23.3078	21.6395	23.2128	24.0947	25.1873	23.5293		77.008	0.100114	-1.5504	sp|P16452|EPB42_HUMAN
26.819	27.6754	28.0631	28.5638	28.3701	28.1147		38.429	0.100213	-0.830408	sp|P51884|LUM_HUMAN
26.4515	26.4571	26.6998	26.4542	25.9339	26.1179		11.665	0.100801	0.367433	sp|P05387|RLA2_HUMAN
30.643	30.9773	30.9198	30.3057	30.7014	30.5481		52.645	0.101036	0.32829	sp|P31930|QCR1_HUMAN
24.9371	25.6033	24.9846	24.2764	24.8157	24.7113		17.342	0.101412	0.573867	sp|Q96A26|F162A_HUMAN
25.0828	25.4468	25.566	24.9018	24.5947	25.1823		57.214	0.102065	0.472263	sp|P51649|SSDH_HUMAN
24.1057	21.7515	20.781	24.8017	24.6558	23.7656		21.275	0.102157	-2.19498	sp|P05090|APOD_HUMAN
26.25	26.278	26.4993	26.2338	26.048	26.141		20.509	0.1022	0.201463	sp|Q8TCA0|LRC20_HUMAN
26.3138	26.6041	26.8753	25.9659	25.8216	26.4409		64.684	0.102802	0.52163	sp|Q9H1R3|MYLK2_HUMAN
22.2327	21.6536	20.5825	24.0234	21.8681	24.5889		41.654	0.105029	-2.00385	sp|P21810|PGS1_HUMAN
24.1116	21.6338	22.8453	24.4322	24.3597	24.2767		26.21	0.105725	-1.49265	sp|Q9BVC6|TM109_HUMAN
26.7949	26.9115	26.6091	26.6818	26.2618	26.4338		27.391	0.106104	0.312695	sp|P19404|NDUV2_HUMAN
31.61	31.9136	31.9716	31.3225	31.6775	31.5443		33.064	0.106343	0.317005	sp|P12235|ADT1_HUMAN
21.5246	23.8207	24.3559	20.6594	21.8506	21.3676		449.21	0.106426	1.94122	sp|Q8N3K9|CMYA5_HUMAN
24.9607	24.7019	22.4616	21.9386	23.0355	21.5263		21.198	0.109107	1.87455	sp|Q6UW68|TM205_HUMAN
30.7287	30.7154	30.9624	30.5939	30.6448	30.2391		35.503	0.109197	0.309572	sp|P40926|MDHM_HUMAN
23.7897	24.3047	23.6917	23.2763	21.994	23.4527		14.279	0.109359	1.02104	sp|O95563|MPC2_HUMAN
28.4905	28.3737	28.8168	28.4145	28.168	28.0124		16.837	0.110068	0.362063	sp|P62158|CALM_HUMAN;sp|P27482|CALL3_HUMAN
21.6611	25.895	26.2461	21.4181	22.1098	21.0972		58.06	0.11159	3.05904	sp|Q13884|SNTB1_HUMAN
28.9647	28.9131	29.104	28.2216	28.8994	28.6126		83.677	0.111671	0.41607	sp|Q16891|MIC60_HUMAN
26.7117	26.9529	26.9311	26.5818	26.6417	26.7807		45.518	0.111725	0.197222	sp|P13861|KAP2_HUMAN
33.2348	32.7453	33.6284	32.2144	32.9309	32.4414		46.986	0.111889	0.67395	sp|P13929|ENOB_HUMAN
24.5355	24.9846	24.3982	24.2075	24.4011	24.1139		10.5	0.11203	0.39861	sp|Q9Y5L4|TIM13_HUMAN
25.4668	25.0341	25.4613	24.3811	24.9569	25.0667		22.629	0.112874	0.519143	sp|O60936|NOL3_HUMAN
27.5652	27.883	27.5985	27.3434	27.5024	27.5086		42.509	0.113895	0.230778	sp|Q16795|NDUA9_HUMAN
28.6445	28.9148	29.1362	28.0179	28.501	28.691		24.722	0.114056	0.495214	sp|P04179|SODM_HUMAN
26.2105	26.0821	26.822	25.54	25.9931	25.9492		39.591	0.114129	0.544132	sp|P50213|IDH3A_HUMAN
24.4627	24.1391	24.4988	24.2076	24.1185	23.9359		87.584	0.115747	0.279509	sp|Q9BRC7|PLCD4_HUMAN
28.4328	27.6283	28.9227	29.4403	29.9923	28.7173		11.609	0.116211	-1.05535	sp|P01834|IGKC_HUMAN
22.0456	24.3558	24.5658	21.8557	22.5182	19.9086		28.319	0.118663	2.22822	sp|Q9H8H3|MET7A_HUMAN
24.4083	20.9672	21.5383	24.9908	23.8309	24.7464		45.398	0.11914	-2.21812	sp|P06727|APOA4_HUMAN
22.0654	21.7241	24.4357	24.3925	24.574	24.3185		274.61	0.120149	-1.68661	sp|Q01082|SPTB2_HUMAN;sp|O15020|SPTN2_HUMAN
25.6058	25.8094	25.7642	25.6191	25.4158	25.6107		37.186	0.12117	0.177979	sp|P62140|PP1B_HUMAN;sp|P36873|PP1G_HUMAN;sp|P62136|PP1A_HUMAN
25.2708	25.4639	25.3591	25.4712	25.4476	25.5627		42.875	0.121579	-0.129223	sp|Q16586|SGCA_HUMAN
27.6572	27.8861	27.4103	27.1656	27.5465	27.0748		28.908	0.122889	0.388905	sp|P24539|AT5F1_HUMAN
34.5753	34.0795	34.8304	34.0448	34.0995	34.0472		39.42	0.122975	0.431235	sp|P04075|ALDOA_HUMAN
24.7301	25.3996	26.2273	26.3488	26.8992	26.0322		94.972	0.124049	-0.974375	sp|P02671|FIBA_HUMAN
23.1966	23.3637	23.4037	22.7861	21.7468	23.0654		35.119	0.124182	0.788524	sp|Q6IAN0|DRS7B_HUMAN
26.3024	23.9239	23.8862	27.2186	28.1704	25.3694		280.01	0.125539	-2.21528	sp|P02549|SPTA1_HUMAN
24.9028	24.3624	25.0459	24.8192	21.4176	21.5605		66.436	0.12709	2.17129	sp|Q7Z3D6|CN159_HUMAN
26.183	26.9461	26.295	26.1116	26.01	25.883		35.329	0.127813	0.473205	sp|P31937|3HIDH_HUMAN
31.0413	31.4263	31.1001	30.6973	31.036	30.936		13.53	0.127901	0.299452	sp|P14927|QCR7_HUMAN
27.0149	27.1696	27.1187	26.3623	27.0686	26.6694		26.152	0.1281	0.400977	sp|Q9NX63|MIC19_HUMAN
25.8699	26.2977	26.3657	25.8301	25.9654	25.8002		48.486	0.12813	0.312551	sp|Q9UKS6|PACN3_HUMAN
33.2433	33.2954	33.2956	33.2636	33.2093	33.2273		164.89	0.131337	0.044679	sp|P54296|MYOM2_HUMAN
28.0852	26.5908	27.8027	28.2907	28.5644	28.2714		46.736	0.132387	-0.882624	sp|P01009|A1AT_HUMAN
26.3914	26.2605	26.7528	26.184	26.1398	26.2344		46.402	0.132547	0.282169	sp|Q14240|IF4A2_HUMAN;sp|P38919|IF4A3_HUMAN
28.392	28.3855	28.724	28.1362	28.2291	27.2166		49.844	0.134631	0.639839	sp|Q9NR12|PDLI7_HUMAN
28.1837	28.859	28.6398	28.008	28.1751	28.2912		10.739	0.134653	0.402718	sp|P07919|QCR6_HUMAN
25.355	25.3471	25.8302	20.6422	22.2551	25.5295		80.473	0.135185	2.70187	sp|Q04446|GLGB_HUMAN
24.9162	25.2758	25.0058	24.826	24.94	24.7574		39.548	0.135448	0.224824	sp|Q6IBS0|TWF2_HUMAN
26.1397	26.1178	26.4189	25.5224	26.1556	25.8429		19.595	0.136179	0.385138	sp|P13693|TCTP_HUMAN;sp|Q56UQ5|TPT1L_HUMAN
35.4298	35.4861	35.4358	35.2155	35.4331	35.3379		21.145	0.136505	0.1217	sp|P05976|MYL1_HUMAN
30.0146	29.8236	29.577	29.1586	28.9784	29.77		17.135	0.137151	0.502719	sp|O14558|HSPB6_HUMAN
22.8788	23.7555	24.0333	21.9685	21.9752	23.4188		35.206	0.137584	1.10172	sp|Q08257|QOR_HUMAN
27.3339	27.3577	27.412	27.2277	26.6909	27.2069		123.63	0.139391	0.326063	sp|O00410|IPO5_HUMAN;sp|O60518|RNBP6_HUMAN
25.5789	25.3697	25.9842	25.3097	25.3908	25.1811		8.911	0.139621	0.350386	sp|Q8IVN3|MSTN1_HUMAN
22.3048	22.5732	22.3144	22.3997	24.1131	23.4553		15.164	0.141894	-0.925205	sp|Q01469|FABP5_HUMAN;sp|A8MUU1|FB5L3_HUMAN
24.3968	23.5413	24.2517	21.6023	21.754	24.1338		30.375	0.143056	1.56656	sp|P16152|CBR1_HUMAN
23.549	23.6691	24.1931	23.2319	22.4024	23.5858		14.96	0.143849	0.730368	sp|Q9NPJ3|ACO13_HUMAN
24.4321	24.2967	21.3576	20.9071	22.292	20.8605		35.66	0.143894	2.00893	sp|P03886|NU1M_HUMAN
24.4869	24.3384	24.6314	23.8556	22.362	24.1704		31.324	0.144028	1.02289	sp|P15880|RS2_HUMAN
24.0906	24.0629	24.6039	23.6619	22.1743	23.867		39.869	0.144085	1.01803	sp|Q9Y376|CAB39_HUMAN
24.7146	25.2833	24.8104	24.1455	22.2513	24.5008		101.56	0.144452	1.30355	sp|P11586|C1TC_HUMAN
24.2733	24.7271	24.5665	24.0411	24.3467	24.2945		141.72	0.144612	0.294881	sp|P39059|COFA1_HUMAN
22.7904	25.8795	22.6183	25.7397	26.1043	25.3046		6.4575	0.146017	-1.95345	sp|Q96IX5|USMG5_HUMAN
24.613	24.2467	24.7452	24.2588	24.2808	24.2597		22.591	0.146428	0.268517	sp|P46781|RS9_HUMAN
25.9474	24.0797	26.159	26.3335	27.4665	26.4446		51.676	0.146669	-1.35286	sp|P02790|HEMO_HUMAN
30.1781	28.9319	29.5993	29.3859	27.9384	28.3639		113.98	0.146775	1.00703	sp|Q93084|AT2A3_HUMAN
21.4134	22.4361	22.4556	22.8685	22.7555	22.5794		51.419	0.148652	-0.632778	sp|Q13418|ILK_HUMAN
27.1746	27.7104	27.7079	27.0099	27.4081	26.9529		12.199	0.149312	0.407362	sp|Q9NZ45|CISD1_HUMAN
22.6034	21.078	23.2781	23.1124	24.0448	23.5524		53.139	0.150582	-1.24999	sp|P52209|6PGD_HUMAN
21.5595	21.6623	21.7283	21.7288	25.0361	23.2775		15.887	0.150663	-1.69746	sp|P02766|TTHY_HUMAN
27.8845	28.2001	27.8782	27.6301	27.8673	27.0395		30.156	0.150883	0.475351	sp|Q5VXT5|SYPL2_HUMAN
23.1051	22.9821	23.3461	20.7605	21.7693	23.1614		95.785	0.151194	1.24737	sp|P45974|UBP5_HUMAN
24.8522	24.7686	25.0096	24.8136	24.7184	24.589		69.948	0.151837	0.16983	sp|Q03252|LMNB2_HUMAN
26.7951	26.5608	27.1504	27.2948	27.8213	26.9749		23.063	0.153525	-0.528243	sp|B9A064|IGLL5_HUMAN;sp|P0CG04|LAC1_HUMAN
26.0731	25.5271	26.7086	26.6245	27.1228	26.5766		52.39	0.154715	-0.671688	sp|Q13228|SBP1_HUMAN
21.8689	23.1937	24.2641	24.0449	25.0839	24.2018		59.67	0.155782	-1.33463	sp|P48643|TCPE_HUMAN
26.8355	27.0802	26.9139	26.174	26.4961	26.9398		27.157	0.156533	0.406554	sp|Q8TDC0|MYOZ3_HUMAN
28.9697	29.3169	29.4253	28.6345	29.0805	28.9886		74.761	0.157094	0.336116	sp|O75746|CMC1_HUMAN
27.9263	28.4041	28.2524	27.7275	28.1116	27.7761		32.996	0.157221	0.322564	sp|P36542|ATPG_HUMAN
28.0816	27.7688	28.5042	27.4754	27.8115	27.8127		40.798	0.157399	0.418331	sp|Q9UN36|NDRG2_HUMAN
24.9881	24.9163	25.7548	25.8546	25.425	26.2264		108.53	0.157401	-0.615607	sp|P12109|CO6A1_HUMAN
25.9419	25.6141	25.967	21.8766	26.1421	22.6838		12.551	0.158428	2.27354	sp|O95182|NDUA7_HUMAN
22.6411	21.8334	22.8088	22.8945	27.072	23.9895		28.837	0.158849	-2.22425	sp|P08311|CATG_HUMAN
27.8755	25.95	27.2151	28.0516	29.2427	27.6118		45.205	0.159191	-1.28851	sp|P00738|HPT_HUMAN
22.5805	25.2486	25.6914	26.6611	25.5347	26.6889		43.809	0.161726	-1.78807	sp|P51888|PRELP_HUMAN
25.5351	25.2828	24.7668	26.06	25.3172	25.8151		53.053	0.163564	-0.535844	sp|P16671|CD36_HUMAN
27.7884	28.2462	28.2433	28.4433	28.2213	28.5039		426.74	0.164471	-0.296855	sp|P11532|DMD_HUMAN
31.3762	31.3826	31.7163	31.0186	31.4586	31.1115		50.909	0.16613	0.295471	sp|P48735|IDHP_HUMAN
22.7532	25.4258	24.2358	21.4413	19.3952	23.8998		34.834	0.166267	2.55948	sp|P60891|PRPS1_HUMAN;sp|P21108|PRPS3_HUMAN;sp|P11908|PRPS2_HUMAN
25.1847	25.1292	25.4938	25.1434	24.501	25.0152		212.35	0.166703	0.382661	sp|Q13698|CAC1S_HUMAN;sp|Q01668|CAC1D_HUMAN;sp|Q13936|CAC1C_HUMAN;sp|O60840|CAC1F_HUMAN
21.9197	24.992	25.1166	25.5314	26.4467	25.5534		10.852	0.167104	-1.83439	sp|P02656|APOC3_HUMAN
23.2634	25.6199	26.515	26.6791	27.6818	26.3376		51.511	0.167844	-1.76672	sp|P02679|FIBG_HUMAN
28.2473	28.0985	28.5453	28.382	29.6253	28.824		53.651	0.169886	-0.646737	sp|P08670|VIME_HUMAN;sp|P41219|PERI_HUMAN
26.8244	27.3141	27.0327	26.6664	26.544	26.9885		40.089	0.170397	0.324086	sp|P16989|YBOX3_HUMAN;sp|Q9Y2T7|YBOX2_HUMAN
24.4056	24.7399	25.0677	24.1565	24.5394	24.409		42.183	0.171062	0.369406	sp|O43837|IDH3B_HUMAN
27.6451	27.9512	27.9059	27.2925	27.7513	27.6276		17.49	0.172584	0.276921	sp|P30049|ATPD_HUMAN
26.6453	27.0605	27.1706	26.4074	26.9052	26.4307		46.277	0.17262	0.377745	sp|Q86TX2|ACOT1_HUMAN;sp|P49753|ACOT2_HUMAN
28.9788	29.2378	29.0995	28.5533	29.1045	28.7808		23.277	0.172934	0.292487	sp|P48047|ATPO_HUMAN
25.5167	25.8705	24.7815	25.8551	26.0256	25.8982		145.26	0.173783	-0.53671	sp|Q86TC9|MYPN_HUMAN
26.3244	26.6716	26.5759	26.2477	26.4339	26.3141		16.698	0.17613	0.191999	sp|Q9P0J0|NDUAD_HUMAN
25.7795	25.6298	25.5232	24.8587	21.8491	25.0882		42.2	0.177068	1.71216	sp|P35613|BASI_HUMAN
26.5178	25.8907	26.3075	26.5511	26.7714	26.4174		11.139	0.181373	-0.341321	sp|P14621|ACYP2_HUMAN
28.0339	28.5153	28.2093	27.4888	28.2452	27.7515		9.3697	0.181409	0.424321	sp|O00483|NDUA4_HUMAN
24.7851	24.966	26.4717	25.915	27.1566	26.2877		226.53	0.182446	-1.04552	sp|P35579|MYH9_HUMAN
26.2939	26.282	26.2629	25.7618	26.3473	25.849		12.517	0.1832	0.293547	sp|O43920|NDUS5_HUMAN
30.0971	30.2718	30.5271	29.1779	30.1733	29.9653		85.424	0.183564	0.526492	sp|Q99798|ACON_HUMAN
28.5818	28.7184	28.7021	28.588	28.3792	28.6185		56.616	0.18437	0.138836	sp|Q8NB12|SMYD1_HUMAN
33.806	33.8398	33.517	33.9749	33.7863	34.4007		21.932	0.185573	-0.333049	sp|P08590|MYL3_HUMAN
24.8619	24.9245	25.4014	24.6014	22.4768	24.615		14.365	0.18609	1.16484	sp|Q9H0N5|PHS2_HUMAN
25.6305	25.5418	25.4709	26.1912	25.4661	26.6564		36.071	0.186217	-0.556814	sp|O00151|PDLI1_HUMAN
24.2966	25.3015	25.0525	24.2951	24.6831	23.6252		125.77	0.189457	0.682382	sp|Q16821|PPR3A_HUMAN
24.1035	24.3838	24.3378	23.6639	21.9992	24.1021		34.878	0.189748	1.01992	sp|A6NNS2|DRS7C_HUMAN
22.0414	21.5487	20.8205	23.2504	29.4881	22.3758		78.181	0.190665	-3.56791	sp|P02788|TRFL_HUMAN;CON__Q29443;CON__Q0IIK2
28.5537	28.8795	29.0164	28.431	28.6976	28.5801		29.668	0.19179	0.246968	sp|P47985|UCRI_HUMAN;sp|P0C7P4|UCRIL_HUMAN
23.8891	24.0591	24.3807	24.3597	24.957	24.2489		31.121	0.191964	-0.412266	sp|O94760|DDAH1_HUMAN;sp|O95865|DDAH2_HUMAN
23.4761	23.5043	23.4082	20.9839	21.1612	23.8688		175.49	0.193456	1.45824	sp|Q04637|IF4G1_HUMAN
28.4665	28.9005	28.4734	28.4	28.2904	28.4447		27.692	0.193709	0.235077	sp|P30048|PRDX3_HUMAN
26.2302	26.4033	26.4402	25.7888	26.3426	26.1299		15.208	0.194141	0.27084	sp|O95168|NDUB4_HUMAN
29.4368	28.4174	29.2471	29.4763	30.2464	29.343		14.858	0.194846	-0.654785	sp|P05413|FABPH_HUMAN
24.614	24.3936	24.7395	24.0245	21.4553	24.1465		12.473	0.194885	1.37359	sp|Q15369|ELOC_HUMAN
21.0154	23.5179	21.7368	23.8382	22.5479	23.9233		106.87	0.195235	-1.34643	sp|Q14697|GANAB_HUMAN
27.7977	28.0914	28.1952	27.8794	27.861	27.7652		33.742	0.195304	0.192902	sp|O75323|NIPS2_HUMAN
25.6484	24.9865	25.8057	25.684	26.3247	25.8884		38.298	0.197129	-0.485522	sp|P02749|APOH_HUMAN;CON__P17690
23.7734	23.7402	22.9509	23.2664	21.7221	22.964		17.259	0.19833	0.837337	sp|Q04837|SSBP_HUMAN
25.1066	25.5052	25.461	25.1696	25.1175	25.1949		42.823	0.199361	0.196898	sp|Q99733|NP1L4_HUMAN
24.8977	24.5489	24.8875	24.4063	24.7353	24.5022		22.284	0.201257	0.230116	sp|Q9BUR5|MIC26_HUMAN
28.7616	28.983	28.4603	28.2264	28.6697	28.3971		10.192	0.201493	0.30388	sp|P14854|CX6B1_HUMAN
26.412	26.2639	22.0998	27.0756	28.0516	26.4609		35.9	0.201524	-2.27081	sp|P01859|IGHG2_HUMAN
27.6223	27.8235	27.9493	27.2075	27.8412	27.3789		50.317	0.202596	0.322503	sp|Q9P2R7|SUCB1_HUMAN
22.5345	24.679	20.2602	23.9374	29.7432	24.2015		10.834	0.203152	-3.46947	sp|P05109|S10A8_HUMAN
29.4734	29.3175	29.5446	28.9511	29.0085	29.5104		49.83	0.203323	0.288485	sp|P68371|TBB4B_HUMAN
24.2146	23.8497	24.8271	23.2309	22.913	24.3608		22.875	0.203404	0.795553	sp|Q9Y5Z4|HEBP2_HUMAN
29.3629	29.2458	29.1158	29.0967	28.952	29.2077		18.736	0.203767	0.156047	sp|Q9Y281|COF2_HUMAN
23.3793	24.2289	24.9234	22.1217	22.2881	24.322		21.541	0.204545	1.26659	sp|P17152|TMM11_HUMAN
21.6877	21.264	20.6288	23.822	20.7601	23.8622		18.565	0.205155	-1.62126	sp|P46778|RL21_HUMAN
22.7474	23.7278	22.2485	23.1902	23.9857	23.7841		9.1113	0.207136	-0.745418	sp|P63220|RS21_HUMAN
30.3365	30.0222	30.5897	29.2136	30.3524	29.7237		63.146	0.207349	0.552926	sp|P06744|G6PI_HUMAN
23.3202	22.6482	22.3685	22.8521	23.7234	23.4882		22.391	0.208261	-0.575637	sp|P37802|TAGL2_HUMAN
25.1265	25.2309	25.8991	24.6347	21.3762	24.985		43.482	0.209642	1.75352	sp|Q6NVY1|HIBCH_HUMAN
28.0875	28.173	28.4461	27.6859	28.1471	28.0718		68.996	0.210113	0.267254	sp|P10515|ODP2_HUMAN
22.3138	21.0729	20.6823	20.9293	24.6342	24.1164		67.033	0.211429	-1.87027	sp|P04003|C4BPA_HUMAN;CON__Q28065
23.55	23.4488	22.4455	21.9023	22.4306	22.9991		46.659	0.211511	0.704124	sp|O75874|IDHC_HUMAN
27.3928	27.8744	27.963	27.1923	27.4518	27.6214		11.749	0.211948	0.321581	sp|P99999|CYC_HUMAN;CON__P62894
28.0272	28.0497	28.0011	27.3759	28.0584	27.7684		36.067	0.215047	0.291777	sp|Q16698|DECR_HUMAN
29.7468	28.7582	30.4877	30.6944	31.157	29.8888		36.105	0.215554	-0.915855	sp|P01857|IGHG1_HUMAN
25.2734	25.3713	25.4393	25.1623	25.3071	25.312		17.871	0.216209	0.100859	sp|P56556|NDUA6_HUMAN
22.4726	22.7175	21.2236	22.9782	23.4291	22.4152		37.377	0.21655	-0.802909	sp|P62873|GBB1_HUMAN;sp|Q9HAV0|GBB4_HUMAN;sp|P16520|GBB3_HUMAN
30.4279	30.4625	30.8764	30.0966	30.5887	30.1483		47.517	0.217015	0.311039	sp|P00505|AATM_HUMAN
29.0158	29.1288	29.283	28.5426	29.0626	29.0172		31.566	0.217199	0.268419	sp|P45880|VDAC2_HUMAN
24.3338	24.3271	24.3409	24.0488	24.3913	24.0868		28.433	0.218122	0.158319	sp|P25788|PSA3_HUMAN
24.3631	21.4574	24.2595	24.4126	25.6537	24.5182		54.305	0.219149	-1.50147	sp|P04004|VTNC_HUMAN;CON__Q3ZBS7
22.2691	25.4916	25.8165	25.8851	27.1003	25.8435		55.928	0.219922	-1.75053	sp|P02675|FIBB_HUMAN;CON__P02676
28.561	28.8092	28.7431	27.9856	28.6114	28.5769		56.94	0.221155	0.313118	sp|Q16851|UGPA_HUMAN
22.8688	23.5538	22.9246	20.491	22.0005	23.2585		72.677	0.221888	1.19905	sp|Q13554|KCC2B_HUMAN
25.5215	20.5768	25.1798	26.1998	26.8931	25.3074		52.963	0.225689	-2.37405	sp|P02774|VTDB_HUMAN;CON__Q3MHN5;CON__ENSEMBL:ENSBTAP00000018229
24.3466	24.4786	25.1281	24.1757	21.9623	24.3556		23.489	0.225976	1.15325	sp|P51149|RAB7A_HUMAN
28.0865	28.3715	28.6473	27.9116	28.0825	28.28		39.383	0.225979	0.277037	sp|P46976|GLYG_HUMAN
24.5395	24.8525	24.893	24.3166	24.2234	24.8209		22.541	0.22808	0.308039	sp|P61026|RAB10_HUMAN
21.3661	20.6596	23.2653	23.3378	22.1367	23.6842		48.121	0.228829	-1.28925	sp|Q15084|PDIA6_HUMAN
23.5252	20.5904	20.8275	23.5088	22.2332	23.6407		49.184	0.228837	-1.47991	sp|P62191|PRS4_HUMAN
28.4454	28.8398	28.7615	28.1866	28.6691	28.4087		18.491	0.230006	0.260795	sp|O75947|ATP5H_HUMAN
30.2536	29.9463	30.365	29.8344	30.0268	30.0839		50.47	0.230453	0.206626	sp|Q05639|EF1A2_HUMAN
30.8937	30.9388	30.2015	31.0161	30.8687	31.2849		19.534	0.230536	-0.378551	sp|Q02045|MYL5_HUMAN
31.8105	31.9612	31.7049	32.3609	31.7003	32.7321		32.948	0.230698	-0.438933	sp|P13805|TNNT1_HUMAN;sp|P45379|TNNT2_HUMAN
30.3746	30.4194	30.6381	30.3554	30.0936	30.4324		52.73	0.233523	0.183559	sp|Q6ZMU5|TRI72_HUMAN
26.49	22.7907	26.6589	27.336	27.5144	26.5423		59.755	0.233718	-1.81768	sp|P04040|CATA_HUMAN
26.2188	26.5836	26.3895	25.9948	26.4108	26.1023		13.459	0.235017	0.228018	sp|Q16718|NDUA5_HUMAN
24.6789	24.5727	24.7642	24.5557	24.6575	24.2973		59.62	0.235253	0.16843	sp|P50990|TCPQ_HUMAN
28.4872	28.4803	28.7973	28.232	28.5134	28.4539		75.563	0.235548	0.188504	sp|Q9Y2J8|PADI2_HUMAN
27.2956	27.9719	28.3909	28.7703	28.1991	28.2263		39.746	0.237637	-0.512402	sp|P07585|PGS2_HUMAN
27.6375	22.9572	27.0228	27.4822	29.0385	27.5609		187.15	0.237654	-2.15467	sp|P01024|CO3_HUMAN
28.0295	27.8188	27.9895	27.6801	27.4763	27.9971		89.321	0.238322	0.228109	sp|P55072|TERA_HUMAN
22.2498	24.264	24.126	21.3405	21.3445	23.7091		22.337	0.238339	1.41521	sp|Q96AB3|ISOC2_HUMAN
29.1008	29.1772	29.4593	29.2818	30.1987	29.4925		11.367	0.239	-0.411889	sp|P62805|H4_HUMAN
28.1945	28.2599	28.2344	27.9072	27.8605	28.3166		237.29	0.240002	0.201501	sp|O75923|DYSF_HUMAN;sp|Q9NZM1|MYOF_HUMAN
21.2785	21.6963	22.911	21.9694	23.581	23.1855		227.34	0.240096	-0.950011	sp|P35749|MYH11_HUMAN
27.3912	26.816	27.8184	27.0717	26.0995	27.0609		54.861	0.240228	0.597853	sp|P00352|AL1A1_HUMAN;sp|P47895|AL1A3_HUMAN
23.9255	24.5999	24.1668	24.6238	24.8356	24.2841		47.697	0.240427	-0.350433	sp|P36578|RL4_HUMAN
25.8577	26.2881	26.398	25.9465	25.9029	26.0031		31.121	0.240598	0.230463	sp|P29692|EF1D_HUMAN
29.4471	29.2289	29.7791	29.1901	29.1572	29.386		83.263	0.2416	0.240568	sp|P08238|HS90B_HUMAN;sp|Q58FF7|H90B3_HUMAN
22.1228	25.4077	26.1926	26.7813	26.7856	25.5431		41.287	0.243351	-1.79563	sp|P01860|IGHG3_HUMAN
21.5419	21.4651	22.6772	22.0055	22.6244	23.1652		49.229	0.244059	-0.703615	sp|P31943|HNRH1_HUMAN;sp|P55795|HNRH2_HUMAN;sp|P52597|HNRPF_HUMAN
28.0206	26.9138	27.5963	27.5919	28.1308	28.5269		36.638	0.245269	-0.573002	sp|P07195|LDHB_HUMAN
21.0069	22.0382	24.4108	24.1047	23.646	23.8482		107.89	0.24581	-1.38103	sp|O60763|USO1_HUMAN
23.8912	23.9014	24.0317	24.3583	24.2327	23.8645		56.068	0.245988	-0.210411	sp|P54578|UBP14_HUMAN
25.1589	25.3596	25.4598	21.9198	24.5847	25.291		121	0.247397	1.39426	sp|P27816|MAP4_HUMAN
27.4194	27.0792	28.1309	26.9958	27.0817	27.258		84.659	0.248131	0.43133	sp|P07900|HS90A_HUMAN;sp|Q14568|HS902_HUMAN;sp|Q58FG0|HS905_HUMAN;sp|Q58FG1|HS904_HUMAN
25.0893	25.1883	25.5716	24.968	22.8017	25.0428		43.171	0.248176	1.0122	sp|P54727|RD23B_HUMAN
21.7192	20.5162	23.9988	22.8861	24.2875	23.5092		67.819	0.248464	-1.48289	sp|P26038|MOES_HUMAN
24.9044	24.7889	25.0657	24.4299	24.448	25.0261		40.572	0.249345	0.284977	sp|Q9UNZ2|NSF1C_HUMAN
23.5507	22.4961	21.5073	23.7106	22.7206	23.9447		77.328	0.249705	-0.940619	sp|P21980|TGM2_HUMAN
26.644	26.2834	26.7487	26.7779	26.8018	26.6828		33.805	0.250336	-0.195497	sp|Q16775|GLO2_HUMAN
25.2114	24.9364	25.5203	24.8965	25.0505	25.0208		45.283	0.253437	0.233421	sp|O43813|LANC1_HUMAN
26.2374	26.7061	26.603	26.0351	25.9342	26.5872		99.462	0.253819	0.329992	sp|Q8N3V7|SYNPO_HUMAN
24.3523	23.6235	24.4948	22.9432	24.231	23.453		31.321	0.253852	0.614463	sp|O14732|IMPA2_HUMAN
29.3899	26.8599	28.8536	29.1904	30.3007	29.0567		77.063	0.254996	-1.14813	sp|P02787|TRFE_HUMAN
25.2517	27.1703	25.214	26.045	24.2431	22.9612		44.297	0.255687	1.46222	sp|P16219|ACADS_HUMAN
27.1811	27.1683	28.0736	26.6516	26.9822	27.3527		50.208	0.256114	0.478842	sp|Q8N142|PURA1_HUMAN;sp|P30520|PURA2_HUMAN
25.8739	26.3906	26.3489	25.9825	22.2194	25.6329		36.318	0.258969	1.59286	sp|Q96MG2|JSPR1_HUMAN
28.0319	28.3892	27.6621	27.6072	27.83	27.7794		48.755	0.260328	0.288841	sp|P36957|ODO2_HUMAN
23.2406	24.915	24.3236	25.2714	24.0705	27.3956		61.963	0.262303	-1.41942	sp|Q14195|DPYL3_HUMAN;sp|Q14194|DPYL1_HUMAN;sp|Q14117|DPYS_HUMAN
24.5374	24.8885	25.1214	24.7611	24.4333	24.5943		24.763	0.263054	0.252882	sp|P24534|EF1B_HUMAN
26.6674	26.495	26.8827	26.1817	26.455	26.6897		16.832	0.264425	0.239557	sp|P63241|IF5A1_HUMAN;sp|Q6IS14|IF5AL_HUMAN;sp|Q9GZV4|IF5A2_HUMAN
21.5525	25.3072	21.7198	24.8295	23.6441	25.1658		18.61	0.26695	-1.68668	sp|Q99643|C560_HUMAN
24.9737	25.3138	25.2865	25.1569	25.0087	24.8945		14.187	0.267011	0.171274	sp|O95298|NDUC2_HUMAN;sp|E9PQ53|NDUCR_HUMAN
27.6267	26.9663	27.0186	27.334	27.5638	27.5918		103.06	0.267124	-0.292627	sp|P12814|ACTN1_HUMAN
26.8806	27.4172	27.5702	26.7567	25.7093	27.37		205.42	0.268844	0.677313	sp|E9PAV3|NACAM_HUMAN;sp|Q13765|NACA_HUMAN;sp|Q9BZK3|NACP1_HUMAN
20.5425	21.345	22.7573	23.1293	21.5175	23.3192		51.714	0.269111	-1.10707	sp|Q96AN5|TM143_HUMAN
33.9309	32.7835	34.0723	32.9768	33.4643	32.3355		18.122	0.269279	0.670002	sp|P02585|TNNC2_HUMAN
25.3082	26.2468	25.8118	25.0996	21.8846	25.7227		31.362	0.271822	1.5533	sp|Q07021|C1QBP_HUMAN
23.8683	23.7789	24.1715	23.719	22.8356	23.92		44.23	0.273918	0.448005	sp|Q13561|DCTN2_HUMAN
27.059	26.7273	26.8498	27.0204	27.3534	26.8967		22.119	0.274821	-0.211445	sp|P30043|BLVRB_HUMAN
24.6265	24.6817	24.8104	24.4178	21.8229	24.5308		41.943	0.276448	1.11569	sp|Q9H7Z7|PGES2_HUMAN
34.6571	33.6553	34.7918	35.1318	35.2424	34.4046		15.257	0.277536	-0.558172	sp|P69905|HBA_HUMAN
27.8221	27.9467	27.78	27.1308	28.0075	27.4212		12.587	0.277608	0.329763	sp|P18859|ATP5J_HUMAN
31.5487	31.8128	31.4949	31.5005	31.3508	31.5647		22.782	0.277758	0.146738	sp|P04792|HSPB1_HUMAN
27.8149	28.2328	28.0612	27.9301	27.2013	27.9498		59.263	0.280131	0.342557	sp|O75298|RTN2_HUMAN
24.6194	23.7954	22.5809	20.8937	22.5709	23.7381		25.913	0.281227	1.2643	sp|Q7Z4W1|DCXR_HUMAN
28.7513	29.149	29.0846	28.5812	28.7292	29.0141		35.422	0.281416	0.220165	sp|P08574|CY1_HUMAN
26.2851	25.8077	25.7451	22.6702	26.0175	25.3027		11.951	0.281839	1.28248	sp|P62942|FKB1A_HUMAN
28.281	28.6853	29.4119	28.4589	28.6377	27.3221		36.743	0.28403	0.653161	sp|O00757|F16P2_HUMAN;sp|P09467|F16P1_HUMAN
27.31	27.4703	27.3299	26.9231	27.3644	27.2858		70.857	0.284528	0.178972	sp|P43155|CACP_HUMAN
24.4562	25.1006	24.9353	24.6875	21.8745	24.4998		33.26	0.285524	1.14341	sp|Q9H6F2|TM38A_HUMAN
23.8778	24.2927	24.335	23.8862	22.0632	24.1066		47.463	0.286059	0.816477	sp|O00231|PSD11_HUMAN
23.3612	20.7695	23.6847	23.4827	23.4855	24.4506		30.037	0.286377	-1.20113	sp|P21964|COMT_HUMAN
27.7016	27.8406	27.8113	27.4136	27.3679	27.9119		112.26	0.287004	0.220051	sp|P50993|AT1A2_HUMAN;sp|P13637|AT1A3_HUMAN;sp|Q13733|AT1A4_HUMAN
32.4499	32.9898	32.2816	31.841	32.6883	31.9322		223.9	0.288202	0.419914	sp|P11055|MYH3_HUMAN
25.3838	25.583	25.4502	25.15	24.9763	25.5885		35.061	0.288326	0.234063	sp|P05026|AT1B1_HUMAN
31.9871	32.3709	32.6797	32.0451	32.1908	32.0452		45.16	0.288359	0.252158	sp|P31415|CASQ1_HUMAN
23.4786	22.7077	23.9955	20.0371	21.9974	23.8704		20.63	0.28936	1.42564	sp|Q13442|HAP28_HUMAN
28.2619	27.6616	28.1672	28.5723	28.7357	27.9205		246.47	0.289639	-0.379282	sp|P11277|SPTB1_HUMAN
20.7961	21.1708	21.8664	20.5198	25.4609	23.1984		38.714	0.289895	-1.78191	sp|P04083|ANXA1_HUMAN
26.5033	26.672	26.696	26.471	26.6395	26.4487		9.5589	0.290471	0.104013	sp|Q9UHP9|SMPX_HUMAN
30.1147	30.2871	30.5356	30.2736	30.0005	30.1344		565.17	0.292041	0.176288	sp|P21817|RYR1_HUMAN;sp|Q15413|RYR3_HUMAN
23.6506	22.4801	24.0939	24.0107	23.9895	23.9725		16.965	0.29283	-0.582711	sp|Q12988|HSPB3_HUMAN
23.6367	23.9557	24.3854	20.7639	23.7607	23.7549		64.615	0.293902	1.23277	sp|P31939|PUR9_HUMAN
24.9823	25.6735	25.5019	24.7646	25.2484	25.2108		17.417	0.296456	0.31127	sp|O14561|ACPM_HUMAN
24.5946	22.091	24.8905	25.1475	24.546	25.157		62.608	0.296859	-1.09149	sp|Q13555|KCC2G_HUMAN
24.2091	20.6377	25.3391	25.1484	25.3603	24.7974		11.746	0.297547	-1.70672	sp|P01623|KV305_HUMAN;sp|P01620|KV302_HUMAN;sp|P04206|KV307_HUMAN;sp|P01622|KV304_HUMAN
25.5782	26.0254	25.6051	25.3941	25.7984	25.1919		6.9611	0.297681	0.274725	sp|O75438|NDUB1_HUMAN
26.0837	24.6956	25.794	25.3095	21.9019	25.1254		41.02	0.299065	1.41217	sp|Q9BXI3|5NT1A_HUMAN;sp|Q96P26|5NT1B_HUMAN
30.3849	30.6724	30.6735	30.2086	30.3045	30.6389		30.772	0.299449	0.192889	sp|P21796|VDAC1_HUMAN
25.6843	24.2743	25.0718	26.2301	26.9025	24.6711		206.26	0.299814	-0.924441	sp|P16157|ANK1_HUMAN
25.5794	26.1967	26.1058	26.0025	26.2707	26.4239		56.369	0.300082	-0.27172	sp|Q13557|KCC2D_HUMAN
27.8826	28.1157	28.1605	27.7308	27.9107	28.0597		66.193	0.300221	0.152555	sp|O75083|WDR1_HUMAN
23.5815	23.7296	23.8876	23.5572	22.1582	23.7014		106.92	0.300576	0.593987	sp|E7EW31|PROB1_HUMAN
24.9453	21.5181	24.7847	25.2631	25.6749	24.4729		11.728	0.301601	-1.38762	sp|P26447|S10A4_HUMAN
23.9774	24.1759	23.65	24.1666	24.2133	24.0097		14.787	0.302506	-0.195395	sp|P35268|RL22_HUMAN
26.79	27.1491	27.2017	26.7589	22.0673	26.7521		10.918	0.302511	1.85417	sp|P56134|ATPK_HUMAN
21.9589	21.2384	22.6624	22.5043	22.2039	22.6781		73.243	0.305846	-0.508872	sp|O00571|DDX3X_HUMAN;sp|O15523|DDX3Y_HUMAN;sp|P17844|DDX5_HUMAN;sp|Q92841|DDX17_HUMAN
26.5023	26.7528	26.4513	26.2711	26.6364	26.25		21.831	0.306698	0.182938	sp|Q9Y6M9|NDUB9_HUMAN
26.8202	26.3155	27.9529	26.6115	25.9575	26.6487		61.594	0.307443	0.623627	sp|O95817|BAG3_HUMAN
21.7702	21.4407	22.3206	21.2902	23.2185	23.9028		54.083	0.308335	-0.959998	sp|P11166|GTR1_HUMAN
26.1264	25.8714	26.4104	25.9594	25.9076	25.9903		44.743	0.308548	0.183631	sp|Q9NTK5|OLA1_HUMAN
31.4696	30.4945	31.9694	30.4422	31.1663	30.6319		44.614	0.308649	0.564342	sp|P00558|PGK1_HUMAN;sp|P07205|PGK2_HUMAN
21.7487	24.0192	24.063	24.2122	24.6964	23.7507		73.776	0.309933	-0.942815	sp|P23786|CPT2_HUMAN
22.6984	20.8057	20.4331	21.0589	23.4235	22.9678		27.991	0.310033	-1.171	sp|P51572|BAP31_HUMAN
20.4411	24.6359	24.6277	24.0709	25.6949	25.0763		24.893	0.310175	-1.71247	sp|P09429|HMGB1_HUMAN;sp|B2RPK0|HGB1A_HUMAN
23.548	24.9999	25.2902	23.9614	24.0729	23.9205		80.852	0.310279	0.627776	sp|P43304|GPDM_HUMAN
29.3328	29.6174	29.3282	28.9334	20.6608	29.0374		25.565	0.31127	3.2156	sp|P00403|COX2_HUMAN
25.6505	26.2138	25.4765	25.3763	23.3454	25.8457		17.316	0.311579	0.924479	sp|Q9NX14|NDUBB_HUMAN
30.299	30.0346	31.068	29.5153	30.491	29.9453		28.766	0.313201	0.483339	sp|P15259|PGAM2_HUMAN
25.5124	24.201	25.1261	24.5495	24.8685	21.6721		12.476	0.314847	1.24983	sp|P14174|MIF_HUMAN
24.2533	24.4408	24.7926	24.4834	24.8142	24.8653		47.074	0.319107	-0.225401	sp|O60664|PLIN3_HUMAN
24.8069	25.2292	25.5121	24.9261	23.1085	25.1942		34.273	0.323024	0.773148	sp|P05388|RLA0_HUMAN;sp|Q8NHW5|RLA0L_HUMAN
34.5996	34.0581	34.6672	34.4304	34.215	33.7143		32.708	0.324427	0.32176	sp|P09493|TPM1_HUMAN
26.5128	26.3948	26.6962	26.2937	26.1595	26.6116		65.308	0.324912	0.179618	sp|P30153|2AAA_HUMAN;sp|P30154|2AAB_HUMAN
27.6185	26.5851	27.5867	26.8171	26.7441	27.0491		28.17	0.325843	0.39333	sp|P30042|ES1_HUMAN
28.7046	28.9156	28.7628	28.8134	28.8433	29.0695		74.139	0.32664	-0.114394	sp|P02545|LMNA_HUMAN
23.9093	24.0784	23.8916	23.805	22.7984	24.0107		22.949	0.328449	0.421741	sp|P49720|PSB3_HUMAN
21.8751	22.8287	20.5472	22.4157	21.7894	24.9386		105.87	0.328848	-1.29756	sp|P35443|TSP4_HUMAN
28.6635	30.0784	29.6029	29.9749	29.8754	29.8838		20.969	0.328967	-0.463079	sp|P50461|CSRP3_HUMAN
30.3266	29.3753	30.9551	29.4298	29.9999	29.5968		21.635	0.32907	0.543452	sp|P00568|KAD1_HUMAN;sp|Q9Y6K8|KAD5_HUMAN
25.572	22.3297	25.7326	24.8093	26.8644	26.15		23.511	0.330416	-1.39648	sp|P02763|A1AG1_HUMAN
27.2298	25.6742	27.9792	27.621	27.8107	27.707		37.654	0.331546	-0.751846	sp|P01876|IGHA1_HUMAN
21.8497	21.9159	22.8636	24.6182	21.3193	24.3578		40.796	0.332107	-1.22203	sp|Q9Y371|SHLB1_HUMAN;sp|Q9NR46|SHLB2_HUMAN
22.5621	24.0284	24.0605	20.4236	22.4658	23.9862		55.21	0.333193	1.25846	sp|Q9Y3I0|RTCB_HUMAN
35.7658	35.0672	35.9379	35.2834	35.4277	35.1424		43.101	0.334117	0.305814	sp|P06732|KCRM_HUMAN
28.7838	28.7428	29.0394	28.7617	28.7997	28.6764		39.335	0.334193	0.109378	sp|Q9NZQ9|TMOD4_HUMAN
21.2173	21.8898	25.0833	24.1301	23.3369	24.9163		532.4	0.335122	-1.39766	sp|Q14204|DYHC1_HUMAN
21.7699	21.2481	20.8423	22.3718	27.0192	20.7224		16.537	0.335176	-2.08436	sp|P61626|LYSC_HUMAN
26.0254	26.0094	26.3145	25.7258	26.189	25.8886		37.497	0.339766	0.181959	sp|Q15365|PCBP1_HUMAN;sp|P57723|PCBP4_HUMAN
29.771	30.2084	30.212	29.4434	30.1577	29.7682		48.442	0.339923	0.274003	sp|P22695|QCR2_HUMAN
32.164	31.903	32.2805	32.1715	31.9438	31.4742		223.07	0.340335	0.252689	sp|Q9Y623|MYH4_HUMAN
24.0494	23.8565	24.4102	23.9145	24.0655	23.7201		16.402	0.341987	0.20532	sp|P17568|NDUB7_HUMAN
27.6585	27.7731	27.9611	27.4296	27.7925	27.716		73.68	0.343976	0.151553	sp|P38646|GRP75_HUMAN
27.3567	27.0866	26.929	25.7215	27.3369	26.7464		26.085	0.344751	0.522478	sp|P55822|SH3BG_HUMAN
23.7236	22.9362	22.2984	23.1373	23.6856	23.5607		64.149	0.345136	-0.475137	sp|P48163|MAOX_HUMAN
32.3386	31.5577	33.0108	31.7287	32.1159	31.6385		30.791	0.345908	0.474663	sp|P60174|TPIS_HUMAN
24.832	24.6742	24.828	24.3213	24.6225	24.865		47.151	0.350029	0.175091	sp|Q8NBX0|SCPDL_HUMAN
24.3659	24.6606	24.8212	24.5015	24.3736	24.5264		24.831	0.352604	0.14869	sp|P62906|RL10A_HUMAN
24.5202	25.322	25.2677	25.052	25.4298	25.5751		25.565	0.354979	-0.315665	sp|Q9UIJ7|KAD3_HUMAN
24.2595	24.2758	18.5259	23.9617	24.8468	24.3016		54.389	0.355396	-2.01632	sp|P50995|ANX11_HUMAN
24.4143	24.7739	24.544	24.5637	22.3418	24.5126		17.818	0.355958	0.771362	sp|P30050|RL12_HUMAN
23.6891	24.0029	23.8862	23.5424	21.8292	24.0723		82.431	0.356437	0.711442	sp|Q92499|DDX1_HUMAN
23.1724	22.0532	22.0098	22.2404	27.28	22.8213		122.2	0.357098	-1.70213	sp|P00450|CERU_HUMAN;CON__ENSEMBL:ENSBTAP00000031900
24.3582	24.5343	24.4754	24.1065	21.9543	24.702		54.847	0.357651	0.868414	sp|P51648|AL3A2_HUMAN;sp|P48448|AL3B2_HUMAN;sp|P30838|AL3A1_HUMAN;sp|P43353|AL3B1_HUMAN
24.7874	24.8201	22.5473	24.3699	22.9771	20.8635		25.357	0.357945	1.3148	sp|P28072|PSB6_HUMAN
35.2557	35.3049	34.6919	35.4918	35.0427	35.478		103.85	0.360969	-0.253297	sp|P35609|ACTN2_HUMAN
31.4926	31.1141	31.4943	31.2918	31.0261	31.3038		70.897	0.362548	0.159761	sp|P11142|HSP7C_HUMAN
31.4635	31.5558	31.1971	31.8903	31.1231	32.3443		114.76	0.364569	-0.38044	sp|P16615|AT2A2_HUMAN
21.6763	21.1053	24.5515	24.6336	22.7968	23.5442		31.73	0.366226	-1.2138	sp|P27105|STOM_HUMAN
26.1303	26.2433	26.4007	26.0943	20.7895	26.3813		49.775	0.369976	1.83638	sp|Q3ZCM7|TBB8_HUMAN
26.0028	25.2314	25.9422	20.7144	25.891	25.4883		20.471	0.370483	1.69425	sp|Q03135|CAV1_HUMAN
24.2898	24.6105	24.8723	19.7912	24.4754	24.6677		60.693	0.371368	1.61279	sp|P83111|LACTB_HUMAN
24.9649	25.1321	25.0855	25.1088	24.9068	24.9212		35.594	0.374343	0.0818736	sp|P67775|PP2AA_HUMAN;sp|P62714|PP2AB_HUMAN
27.3541	27.3114	26.8441	27.265	27.5956	27.244		85.696	0.375527	-0.19836	sp|P06396|GELS_HUMAN
23.9142	23.837	24.3425	23.9037	21.569	24.1369		46.295	0.377409	0.827993	sp|Q92901|RL3L_HUMAN;sp|P39023|RL3_HUMAN
26.8437	27.0386	27.1926	26.7141	26.98	26.9814		29.804	0.378179	0.133157	sp|P35232|PHB_HUMAN
26.3064	27.2342	24.0671	26.1169	31.176	26.0695		10.245	0.378213	-1.91825	sp|P59666|DEF3_HUMAN;sp|P59665|DEF1_HUMAN
25.8653	25.7173	25.7188	25.1367	26.0538	25.2371		58.112	0.378742	0.291217	sp|P07602|SAP_HUMAN
26.2768	26.715	26.2987	26.1159	26.0371	26.5234		61.719	0.379558	0.204716	sp|P30038|AL4A1_HUMAN
24.7341	26.3662	25.0521	25.7963	25.6101	26.3723		48.952	0.379884	-0.542093	sp|A8MU46|SMTL1_HUMAN
27.7493	23.3368	21.3483	27.943	23.3813	28.3955		13.936	0.382621	-2.42843	sp|Q99878|H2A1J_HUMAN;sp|Q96KK5|H2A1H_HUMAN;sp|Q9BTM1|H2AJ_HUMAN;sp|Q16777|H2A2C_HUMAN;sp|Q93077|H2A1C_HUMAN;sp|Q7L7L0|H2A3_HUMAN;sp|Q6FI13|H2A2A_HUMAN;sp|P20671|H2A1D_HUMAN;sp|P0C0S8|H2A1_HUMAN;sp|P04908|H2A1B_HUMAN;sp|Q96QV6|H2A1A_HUMAN;sp|P16104|H2AX_HUMAN;sp|Q8IUE6|H2A2B_HUMAN
26.2623	26.2119	26.4337	25.8415	26.3533	26.2231		14.177	0.385001	0.163315	sp|P13987|CD59_HUMAN
29.1106	28.0654	29.564	28.1651	28.7597	28.4257		19.891	0.38559	0.463139	sp|Q99497|PARK7_HUMAN
26.0307	26.4968	26.1423	25.6999	26.267	26.0692		45.394	0.386747	0.211217	sp|Q6YN16|HSDL2_HUMAN
24.2603	24.6008	22.1566	24.1426	24.7573	24.3998		81.594	0.387314	-0.760665	sp|Q13061|TRDN_HUMAN
25.7385	25.301	25.5979	25.1422	25.556	25.4237		20.478	0.387946	0.17182	sp|P51452|DUS3_HUMAN
23.5799	23.5462	23.8743	23.6311	21.5074	23.7353		44.172	0.388483	0.708841	sp|P62333|PRS10_HUMAN
27.1094	27.0483	27.0277	27.0103	27.1018	27.799		16.516	0.388491	-0.241905	sp|O14880|MGST3_HUMAN
33.9166	33.5903	34.3523	33.6397	33.7731	33.7928		17.184	0.389368	0.217901	sp|P02144|MYG_HUMAN
24.1379	23.9411	24.6793	24.085	22.4141	24.3801		57.886	0.390253	0.626359	sp|O00629|IMA3_HUMAN
26.8603	26.7371	26.9154	26.4298	27.032	26.471		7.9331	0.391165	0.193324	sp|P56385|ATP5I_HUMAN
22.1599	23.7514	23.8426	20.5533	21.8558	24.0283		15.55	0.391367	1.10553	sp|P08708|RS17_HUMAN
30.0521	30.0645	29.8049	30.0432	29.9589	30.3043		868.47	0.392375	-0.12835	sp|Q5VST9|OBSCN_HUMAN
24.7364	24.3808	24.2962	24.0072	24.7033	23.864		18.042	0.392739	0.279656	sp|P24666|PPAC_HUMAN
25.8711	26.3966	26.9532	26.1746	26.0741	26.0744		54.889	0.394848	0.299232	sp|P30566|PUR8_HUMAN
33.5209	34.0583	33.5773	33.5648	33.3753	33.6726		291.02	0.397189	0.181262	sp|Q14315|FLNC_HUMAN
20.6508	21.7459	28.1427	28.3498	22.5429	28.1949		20.675	0.398545	-2.84937	sp|Q9BWH2|FUND2_HUMAN
29.4855	29.7592	29.6464	29.0667	29.8642	29.2382		19.576	0.398778	0.24065	sp|P13073|COX41_HUMAN
24.151	20.8495	24.2907	23.4086	24.6078	24.6327		28.082	0.401898	-1.11933	sp|P31946|1433B_HUMAN
35.2917	34.2227	35.1883	35.6441	35.7998	34.6467		15.998	0.404102	-0.462594	sp|P68871|HBB_HUMAN
22.1864	22.462	24.0216	23.6748	23.0226	23.6795		47.173	0.404892	-0.568939	sp|O95810|SDPR_HUMAN
20.1289	24.5482	24.7013	24.2131	24.7146	24.6531		32.728	0.405393	-1.40078	sp|Q02878|RL6_HUMAN
20.9358	21.6208	23.4794	21.905	21.7529	19.0042		33.67	0.405522	1.12465	sp|P07910|HNRPC_HUMAN;sp|P0DMR1|HNRC4_HUMAN;sp|O60812|HNRC1_HUMAN;sp|B7ZW38|HNRC3_HUMAN;sp|B2RXH8|HNRC2_HUMAN
25.6362	25.2402	25.552	25.7816	20.5254	25.4088		11.139	0.407162	1.5709	sp|P04080|CYTB_HUMAN
25.3661	24.8655	25.7758	25.1116	24.9597	25.1845		81.224	0.408183	0.250545	sp|P13798|ACPH_HUMAN
28.2437	27.8611	28.5476	27.8562	28.1688	28.0241		95.337	0.408939	0.201068	sp|P13639|EF2_HUMAN;sp|Q15029|U5S1_HUMAN
26.4168	26.8699	26.9198	26.243	26.6971	26.668		53.801	0.410252	0.199443	sp|P49189|AL9A1_HUMAN
24.8866	24.5162	25.2142	24.7219	23.2597	25.0352		57.488	0.41211	0.533371	sp|P78371|TCPB_HUMAN
24.8451	25.2797	25.5043	25.2655	21.6924	25.3307		29.225	0.412183	1.11347	sp|P18124|RL7_HUMAN
26.2619	26.1617	27.1052	26.8791	26.6703	26.8149		13.908	0.413507	-0.27852	sp|Q8N257|H2B3B_HUMAN;sp|Q16778|H2B2E_HUMAN;sp|P33778|H2B1B_HUMAN;sp|P23527|H2B1O_HUMAN;sp|P06899|H2B1J_HUMAN;sp|Q6DRA6|H2B2D_HUMAN;sp|Q6DN03|H2B2C_HUMAN
22.5245	22.958	23.3255	21.4132	22.9954	22.88		65.443	0.416457	0.506495	sp|P23368|MAOM_HUMAN
23.1255	19.9834	23.481	22.7834	23.5705	23.3199		94.33	0.416466	-1.02794	sp|P34932|HSP74_HUMAN;sp|O95757|HS74L_HUMAN;sp|Q92598|HS105_HUMAN
24.7235	24.9542	25.0046	24.8478	21.8904	25.1257		100.2	0.416961	0.939466	sp|Q13200|PSMD2_HUMAN
28.4874	28.8777	28.6129	27.9582	28.988	28.1071		8.7813	0.417563	0.308235	sp|P09669|COX6C_HUMAN
21.6263	23.9878	21.4036	23.7907	22.4877	23.1971		98.828	0.418179	-0.819276	sp|O75891|AL1L1_HUMAN;sp|Q3SY69|AL1L2_HUMAN
30.1398	28.7186	29.9709	30.4521	30.8439	29.2844		16.055	0.41885	-0.583715	sp|P02042|HBD_HUMAN
31.9151	31.0156	31.5213	31.3843	31.9662	31.9698		18.402	0.423457	-0.289449	sp|P63316|TNNC1_HUMAN
37.1442	36.9326	37.0507	37.5638	36.7166	37.6618		223.09	0.425322	-0.271538	sp|P12883|MYH7_HUMAN;sp|Q9Y2K3|MYH15_HUMAN
24.996	25.0338	25.0493	25.1714	24.8441	24.6723		35.076	0.425621	0.130477	sp|P63244|RACK1_HUMAN
20.3167	22.0181	24.8112	21.4154	25.559	25.0978		23.602	0.425709	-1.64208	sp|P19652|A1AG2_HUMAN
22.1689	20.9724	23.773	22.0096	24.4075	23.3198		37.578	0.427755	-0.94085	sp|Q92905|CSN5_HUMAN
23.5008	24.7643	24.1975	24.7169	24.0874	24.79		63.472	0.427956	-0.377225	sp|Q8N1G4|LRC47_HUMAN
24.8317	24.7979	25.2	24.7203	24.8851	24.8599		126.97	0.430333	0.121457	sp|Q16531|DDB1_HUMAN
24.6509	24.512	24.9593	24.2117	24.6818	24.6881		74.221	0.430614	0.180236	sp|Q9BR39|JPH2_HUMAN
25.948	26.0345	26.6594	25.8673	26.0049	26.146		56.639	0.431852	0.207909	sp|Q9UHG3|PCYOX_HUMAN
24.0806	21.4004	24.3265	24.1338	24.0401	24.0872		25.206	0.432202	-0.817909	sp|P62993|GRB2_HUMAN
28.148	27.8821	28.5957	28.0006	27.7407	28.2281		71.027	0.433135	0.218812	sp|P17066|HSP76_HUMAN;sp|P48741|HSP77_HUMAN
32.2416	32.4187	32.24	32.6367	32.0307	32.9613		21.692	0.433303	-0.242845	sp|P19237|TNNI1_HUMAN
22.2978	20.2043	21.5406	20.5256	23.6406	22.7802		24.488	0.433306	-0.967887	sp|Q15907|RB11B_HUMAN;sp|P62491|RB11A_HUMAN;sp|P57735|RAB25_HUMAN
28.3821	28.1149	28.547	28.2619	29.6936	28.3431		41.736	0.433691	-0.418222	sp|P60709|ACTB_HUMAN;sp|P63261|ACTG_HUMAN;sp|Q6S8J3|POTEE_HUMAN;sp|A5A3E0|POTEF_HUMAN;sp|Q9BYX7|ACTBM_HUMAN
27.9002	27.5934	27.7848	27.4656	27.0039	28.0132		49.924	0.433731	0.265245	sp|P68366|TBA4A_HUMAN
21.6605	20.9223	21.4948	20.1442	23.0704	23.8475		9.0714	0.435562	-0.994873	sp|Q15843|NEDD8_HUMAN
28.0632	28.4229	28.4147	27.856	28.3847	28.1582		54.636	0.436393	0.167299	sp|P07954|FUMH_HUMAN
26.4973	27.1713	26.9165	26.7691	26.6246	26.671		20.232	0.4369	0.173459	sp|Q16082|HSPB2_HUMAN
21.9704	24.6493	24.9039	24.4004	24.7472	24.8043		13.373	0.440734	-0.80946	sp|P60866|RS20_HUMAN
23.9587	21.6763	24.2242	23.4981	24.9348	23.7745		14.719	0.443122	-0.782756	sp|P15090|FABP4_HUMAN
26.4548	26.6919	29.1812	27.2232	21.2419	27.9952		197.07	0.444002	1.95587	sp|Q86VF7|NRAP_HUMAN
26.6899	26.7049	26.3803	26.1689	26.7416	26.3601		20.776	0.445339	0.168145	sp|O96000|NDUBA_HUMAN
21.7575	23.9464	23.934	23.8891	23.7394	23.8544		69.602	0.446337	-0.615046	sp|O60506|HNRPQ_HUMAN
30.7258	30.4575	31.3268	30.1959	31.0842	30.2716		61.448	0.45141	0.319461	sp|P36871|PGM1_HUMAN
24.815	25.35	25.6412	24.8193	25.3616	24.8853		22.41	0.451658	0.246724	sp|Q9Y6B6|SAR1B_HUMAN
27.1664	27.3807	27.2664	26.7828	27.3838	27.18		31.387	0.451939	0.155672	sp|P30084|ECHM_HUMAN
22.6716	24.622	23.1872	22.5162	30.1923	23.8568		13.242	0.452246	-2.02814	sp|P06702|S10A9_HUMAN
29.5558	30.0182	29.7768	29.8609	30.193	29.7612		70.389	0.453855	-0.154737	sp|P49748|ACADV_HUMAN
21.344	24.3215	24.6563	24.2633	24.6337	24.0639		15.489	0.455577	-0.87968	sp|O95139|NDUB6_HUMAN
24.8218	25.3898	25.6034	24.9679	25.038	25.2061		33.331	0.455824	0.201025	sp|Q9Y6C9|MTCH2_HUMAN
28.2061	27.9733	28.5363	27.8159	28.244	28.1412		103.28	0.456139	0.171552	sp|P55786|PSA_HUMAN;sp|A6NEC2|PSAL_HUMAN
21.768	23.0699	22.5084	22.0803	23.7643	23.0219		54.253	0.457011	-0.506715	sp|P04217|A1BG_HUMAN;CON__Q2KJF1
27.5797	27.4417	28.6603	28.003	26.3592	27.7436		135.25	0.457405	0.52534	sp|O75155|CAND2_HUMAN
23.1149	24.2615	24.1771	20.8945	24.0916	23.869		88.583	0.457412	0.899467	sp|Q9Y4W6|AFG32_HUMAN
29.4501	29.6285	29.8784	29.2807	29.7317	29.5019		75.872	0.458243	0.147575	sp|P08133|ANXA6_HUMAN
26.2748	25.9063	26.6693	25.8658	26.1478	26.2334		38.418	0.460662	0.201125	sp|Q8N335|GPD1L_HUMAN
26.1968	26.145	26.3518	25.7597	26.486	25.8779		68.495	0.46132	0.189992	sp|Q16134|ETFD_HUMAN
23.5953	23.5844	24.0582	23.6874	23.7731	23.1965		24.604	0.461569	0.193637	sp|P27635|RL10_HUMAN;sp|Q96L21|RL10L_HUMAN
21.1529	23.4857	22.5658	24.0759	21.4776	24.48		39.866	0.461793	-0.943023	sp|Q8NE86|MCU_HUMAN
20.951	21.6651	25.5045	25.3578	22.5608	24.1518		12.712	0.464406	-1.31661	sp|P30046|DOPD_HUMAN;sp|A6NHG4|DDTL_HUMAN
24.602	25.1175	24.8329	24.9559	22.84	24.9953		32.071	0.464901	0.587026	sp|Q92629|SGCD_HUMAN
25.4821	25.7537	21.0836	25.5223	25.2849	25.1815		52.761	0.465256	-1.22308	sp|Q6QEF8|CORO6_HUMAN;sp|Q9ULV4|COR1C_HUMAN
24.8408	25.0419	25.0378	24.8672	24.9668	24.9129		81.889	0.468439	0.0578715	sp|P07384|CAN1_HUMAN
30.3432	30.2598	30.5692	30.0172	30.4545	30.3207		22.11	0.470501	0.126597	sp|Q06830|PRDX1_HUMAN
23.1157	24.4887	24.2021	23.992	21.7122	24.0264		11.466	0.472111	0.691963	sp|P82909|RT36_HUMAN
25.0446	25.1607	26.5995	25.4436	24.7549	25.3193		21.604	0.473825	0.428954	sp|Q9UJY1|HSPB8_HUMAN
31.2372	31.4791	31.1125	31.2924	30.4048	31.3602		20.159	0.474449	0.257143	sp|P02511|CRYAB_HUMAN
23.9789	24.6472	21.8409	24.1249	24.209	24.1356		25.028	0.47462	-0.667465	sp|Q06432|CCG1_HUMAN
23.0902	22.5379	23.5161	23.1108	21.7756	23.035		22.127	0.474851	0.407597	sp|P62081|RS7_HUMAN
22.9748	24.2232	24.7759	20.9636	24.2317	24.0021		24.205	0.47678	0.925494	sp|P62241|RS8_HUMAN
21.7438	22.3451	23.7552	23.767	22.1381	23.8486		48.633	0.478854	-0.636547	sp|P35998|PRS7_HUMAN
27.2245	27.5225	27.9398	26.8868	27.4866	27.6032		46.588	0.479341	0.236731	sp|P11310|ACADM_HUMAN
22.9227	21.8422	23.1967	24.0835	22.0118	23.6154		47.873	0.48106	-0.583016	sp|Q9UNS2|CSN3_HUMAN
23.7579	23.5603	24.1483	24.1452	21.1093	23.9077		61.675	0.481147	0.768091	sp|Q6P5Q4|LMOD2_HUMAN
25.8834	26.13	22.5385	25.5852	25.9536	25.7155		20.108	0.481926	-0.900832	sp|O43181|NDUS4_HUMAN
25.4586	24.8825	25.9652	25.3167	24.8751	25.3135		14.478	0.482671	0.267022	sp|P61970|NTF2_HUMAN
28.4541	27.5008	28.4043	28.7257	29.1286	27.7115		101.79	0.484853	-0.402234	sp|P02730|B3AT_HUMAN
22.5553	21.4535	22.6282	21.549	24.1128	22.8861		25.764	0.486686	-0.636957	sp|Q9BRX8|F213A_HUMAN
24.5385	24.3975	24.5482	24.4625	24.9881	24.4529		21.45	0.488681	-0.139708	sp|P63000|RAC1_HUMAN;sp|P60763|RAC3_HUMAN;sp|P15153|RAC2_HUMAN
23.7436	24.7773	24.7439	24.5336	25.2374	24.4514		38.298	0.490542	-0.319214	sp|Q9Y394|DHRS7_HUMAN
23.3608	24.2534	23.4065	23.9474	23.7298	24.0313		191.61	0.492498	-0.229244	sp|Q00610|CLH1_HUMAN;sp|P53675|CLH2_HUMAN
30.5299	28.2014	29.4644	30.2185	30.6169	29.1699		28.87	0.492523	-0.603208	sp|P00915|CAH1_HUMAN
34.6302	34.168	34.1646	34.2003	33.4055	34.5266		48.212	0.49279	0.276778	sp|Q9HWK6|LYSC_PSEAE
20.8342	21.8398	24.2025	23.1856	23.6819	22.4081		41.507	0.494449	-0.799694	sp|Q96MF2|STAC3_HUMAN
25.6045	25.7599	25.7135	25.6056	25.4601	25.7797		43.585	0.494557	0.0775013	sp|O75521|ECI2_HUMAN
22.1246	22.2833	21.3512	21.8718	21.3392	25.7052		223.73	0.495502	-1.05236	sp|P13533|MYH6_HUMAN
22.4102	23.7619	20.5255	23.6241	21.9489	23.5584		56.782	0.496823	-0.811252	sp|P30101|PDIA3_HUMAN
24.1528	21.7116	24.4938	24.125	24.1797	24.0156		16.06	0.497429	-0.654063	sp|P39019|RS19_HUMAN
24.7432	21.4297	25.0216	20.1808	21.9884	24.9802		26.752	0.4985	1.34841	sp|Q9BXS1|IDI2_HUMAN
25.5522	21.3756	25.6943	25.4895	25.0954	25.1958		18.502	0.499977	-1.05288	sp|P23528|COF1_HUMAN
23.7514	23.8464	23.5144	23.8761	22.6064	23.7181		23.577	0.5012	0.303897	sp|P40429|RL13A_HUMAN;sp|Q6NVV1|R13P3_HUMAN
19.6836	22.1711	24.2484	23.6606	21.4892	24.4756		39.609	0.501821	-1.17409	sp|P54725|RD23A_HUMAN
29.2325	29.6386	28.9278	28.9859	28.8016	29.4102		18.61	0.504483	0.200409	sp|Q9UBY9|HSPB7_HUMAN
24.5992	23.632	23.4949	23.9402	24.515	24.1204		29.763	0.504706	-0.283134	sp|O75431|MTX2_HUMAN
22.9135	23.092	23.1837	23.2628	21.8049	23.099		23.567	0.506704	0.340823	sp|P11233|RALA_HUMAN;sp|P11234|RALB_HUMAN
21.8824	21.9116	23.6505	22.8291	22.4736	23.6122		60.343	0.507619	-0.490149	sp|P17987|TCPA_HUMAN
27.7307	28.0536	27.9454	27.9321	28.3085	27.8564		71.949	0.508921	-0.122405	sp|Q8NI60|ADCK3_HUMAN
26.9515	27.3271	27.1325	27.0168	27.5891	27.2371		41.924	0.509218	-0.143932	sp|P42765|THIM_HUMAN
23.7046	22.7778	23.6035	21.8042	23.4952	23.437		37.492	0.512862	0.449843	sp|P52564|MP2K6_HUMAN
21.6041	23.7657	24.5443	24.3956	23.3652	24.1514		26.559	0.514685	-0.66603	sp|P21266|GSTM3_HUMAN
24.7779	25.1119	25.0952	25.1966	21.7464	25.4701		80.657	0.515513	0.85725	sp|Q0ZGT2|NEXN_HUMAN
24.9448	24.879	25.6464	25.1925	24.828	24.8704		60.533	0.515697	0.193146	sp|P49368|TCPG_HUMAN
23.9404	23.8896	24.0376	24.0318	23.8985	23.7282		43.786	0.516215	0.0697066	sp|Q9UQ80|PA2G4_HUMAN
30.5277	29.9598	30.9485	29.9705	30.5858	30.1567		46.247	0.516955	0.241011	sp|P17174|AATC_HUMAN
22.535	22.5226	23.0667	22.6641	23.2174	22.7666		17.04	0.518729	-0.174603	sp|P62841|RS15_HUMAN
28.5999	28.7987	28.9819	28.6591	29.6177	28.7825		13.952	0.519296	-0.226293	sp|Q99880|H2B1L_HUMAN;sp|Q99879|H2B1M_HUMAN;sp|Q99877|H2B1N_HUMAN;sp|Q93079|H2B1H_HUMAN;sp|Q5QNW6|H2B2F_HUMAN;sp|P62807|H2B1C_HUMAN;sp|P58876|H2B1D_HUMAN;sp|P57053|H2BFS_HUMAN;sp|O60814|H2B1K_HUMAN;sp|Q96A08|H2B1A_HUMAN
20.9295	22.4837	21.0031	21.2346	21.7341	22.9804		59.578	0.519894	-0.510946	sp|P04196|HRG_HUMAN
25.6271	22.2978	25.2568	21.5974	22.5894	25.6229		285.18	0.522308	1.12403	sp|Q8IUG5|MY18B_HUMAN
28.6157	28.5392	28.5922	28.4696	28.9931	28.6152		77.942	0.522715	-0.110283	sp|P33121|ACSL1_HUMAN;sp|Q9ULC5|ACSL5_HUMAN;sp|Q9UKU0|ACSL6_HUMAN
23.0568	21.1164	24.1316	20.7207	21.2119	23.7058		69.284	0.524952	0.888791	sp|P09960|LKHA4_HUMAN
26.347	23.3128	26.3306	25.597	21.6814	25.3471		6.662	0.526406	1.12165	sp|P56378|68MP_HUMAN
27.961	27.8594	28.3625	27.9781	28.4865	28.1616		38.604	0.527333	-0.147788	sp|P07355|ANXA2_HUMAN;sp|A6NMY6|AXA2L_HUMAN
26.8985	26.8464	26.7917	25.7523	27.2057	26.697		27.843	0.529115	0.293851	sp|P38117|ETFB_HUMAN
25.0102	24.601	24.7896	25.1133	23.434	24.7692		16.735	0.529467	0.361453	sp|P62837|UB2D2_HUMAN;sp|P61077|UB2D3_HUMAN
29.5484	30.0728	29.8554	30.1726	30.0839	29.6671		31.192	0.531349	-0.149021	sp|Q13643|FHL3_HUMAN
30.8069	31.1516	30.9346	30.8563	30.6442	31.0686		39.232	0.533193	0.107995	sp|Q53GG5|PDLI3_HUMAN
25.2275	24.5227	25.9459	25.3583	25.563	25.6303		19.794	0.533429	-0.285146	sp|P19105|ML12A_HUMAN;sp|O14950|ML12B_HUMAN
27.817	26.9959	27.9563	26.7634	27.567	27.6089		35.853	0.533776	0.276625	sp|P15121|ALDR_HUMAN;sp|C9JRZ8|AK1BF_HUMAN
23.2099	23.2039	22.5295	22.9604	22.1097	23.1012		46.502	0.538747	0.257336	sp|Q9NZA1|CLIC5_HUMAN
24.1831	24.4428	24.3786	24.1056	23.9439	24.557		49.203	0.54212	0.132691	sp|P17980|PRS6A_HUMAN
24.6899	24.9275	22.3876	24.3585	24.8118	24.4643		13.133	0.544587	-0.543196	sp|Q15370|ELOB_HUMAN
22.6305	21.4918	23.3661	23.8078	21.6405	23.8447		67.454	0.544749	-0.601538	sp|O94826|TOM70_HUMAN
24.6863	24.5981	25.4859	24.4063	24.9958	24.7151		68.563	0.545113	0.217749	sp|P35241|RADI_HUMAN
20.7	21.8888	26.0317	25.2603	21.7795	25.5559		13.087	0.547709	-1.32508	sp|Q5XKP0|MIC13_HUMAN
21.8003	24.1743	24.3189	24.2169	23.3975	24.392		48.162	0.548428	-0.570943	sp|Q9Y6E2|BZW2_HUMAN
21.7619	21.5613	23.4698	21.4424	24.9376	22.7313		85.532	0.55041	-0.772765	sp|P00751|CFAB_HUMAN
21.9028	23.8242	24.0386	21.6597	21.981	24.1223		42.621	0.551847	0.667484	sp|P35237|SPB6_HUMAN
23.7339	23.6532	23.6878	23.8896	22.7613	23.7358		14.865	0.552345	0.229397	sp|P62829|RL23_HUMAN
27.2512	27.6449	27.4694	27.5646	27.3088	27.1812		52.823	0.55289	0.103651	sp|P40123|CAP2_HUMAN
33.821	33.8755	34.0632	34.0484	34.0606	33.8465		36.263	0.553136	-0.0653038	sp|Q13642|FHL1_HUMAN
25.6964	25.7546	26.1215	25.308	25.9618	25.8367		29.159	0.553561	0.155344	sp|Q6UXV4|MIC27_HUMAN
20.1115	23.389	23.3605	21.6087	24.3722	23.514		90.583	0.55378	-0.87797	sp|Q00839|HNRPU_HUMAN
32.0935	32.1697	31.8729	32.0513	31.7665	32.0667		31.744	0.559901	0.083868	sp|Q9NP98|MYOZ1_HUMAN
28.9485	29.3333	28.9585	29.1793	29.0264	29.3262		172.77	0.560659	-0.0972099	sp|O15061|SYNEM_HUMAN
20.388	24.9682	24.3883	24.1084	24.0262	24.3527		27.686	0.560814	-0.914284	sp|Q96MF6|CQ10A_HUMAN;sp|Q9H8M1|CQ10B_HUMAN
26.6725	26.7575	26.7497	25.4507	27.2017	26.5565		35.079	0.561706	0.32358	sp|P13804|ETFA_HUMAN
29.2287	28.5269	29.438	29.1412	29.3248	29.2597		25.035	0.561845	-0.177353	sp|P30041|PRDX6_HUMAN
24.6131	25.1137	25.3383	24.7359	24.8024	25.0761		32.379	0.562674	0.150214	sp|Q13326|SGCG_HUMAN
26.2369	25.5067	27.0447	26.1261	25.9938	25.8142		25.789	0.563946	0.284753	sp|P09417|DHPR_HUMAN
21.965	23.8847	23.9375	23.746	23.8846	23.4081		32.251	0.564022	-0.417145	sp|O43396|TXNL1_HUMAN
22.7002	21.5995	23.8353	23.2269	23.358	22.8059		25.552	0.5641	-0.41859	sp|P22352|GPX3_HUMAN
23.6596	21.5789	24.1975	23.5356	23.749	23.654		59.366	0.565576	-0.500888	sp|Q99832|TCPH_HUMAN
26.1264	26.7852	26.6544	26.2193	27.5979	26.6058		21.865	0.566008	-0.285688	sp|P10412|H14_HUMAN;sp|P16402|H13_HUMAN;sp|P22492|H1T_HUMAN;sp|Q02539|H11_HUMAN
30.9095	31.0958	30.585	31.0497	30.7831	31.0885		55.395	0.56782	-0.110324	sp|Q9UBF9|MYOTI_HUMAN
25.3284	25.4261	25.9263	25.4012	25.5179	25.4111		67.567	0.569614	0.116871	sp|P27824|CALX_HUMAN
25.5802	25.8928	25.4493	25.4309	26.2277	25.7573		40.589	0.56973	-0.164561	sp|P17612|KAPCA_HUMAN;sp|P22694|KAPCB_HUMAN
21.8927	21.388	23.9964	23.8713	25.4157	20.863		13.227	0.571817	-0.957663	sp|P01766|HV305_HUMAN;sp|P01763|HV302_HUMAN;sp|P01767|HV306_HUMAN;sp|P01777|HV316_HUMAN
27.8968	28.0705	27.871	27.742	27.6122	28.1608		25.703	0.575458	0.107761	sp|Q9Y235|ABEC2_HUMAN
24.6303	24.0931	21.3247	24.0294	23.8331	24.0567		69.72	0.576263	-0.623724	sp|P51114|FXR1_HUMAN
26.9674	27.1606	27.577	27.0227	27.3746	27.8485		629.09	0.579443	-0.180285	sp|Q09666|AHNK_HUMAN
25.6635	25.6458	25.5393	25.1574	25.3138	25.9403		54.636	0.579976	0.145736	sp|P24298|ALAT1_HUMAN;sp|Q8TD30|ALAT2_HUMAN
23.9192	21.6083	24.4111	20.829	23.0113	23.8571		37.106	0.582008	0.747053	sp|O43852|CALU_HUMAN
23.0502	20.706	21.9102	22.6306	21.554	22.9021		30.394	0.582246	-0.473452	sp|O15260|SURF4_HUMAN
21.5426	25.1885	23.6875	21.7598	25.711	26.0619		42.644	0.58256	-1.03803	sp|P12277|KCRB_HUMAN
21.5078	24.273	24.1637	23.7136	23.979	23.8736		50.869	0.583404	-0.540568	sp|Q9Y2Z9|COQ6_HUMAN
23.2391	25.0403	25.3453	24.8622	20.5228	25.2883		54.087	0.584922	0.983778	sp|Q9UQM7|KCC2A_HUMAN
22.5886	22.0618	21.4796	21.4051	27.9519	20.8217		83.868	0.590121	-1.34959	sp|P05164|PERM_HUMAN;sp|P11678|PERE_HUMAN
27.8536	28.3852	28.2246	28.0177	28.4593	28.3454		30.658	0.591791	-0.119692	sp|Q9Y277|VDAC3_HUMAN
29.2503	29.0274	29.6162	29.1626	29.1205	29.2975		64.699	0.592292	0.104462	sp|O00499|BIN1_HUMAN;sp|Q9UBW5|BIN2_HUMAN;sp|P49418|AMPH_HUMAN
28.1468	28.0152	28.3828	27.7779	28.2503	28.1962		61.054	0.592563	0.10684	sp|P10809|CH60_HUMAN
24.7075	24.7998	25.0115	24.6334	24.9037	24.7744		97.169	0.593112	0.0690594	sp|Q14974|IMB1_HUMAN
27.3239	27.4026	27.6598	27.2259	27.6777	27.8513		24.636	0.593491	-0.122915	sp|P22061|PIMT_HUMAN
29.021	29.5925	29.4604	29.0954	29.4654	29.1539		16.762	0.594846	0.119687	sp|P20674|COX5A_HUMAN
22.3703	23.6795	21.759	22.6867	22.3667	24.0939		16.937	0.596158	-0.446147	sp|Q9Y3D6|FIS1_HUMAN
21.2148	23.9153	24.2975	23.5878	23.899	23.6215		16.445	0.596376	-0.560249	sp|P62249|RS16_HUMAN
21.4265	23.1337	23.5224	21.2774	22.9387	22.4771		34.856	0.598968	0.463153	sp|Q9UNE7|CHIP_HUMAN
26.6175	26.3695	26.4803	26.1435	26.8904	25.9223		15.054	0.602285	0.170354	sp|P07737|PROF1_HUMAN;CON__P02584
21.671	20.9812	23.5809	23.4675	22.4785	21.8276		44.965	0.603475	-0.513515	sp|Q8NC51|PAIRB_HUMAN
26.253	26.067	26.4841	26.2429	26.1379	26.2146		72.332	0.606665	0.0695407	sp|P11021|GRP78_HUMAN
21.9344	25.1233	25.0967	22.9319	21.417	25.2414		34.776	0.607374	0.854743	sp|Q16585|SGCB_HUMAN
27.2985	27.9722	28.3637	27.8918	27.0558	27.973		69.257	0.607419	0.237944	sp|Q2TBA0|KLH40_HUMAN
24.427	21.8797	22.4647	20.9885	22.2537	23.7011		13.894	0.608718	0.609424	sp|P02775|CXCL7_HUMAN
24.8444	23.8119	24.3955	24.7542	24.0774	24.8624		97.44	0.609463	-0.214104	sp|Q14118|DAG1_HUMAN
21.9586	24.19	23.7331	23.7655	23.2322	24.0867		28.024	0.609644	-0.400865	sp|P62917|RL8_HUMAN
25.3312	25.4688	25.0883	25.4291	25.2845	24.8253		27.399	0.614118	0.116457	sp|P60900|PSA6_HUMAN
30.0109	30.373	31.7438	30.4122	30.3463	30.5025		70.051	0.614414	0.288928	sp|P0DMV9|HS71B_HUMAN;sp|P0DMV8|HS71A_HUMAN
26.1458	25.4287	26.7521	25.8881	26.0269	25.7761		35.936	0.615267	0.211824	sp|P08758|ANXA5_HUMAN
23.7179	21.5048	24.7307	24.1608	23.2078	24.2225		42.613	0.6167	-0.545905	sp|P61163|ACTZ_HUMAN;sp|P42025|ACTY_HUMAN
27.9439	27.7342	27.8859	28.0222	26.7427	28.0826		39.859	0.61713	0.238854	sp|Q9GZV1|ANKR2_HUMAN
25.1916	25.49	25.6733	25.4589	25.3271	25.3307		26.489	0.617593	0.0793864	sp|P20618|PSB1_HUMAN
28.1555	29.1916	27.4368	28.3117	27.9655	29.6742		22.764	0.621725	-0.389178	sp|P14649|MYL6B_HUMAN
37.1952	36.7019	36.8474	36.9312	36.8125	36.7541		42.051	0.624728	0.0821966	sp|P68133|ACTS_HUMAN
30.2379	28.9551	30.6483	29.9824	29.7009	29.2964		39.455	0.627566	0.287203	sp|P09972|ALDOC_HUMAN
23.7112	24.0973	21.6582	24.2695	22.2834	24.5461		247.74	0.628387	-0.544069	sp|O95425|SVIL_HUMAN
22.5533	22.1579	23.717	20.4272	23.2518	23.149		31.674	0.633951	0.533415	sp|Q8NCW5|NNRE_HUMAN
22.6609	24.1186	23.9514	24.2638	21.2347	23.6431		47.862	0.63483	0.529787	sp|P22830|HEMH_HUMAN
24.1011	24.5489	24.6684	24.4048	24.2478	24.3936		22.836	0.64053	0.0907434	sp|P49721|PSB2_HUMAN
26.1283	26.0413	25.9907	26.3689	25.8953	26.1097		10.058	0.644087	-0.0711873	sp|O75531|BAF_HUMAN
20.8302	25.3585	25.024	24.8518	23.7455	24.8623		14.515	0.644456	-0.749011	sp|P25398|RS12_HUMAN
23.2956	21.357	21.6375	22.3993	21.6747	23.3745		47.65	0.646492	-0.386184	sp|P01011|AACT_HUMAN
22.6877	21.4437	22.3523	20.1287	21.6205	23.2811		38.793	0.648061	0.484477	sp|Q96DD0|LRC39_HUMAN
25.6119	25.5463	25.8077	24.8931	26.0629	25.4983		22.086	0.648574	0.170563	sp|P30044|PRDX5_HUMAN
28.6097	28.2694	28.6585	28.304	28.3442	28.648		50.151	0.648592	0.0804755	sp|P68363|TBA1B_HUMAN;sp|A6NHL2|TBAL3_HUMAN;sp|Q9H853|TBA4B_HUMAN
24.0392	19.8149	24.4063	24.2096	22.454	23.8945		26.688	0.651002	-0.765935	sp|P23396|RS3_HUMAN
26.0658	25.393	25.2122	25.2584	26.2006	25.7602		17.298	0.652545	-0.182746	sp|P22392|NDKB_HUMAN;sp|O60361|NDK8_HUMAN
23.3614	21.8656	22.5219	24.3487	21.4187	23.3875		52.602	0.652572	-0.468661	sp|P01008|ANT3_HUMAN;CON__P41361
25.5765	24.7849	25.9505	24.7979	25.5505	25.3646		27.566	0.652858	0.199666	sp|P78417|GSTO1_HUMAN
27.1677	27.3364	27.3187	27.6547	27.0087	27.4454		468.83	0.6548	-0.095342	sp|P98160|PGBM_HUMAN
29.9285	30.1658	29.9813	29.5776	30.3057	29.8699		14.716	0.655784	0.107431	sp|P09382|LEG1_HUMAN
25.5682	25.9643	25.9104	25.6077	25.9507	25.6471		27.228	0.655879	0.0791658	sp|O95292|VAPB_HUMAN
26.5467	25.8026	27.2092	26.2047	26.2551	26.5017		13.832	0.657723	0.199004	sp|Q9NRX4|PHP14_HUMAN
23.9325	24.4394	25.1615	24.8042	23.7216	26.1278		53.895	0.657868	-0.373398	sp|Q13424|SNTA1_HUMAN
24.3361	21.1771	25.0285	21.9537	22.1437	24.4098		50.093	0.658724	0.678188	sp|Q9NY65|TBA8_HUMAN
22.7335	25.7987	21.3517	22.0919	24.9218	25.1961		9.2787	0.662256	-0.775337	sp|O95167|NDUA3_HUMAN
25.1927	25.6002	25.3125	25.119	25.6188	25.0681		14.852	0.66407	0.0998357	sp|Q86Y39|NDUAB_HUMAN
24.2643	25.8168	24.857	25.1507	24.7133	25.8635		62.224	0.664547	-0.263122	sp|Q15124|PGM5_HUMAN
27.0373	27.2207	27.4579	27.0064	26.9426	27.4775		19.051	0.666928	0.0964743	sp|O15273|TELT_HUMAN
21.6466	22.0235	22.1787	21.0448	23.1426	22.5535		30.54	0.668419	-0.297358	sp|Q13162|PRDX4_HUMAN
24.8102	25.3559	25.6363	25.2827	25.282	25.6041		28.315	0.669064	-0.122121	sp|P04632|CPNS1_HUMAN;sp|Q96L46|CPNS2_HUMAN
19.986	22.4894	24.2191	22.368	22.6842	23.3836		269.76	0.670131	-0.580464	sp|Q9Y490|TLN1_HUMAN
25.6447	25.7254	25.113	25.0543	25.8588	25.1362		11.402	0.674436	0.144647	sp|O43676|NDUB3_HUMAN
22.3241	23.7121	24.2116	23.4015	22.2674	23.6272		26.923	0.675654	0.317251	sp|Q99714|HCD2_HUMAN
21.0441	25.2057	25.2896	25.2836	23.1221	25.247		20.863	0.677475	-0.704406	sp|P07305|H10_HUMAN
24.6104	25.1173	23.5546	24.514	24.7942	24.6023		37.14	0.677533	-0.209377	sp|Q5HYK3|COQ5_HUMAN
27.4147	28.0281	27.2902	27.3783	27.5853	27.4579		102.48	0.68257	0.103835	sp|Q9H987|SYP2L_HUMAN
25.6894	25.5727	26.0235	25.3368	25.923	25.7369		80.699	0.6834	0.096309	sp|P48147|PPCE_HUMAN
25.4297	21.0903	25.8094	25.7572	23.3309	25.465		11.203	0.684625	-0.741231	sp|P60903|S10AA_HUMAN
27.6273	28.5279	29.0508	28.0396	28.1176	28.4763		40.832	0.684824	0.19084	sp|Q9NZU5|LMCD1_HUMAN
23.5546	24.2459	24.655	24.1837	24.4439	24.2594		41.899	0.68567	-0.143835	sp|Q5BKX8|MURC_HUMAN
25.5961	25.8406	25.8998	25.8322	25.6152	25.7428		65.713	0.686188	0.0488052	sp|Q02641|CACB1_HUMAN;sp|O00305|CACB4_HUMAN;sp|Q08289|CACB2_HUMAN
29.8851	29.6259	29.8082	29.6636	30.3542	29.626		21.892	0.686216	-0.108177	sp|P32119|PRDX2_HUMAN
22.1636	23.2726	23.7098	23.2794	23.0972	23.3749		20.987	0.688047	-0.201852	sp|P62834|RAP1A_HUMAN
22.8618	23.8936	23.7186	23.7291	22.2709	23.7234		21.634	0.688682	0.250189	sp|Q07020|RL18_HUMAN
21.9478	23.0352	23.035	22.0973	22.3999	22.9518		50.315	0.688886	0.18966	sp|Q9H9P8|L2HDH_HUMAN
23.9334	22.4649	23.738	23.4343	22.123	23.7118		25.059	0.689352	0.289085	sp|Q9UBQ5|EIF3K_HUMAN
29.8811	29.8098	30.1211	30.2739	29.7385	30.0325		100.79	0.69039	-0.0776335	sp|Q86TD4|SRCA_HUMAN
20.7876	23.4931	23.7911	20.7317	22.0258	23.6737		36.034	0.691115	0.546888	sp|Q9NZ01|TECR_HUMAN
26.7295	27.2253	27.1008	26.7253	27.2596	26.7818		20.105	0.691564	0.0962613	sp|P51970|NDUA8_HUMAN
23.5558	20.9256	23.7658	23.6927	21.7477	24.3393		91.154	0.692346	-0.510893	sp|Q9NYL2|MLTK_HUMAN
23.6412	23.9417	23.9765	23.276	23.8902	24.0609		10.998	0.693095	0.110783	sp|O60220|TIM8A_HUMAN
25.6179	25.9715	26.0821	25.8113	26.0928	25.9736		80.642	0.693245	-0.0687319	sp|Q96AQ6|PBIP1_HUMAN
24.7601	24.9263	25.3151	24.9295	25.1385	24.6615		71.685	0.694496	0.0906823	sp|Q9HDC5|JPH1_HUMAN
24.8291	24.7863	23.4822	24.3526	24.6815	24.6341		28.313	0.696702	-0.190158	sp|Q9BS92|NPS3B_HUMAN;sp|Q9UFN0|NPS3A_HUMAN
30.0532	30.2241	30.4425	29.9937	30.6572	30.348		82.999	0.697097	-0.0930354	sp|P40939|ECHA_HUMAN
21.7303	23.0848	23.3275	22.0918	23.372	23.5226		23.707	0.697391	-0.281348	sp|P61020|RAB5B_HUMAN;sp|P20339|RAB5A_HUMAN;sp|P51148|RAB5C_HUMAN
24.0976	20.6717	24.0449	24.0261	22.5457	23.7711		15.798	0.698091	-0.509535	sp|P61353|RL27_HUMAN
24.8023	21.7946	25.0958	24.2162	24.6702	24.1397		37.948	0.698621	-0.444422	sp|Q9H0P0|5NT3A_HUMAN
28.2504	28.1392	28.2614	28.1772	28.3062	28.2343		28.302	0.701378	-0.0222562	sp|P61981|1433G_HUMAN
23.074	22.3926	21.7996	21.141	22.2291	23.0699		68.303	0.701581	0.275431	sp|P38606|VATA_HUMAN
26.2465	26.1939	26.523	26.0446	26.6523	25.9792		13.332	0.707179	0.0957845	sp|Q9H7C9|AAMDC_HUMAN
27.8916	27.8883	27.6888	27.5894	28.4185	27.775		35.816	0.707591	-0.104771	sp|Q13011|ECH1_HUMAN
23.7606	24.2299	24.6154	24.2972	24.4259	24.1905		38.434	0.709475	-0.102581	sp|Q14103|HNRPD_HUMAN;sp|O14979|HNRDL_HUMAN
21.5417	23.5517	23.1996	22.6943	20.8687	23.5303		24.347	0.709908	0.399858	sp|Q9UL25|RAB21_HUMAN
27.5589	28.0029	28.1565	27.9268	27.6777	28.4581		17.965	0.714044	-0.114759	sp|P62979|RS27A_HUMAN;sp|P62987|RL40_HUMAN;sp|P0CG47|UBB_HUMAN;sp|P0CG48|UBC_HUMAN
28.8709	28.9331	29.0691	28.9334	28.9956	28.8625		29.174	0.717667	0.0271829	sp|P62258|1433E_HUMAN
28.3543	28.0471	28.281	28.3084	28.3344	28.1633		31.35	0.719532	-0.0411803	sp|P47756|CAPZB_HUMAN
26.5306	28.3023	27.5561	27.0967	28.0644	27.916		70.02	0.719638	-0.229324	sp|P54652|HSP72_HUMAN
22.4857	24.0541	25.2514	22.2237	23.9661	24.3994		26.318	0.719869	0.400674	sp|Q14353|GAMT_HUMAN
26.5806	26.0946	27.0102	26.4319	26.6464	26.2835		49.973	0.723999	0.107873	sp|P13489|RINI_HUMAN
25.8905	26.6258	26.2771	25.9713	26.4771	26.0465		21.766	0.725922	0.0994542	sp|O95169|NDUB8_HUMAN
25.4706	25.5399	26.0978	25.7435	25.6274	25.503		21.614	0.728932	0.0781886	sp|O75915|PRAF3_HUMAN
21.0659	23.4127	24.1388	23.0255	23.7862	22.8788		29.096	0.730768	-0.357646	sp|Q00059|TFAM_HUMAN
25.1483	25.2969	25.8204	25.4818	25.226	25.3182		40.569	0.731659	0.0798531	sp|P28289|TMOD1_HUMAN
28.4665	29.0374	28.813	28.5187	28.8828	28.7001		115.93	0.733573	0.071736	sp|Q02218|ODO1_HUMAN;sp|Q9ULD0|OGDHL_HUMAN
31.0811	31.4543	31.0696	31.1226	31.1005	31.2361		68.036	0.733605	0.0485992	sp|O60662|KLH41_HUMAN
21.3499	23.7017	23.8086	23.6171	22.4018	23.8456		68.569	0.734097	-0.334745	sp|P04843|RPN1_HUMAN
38.2104	37.9628	38.2613	38.2152	38.1492	37.9333		223.04	0.734709	0.0455996	sp|Q9UKX2|MYH2_HUMAN
34.3747	33.9586	34.451	34.4119	34.1281	34.0432		32.85	0.741121	0.0670433	sp|P07951|TPM2_HUMAN
23.0072	20.6627	22.8407	21.1041	22.6262	21.8538		35.548	0.741593	0.308847	sp|Q9BRF8|CPPED_HUMAN
27.8999	26.9418	27.7208	27.5596	28.2499	27.1978		25.744	0.745502	-0.148279	sp|P28161|GSTM2_HUMAN
23.8274	24.0543	24.392	24.0024	24.5446	23.9835		79.994	0.745895	-0.0855923	sp|P17655|CAN2_HUMAN
24.0742	24.4214	24.5636	24.5107	23.7688	24.4901		23.432	0.75097	0.0965424	sp|P50914|RL14_HUMAN
21.2168	23.8889	23.7308	23.9446	23.0107	20.5328		90.954	0.753493	0.449471	sp|Q93034|CUL5_HUMAN
21.5009	27.1293	23.3092	23.0903	24.6874	26.04		57.206	0.753988	-0.62609	sp|P30837|AL1B1_HUMAN
21.4763	23.5045	24.516	23.8458	22.2747	24.4901		81.876	0.754743	-0.371312	sp|O00429|DNM1L_HUMAN
20.9071	23.0091	23.0196	23.0365	21.7941	22.9131		60.977	0.755077	-0.269279	sp|O43242|PSMD3_HUMAN
27.7503	27.7053	24.4299	25.5273	28.2549	27.4661		13.509	0.756117	-0.454291	sp|Q71UI9|H2AV_HUMAN;sp|P0C0S5|H2AZ_HUMAN
21.3718	21.9983	23.8667	20.9921	24.1162	23.3062		11.935	0.759767	-0.392602	sp|P80748|LV302_HUMAN
23.6557	23.4207	20.6954	21.4741	22.316	22.962		40.736	0.760862	0.339912	sp|P55036|PSMD4_HUMAN
29.4973	29.6622	29.7719	29.392	30.1174	29.6424		51.294	0.762612	-0.0734781	sp|P55084|ECHB_HUMAN
31.3448	31.5526	31.2817	31.2933	31.213	31.5476		531.78	0.76417	0.0417086	sp|Q15149|PLEC_HUMAN
21.1236	21.4354	23.4841	20.7183	23.1068	23.2771		46.268	0.766189	-0.353065	sp|Q9BT78|CSN4_HUMAN
20.7798	24.4751	24.8828	24.7415	21.9793	24.9476		76.518	0.768309	-0.510222	sp|Q8N3L3|TXLNB_HUMAN
34.8126	34.5386	34.8139	34.9848	33.9885	34.8816		32.95	0.769221	0.103391	sp|P06753|TPM3_HUMAN
22.8929	21.7455	22.2872	22.9557	22.2026	22.1621		515.6	0.769626	-0.131641	sp|P04114|APOB_HUMAN;CON__ENSEMBL:ENSBTAP00000032840
28.6485	27.531	29.3914	28.6251	28.723	28.7266		15.936	0.772064	-0.167912	sp|P00441|SODC_HUMAN
25.3234	26.1288	26.2667	25.8334	25.8185	25.7972		126.55	0.775199	0.0899283	sp|Q9Y613|FHOD1_HUMAN
27.0675	27.3874	26.8833	26.9094	27.1901	27.0858		30.241	0.777297	0.0509847	sp|O75489|NDUS3_HUMAN
26.5627	26.5926	26.3881	26.4399	26.611	26.4127		42.981	0.780046	0.0265865	sp|P10644|KAP0_HUMAN;sp|P31321|KAP1_HUMAN
26.6206	26.8514	26.9761	26.8196	26.8179	26.7123		17.114	0.780618	0.0327721	sp|Q9UI09|NDUAC_HUMAN
22.853	22.7667	23.8786	23.5852	21.7029	23.5695		22.876	0.781455	0.21354	sp|P46782|RS5_HUMAN
22.5722	23.3213	23.9553	23.6299	22.9836	23.6363		13.015	0.783346	-0.133671	sp|P62854|RS26_HUMAN;sp|Q5JNZ5|RS26L_HUMAN
21.1909	22.6369	23.4815	22.6477	20.9467	22.9272		70.905	0.787523	0.262591	sp|Q16881|TRXR1_HUMAN
25.1042	25.4981	25.4028	24.9845	25.5222	25.7111		37.839	0.789089	-0.0708987	sp|O94905|ERLN2_HUMAN;sp|O75477|ERLN1_HUMAN
21.4646	24.4909	22.6685	22.0414	21.5623	24.029		37.806	0.789776	0.330446	sp|Q9UDY4|DNJB4_HUMAN
22.8287	22.1383	22.3116	21.4095	21.9323	23.3999		227.87	0.790644	0.179033	sp|Q7Z406|MYH14_HUMAN
22.0445	22.9903	23.9528	23.4457	24.0976	22.1225		262.62	0.79168	-0.226067	sp|P02751|FINC_HUMAN
26.9045	27.2961	27.1529	26.7703	26.9287	27.4546		34.234	0.791984	0.0666339	sp|P00387|NB5R3_HUMAN
21.7984	21.2863	22.578	20.9179	22.6961	22.6216		69.842	0.796089	-0.190996	sp|P12956|XRCC6_HUMAN
23.9682	20.6205	24.2858	21.9734	23.9288	24.0886		29.945	0.797266	-0.372102	sp|P61247|RS3A_HUMAN
26.5015	25.9012	26.4249	26.1126	26.4326	26.4625		31.462	0.797812	-0.0600592	sp|P10768|ESTD_HUMAN
23.6056	24.3012	24.68	24.3496	24.1092	24.3943		29.597	0.799333	-0.0887877	sp|P62701|RS4X_HUMAN;sp|P22090|RS4Y1_HUMAN;sp|Q8TD47|RS4Y2_HUMAN
23.9307	24.0889	24.2841	24.0643	24.1879	23.9537		29.995	0.803508	0.0325851	sp|P62424|RL7A_HUMAN
32.9566	32.5162	33.6282	33.1853	32.9184	33.2678		29.557	0.803987	-0.0901782	sp|P07451|CAH3_HUMAN
23.708	24.3081	24.1691	23.3534	24.4236	24.1191		20.697	0.805596	0.0963338	sp|P84077|ARF1_HUMAN;sp|P61204|ARF3_HUMAN;sp|P84085|ARF5_HUMAN;sp|P18085|ARF4_HUMAN
23.5766	23.7444	20.6552	19.8345	23.6054	23.3158		113.79	0.808642	0.406871	sp|Q9NSE4|SYIM_HUMAN
23.1062	22.2195	23.8709	23.3909	22.2586	23.0961		40.461	0.810037	0.1503	sp|Q9BV79|MECR_HUMAN
20.6767	21.8562	23.5791	21.3457	22.0035	22.0963		28.723	0.812148	0.222148	sp|Q06323|PSME1_HUMAN
25.7388	25.1012	25.7629	25.5471	25.7341	25.106		16.495	0.813727	0.0718822	sp|Q13404|UB2V1_HUMAN;sp|Q15819|UB2V2_HUMAN
26.7464	27.0476	26.9949	26.8028	27.1457	26.7199		11.428	0.814227	0.0401605	sp|O75964|ATP5L_HUMAN
24.0714	24.1152	23.0419	24.0121	22.6949	24.0926		105.84	0.815257	0.142957	sp|Q99460|PSMD1_HUMAN
26.8082	26.8888	27.2307	26.8352	27.1848	27.0256		117.85	0.822635	-0.0393079	sp|P22314|UBA1_HUMAN
27.0526	26.8435	27.3035	26.5901	27.5702	26.806		18.012	0.823043	0.0777594	sp|P62937|PPIA_HUMAN;sp|Q9Y536|PAL4A_HUMAN;sp|P0DN26|PAL4F_HUMAN;sp|F5H284|PAL4D_HUMAN;sp|A0A0B4J2A2|PAL4C_HUMAN;sp|A0A075B759|PAL4E_HUMAN;sp|P0DN37|PAL4G_HUMAN
25.1232	25.7874	25.4546	24.9816	25.5992	25.5845		87.8	0.823308	0.066644	sp|Q92523|CPT1B_HUMAN
22.3492	23.872	24.4201	23.7592	22.0013	24.2528		17.861	0.83155	0.209364	sp|P68036|UB2L3_HUMAN
21.6086	27.3191	21.623	25.4844	20.8724	25.8847		42.019	0.832031	-0.563613	sp|P68032|ACTC_HUMAN
22.3749	22.3183	24.0466	20.6064	24.9085	24.2016		16.93	0.833079	-0.32556	sp|P60660|MYL6_HUMAN
25.9847	25.9904	26.497	26.1559	26.3056	26.1302		17.138	0.834217	-0.0398432	sp|P61088|UBE2N_HUMAN;sp|Q5JXB2|UE2NL_HUMAN
22.0153	24.0239	24.189	23.6932	22.0269	23.8948		22.171	0.834223	0.2045	sp|Q9H0U4|RAB1B_HUMAN;sp|Q92928|RAB1C_HUMAN;sp|P62820|RAB1A_HUMAN;sp|P51153|RAB13_HUMAN;sp|Q92930|RAB8B_HUMAN;sp|P61006|RAB8A_HUMAN
23.5733	22.5728	21.4067	21.153	23.4941	23.5788		20.252	0.835381	-0.224349	sp|P62913|RL11_HUMAN
21.8022	23.7818	22.1547	23.7821	20.9172	23.793		18.648	0.835603	-0.251215	sp|Q14011|CIRBP_HUMAN
21.8058	20.7645	24.5469	21.7974	21.5843	24.7153		30.515	0.839752	-0.326648	sp|P20231|TRYB2_HUMAN;sp|Q15661|TRYB1_HUMAN;sp|Q9BZJ3|TRYD_HUMAN
26.9084	27.0495	27.1609	26.7313	27.0951	27.1904		43.476	0.839967	0.0339953	sp|Q6NZI2|PTRF_HUMAN
23.9849	24.0657	24.628	24.171	24.3257	24.3162		28.48	0.840476	-0.04474	sp|P28074|PSB5_HUMAN
32.6923	22.0314	32.2946	21.8427	32.0564	30.1261		103.24	0.841911	0.997729	sp|Q08043|ACTN3_HUMAN
25.3921	24.9686	26.1767	25.2712	25.75	25.7629		61.161	0.842952	-0.0822449	sp|Q9NZN4|EHD2_HUMAN;sp|Q9H223|EHD4_HUMAN
24.5126	23.6523	22.7234	21.1474	24.6176	24.3772		58.024	0.849946	0.248643	sp|P40227|TCPZ_HUMAN
27.4107	26.4636	27.9916	26.9357	27.5122	27.1301		13.802	0.850177	0.0959689	sp|P49773|HINT1_HUMAN
21.8217	20.9069	22.4515	20.1547	21.9088	23.803		139.09	0.851363	-0.228783	sp|P08603|CFAH_HUMAN;sp|Q02985|FHR3_HUMAN
33.6428	33.4417	33.2791	33.9367	32.6356	34.0705		18.789	0.85258	-0.0930519	sp|P10916|MLRV_HUMAN
25.772	26.8573	26.7094	26.3415	26.4491	26.3514		58.762	0.857131	0.0655594	sp|P27338|AOFB_HUMAN
26.5527	26.1421	26.8119	26.4988	26.4318	26.4636		50.663	0.857672	0.0374705	sp|P50395|GDIB_HUMAN
29.024	28.9713	28.8854	29.1916	28.4863	29.076		117.51	0.85828	0.0422808	sp|Q9UMS6|SYNP2_HUMAN
20.9126	23.6134	23.8118	21.8072	24.6146	21.1156		27.626	0.86022	0.266764	sp|Q9NX40|OCAD1_HUMAN
21.9953	24.7329	24.5815	24.4335	21.6591	24.4992		34.362	0.861896	0.239317	sp|P46777|RL5_HUMAN
28.0383	28.6883	28.6361	28.7072	28.2611	28.2524		129.93	0.862791	0.0473417	sp|Q9NQC3|RTN4_HUMAN
24.3259	24.1608	24.8115	24.5453	24.4087	24.4532		78.286	0.864414	-0.0362956	sp|P55290|CAD13_HUMAN
23.9703	24.6534	24.5898	24.3452	24.5162	24.4741		76.613	0.864644	-0.0406806	sp|P19338|NUCL_HUMAN
26.7918	27.3433	27.0363	26.954	26.8937	27.4521		56.381	0.866243	-0.0427755	sp|P05091|ALDH2_HUMAN
22.4572	26.1455	26.3709	21.0271	27.0053	25.7633		32.943	0.868184	0.392654	sp|O43772|MCAT_HUMAN
28.0567	26.8182	27.9311	27.5992	28.054	27.3859		29.246	0.868486	-0.077678	sp|P00918|CAH2_HUMAN
27.4188	26.5434	27.8605	26.96	27.6052	27.0278		10.044	0.869615	0.0765978	sp|P07108|ACBP_HUMAN
24.1245	24.1185	20.5988	24.3684	21.1227	24.1752		28.763	0.870048	-0.274801	sp|Q9Y3A5|SBDS_HUMAN
21.0308	24.0836	23.9135	23.8641	21.9438	23.8223		25.898	0.872695	-0.200757	sp|P25787|PSA2_HUMAN
26.5117	26.6016	26.9336	26.5173	26.4806	26.9489		49.67	0.874155	0.0333627	sp|P07437|TBB5_HUMAN
24.5704	25.3213	26.0806	25.3221	25.3949	25.4768		35.668	0.874398	-0.0738277	sp|Q9UBQ7|GRHPR_HUMAN
26.1566	24.8746	25.9752	25.5218	25.9585	25.3022		11.776	0.874875	0.0746034	sp|P35754|GLRX1_HUMAN
23.728	24.0429	22.603	23.9774	22.382	24.3907		33.232	0.875669	-0.125445	sp|P54920|SNAA_HUMAN
24.4457	24.5229	25.3884	25.2081	24.554	24.7725		48.141	0.876695	-0.0592194	sp|P27797|CALR_HUMAN
23.638	24.2431	24.275	24.0678	24.0184	24.1747		13.742	0.87748	-0.0348784	sp|P62851|RS25_HUMAN
22.6398	21.8286	27.6213	24.5354	21.0654	25.4053		382.3	0.879942	0.361191	sp|A4UGR9|XIRP2_HUMAN
26.873	26.3903	27.2513	26.5878	27.1336	26.9339		20.777	0.881787	-0.0468674	sp|Q04760|LGUL_HUMAN
25.3022	25.3537	25.5107	25.2275	25.4239	25.4695		27.745	0.883517	0.0151723	sp|P63104|1433Z_HUMAN
22.6722	24.3147	24.3157	24.258	21.9431	24.6353		29.483	0.884521	0.155374	sp|P25789|PSA4_HUMAN
32.883	32.6528	32.4025	32.5274	32.4341	33.0892		53.535	0.886875	-0.0374667	sp|P17661|DESM_HUMAN;sp|Q16352|AINX_HUMAN
26.0437	23.7965	25.4827	26.1498	23.4263	26.2578		11.175	0.889065	-0.17034	sp|P02652|APOA2_HUMAN
30.5203	30.14	29.7059	30.4196	29.8113	30.0037		104.85	0.889252	0.043897	sp|O43707|ACTN4_HUMAN
28.5441	28.1303	28.3008	28.3111	28.2779	28.444		32.949	0.889846	-0.0192343	sp|P47755|CAZA2_HUMAN
23.7194	21.4063	24.1168	23.9249	21.79	24.015		57.924	0.891202	-0.162436	sp|P50991|TCPD_HUMAN
22.6081	26.6165	26.7496	27.0999	23.3581	26.2807		6.1085	0.892544	-0.254819	sp|P26678|PPLA_HUMAN
28.6116	29.3111	28.7281	28.7806	28.7704	29.0017		34.094	0.893451	0.032692	sp|Q9UHQ9|NB5R1_HUMAN
23.4348	21.4315	20.6637	20.205	21.0994	23.6589		52.428	0.893474	0.188877	sp|Q9ULA0|DNPEP_HUMAN
22.101	23.9589	22.2801	21.8294	25.7393	21.3777		27.807	0.899714	-0.202111	sp|P24158|PRTN3_HUMAN
27.222	27.761	27.4881	27.0913	27.8122	27.6755		9.1174	0.900581	-0.0359662	sp|P24310|CX7A1_HUMAN
24.2742	20.5465	22.9212	23.1691	22.9243	21.1539		97.016	0.902292	0.16486	sp|P11171|41_HUMAN;sp|Q9H4G0|E41L1_HUMAN
23.9389	23.5881	22.3518	23.7885	22.8947	23.4096		23.818	0.902452	-0.0713456	sp|O15173|PGRC2_HUMAN;sp|O00264|PGRC1_HUMAN
24.312	23.067	21.6708	24.4074	21.0243	24.125		27.893	0.904692	-0.168983	sp|Q9P0L0|VAPA_HUMAN
24.9855	24.8059	25.0322	24.7855	24.9219	25.166		55.016	0.905477	-0.0165564	sp|O94919|ENDD1_HUMAN
27.305	27.5145	27.7234	27.6958	27.4109	27.4907		124.57	0.908028	-0.0181592	sp|P54289|CA2D1_HUMAN;sp|Q9NY47|CA2D2_HUMAN
22.1889	24.7512	24.885	24.8842	22.1842	25.2372		32.866	0.908134	-0.160174	sp|P12236|ADT3_HUMAN
24.5196	24.0511	24.288	24.5511	23.9972	24.3882		15.512	0.908795	-0.0259635	sp|Q9Y6H1|CHCH2_HUMAN;sp|Q5T1J5|CHCH9_HUMAN
27.1886	27.0749	27.7897	27.1974	27.463	27.3086		25.177	0.910695	0.0280348	sp|Q00688|FKBP3_HUMAN
32.3232	31.2125	31.9541	31.6419	32.1924	31.5196		36.688	0.91245	0.0452588	sp|P00338|LDHA_HUMAN;sp|Q6ZMR3|LDH6A_HUMAN;sp|P07864|LDHC_HUMAN
25.8878	26.0285	26.3291	26.3781	25.7958	26.1465		94.253	0.912503	-0.0249805	sp|P20807|CAN3_HUMAN
29.1628	28.9422	29.4454	28.8578	29.3462	29.4255		21.057	0.914153	-0.0263507	sp|P30086|PEBP1_HUMAN
27.5968	28.191	31.0808	29.5931	28.0367	29.6508		198.56	0.914303	-0.137366	sp|Q702N8|XIRP1_HUMAN
25.8562	26.2614	26.4494	26.0831	26.2112	26.3371		26.411	0.915528	-0.0214284	sp|P28066|PSA5_HUMAN
24.1814	21.2484	24.137	21.3671	23.8736	23.9109		22.088	0.919383	0.138412	sp|P07203|GPX1_HUMAN
23.8518	24.5232	24.2223	24.0543	24.2022	24.4092		17.222	0.922397	-0.0227909	sp|P62277|RS13_HUMAN
24.9552	24.7032	25.4286	24.9792	25.0923	25.0814		47.716	0.923765	-0.0219688	sp|P23526|SAHH_HUMAN
22.8971	22.4398	23.9805	22.0064	23.8785	23.2155		28.804	0.924128	0.072333	sp|P18669|PGAM1_HUMAN;sp|Q8N0Y7|PGAM4_HUMAN
25.7043	25.8414	26.0668	25.8161	25.8222	26.0108		37.429	0.926172	-0.0121803	sp|P22626|ROA2_HUMAN
24.9461	25.2635	25.0125	24.5752	25.2983	25.2783		21.768	0.931677	0.0234216	sp|P61586|RHOA_HUMAN;sp|P08134|RHOC_HUMAN;sp|P62745|RHOB_HUMAN
30.3239	29.6611	30.3151	29.6816	30.3505	30.1878		36.426	0.932784	0.0267417	sp|P40925|MDHC_HUMAN
20.9005	24.5667	24.6007	24.2529	21.0685	24.3153		9.3959	0.933967	0.143737	sp|P14406|CX7A2_HUMAN
25.3822	25.959	25.6325	25.6442	25.5083	25.8726		95.197	0.935158	-0.0171413	sp|Q14BN4|SLMAP_HUMAN
26.8874	27.2006	21.9046	21.404	26.9775	26.9558		9.9062	0.93525	0.218427	sp|O14949|QCR8_HUMAN
27.4696	26.5027	27.919	27.1381	27.3618	27.495		23.356	0.939917	-0.034544	sp|P09211|GSTP1_HUMAN
24.6827	23.981	24.8767	24.2534	24.7489	24.4651		57.81	0.94077	0.0243231	sp|O00505|IMA4_HUMAN
25.9407	25.7859	27.1867	26.1171	26.4621	26.2342		52.948	0.945153	0.0332966	sp|P07099|HYEP_HUMAN
24.961	25.7118	25.8177	25.0794	26.1764	25.3231		11.737	0.948401	-0.0294863	sp|P10599|THIO_HUMAN
27.5953	27.4672	28.0389	27.4946	27.8758	27.7725		34.293	0.949946	-0.0138461	sp|Q16836|HCDH_HUMAN
31.8615	31.9904	31.6538	31.8519	31.5837	32.039		63.944	0.952724	0.0103798	sp|Q96HC4|PDLI5_HUMAN
21.8103	21.8383	28.4507	24.3131	21.6915	25.6359		36.251	0.954048	0.152952	sp|Q15327|ANKR1_HUMAN
23.8433	23.9224	20.198	22.2107	24.2526	21.7577		53.944	0.955613	-0.0857868	sp|P53985|MOT1_HUMAN
25.5546	25.6196	25.933	25.7648	25.4291	25.9455		50.976	0.958087	-0.0106894	sp|P61978|HNRPK_HUMAN
26.8801	27.5229	26.7165	26.865	25.6517	28.4682		10.546	0.960564	0.0448246	sp|P23297|S10A1_HUMAN
22.1406	24.5488	24.5237	24.54	22.3616	24.4556		15.046	0.966386	-0.0479857	sp|P35080|PROF2_HUMAN
20.9513	23.6863	22.9167	20.9113	24.5571	22.2553		106.46	0.968408	-0.0564747	sp|P19823|ITIH2_HUMAN;CON__Q9TRI1
25.982	21.5011	26.3903	25.636	22.5087	25.948		7.3084	0.971349	-0.0730915	sp|Q9UDW1|QCR9_HUMAN
27.7333	27.8143	28.082	27.684	28.0824	27.8459		123.8	0.972191	0.00580343	sp|P18206|VINC_HUMAN
21.6713	22.8661	21.8624	21.3831	24.6379	20.5106		36.294	0.974849	-0.0439199	sp|P13716|HEM2_HUMAN
21.0518	24.5214	21.3804	22.2947	22.0903	22.4587		67.026	0.975264	0.0366484	sp|P03915|NU5M_HUMAN
22.1096	23.4063	21.0697	21.5348	22.2201	22.7635		49.901	0.978031	0.0223732	sp|Q9Y305|ACOT9_HUMAN
22.049	23.5722	23.8139	23.3152	22.6332	23.5405		34.91	0.978175	-0.0179316	sp|Q00577|PURA_HUMAN
24.7147	24.2827	25.0307	24.7166	24.7397	24.5904		44.552	0.979025	-0.00620143	sp|P07339|CATD_HUMAN
32.6057	32.9295	32.575	32.7891	32.5756	32.7348		77.134	0.979356	0.00358582	sp|O75112|LDB3_HUMAN
24.6081	20.2813	24.995	24.774	19.9907	24.9455		32.575	0.980374	0.0580476	sp|P06748|NPM_HUMAN
21.0879	23.0832	24.0143	23.4004	21.6018	23.1082		45.626	0.981746	0.0250098	sp|P62195|PRS8_HUMAN
29.4336	29.7825	29.4721	29.5472	29.6636	29.4687		45.199	0.982596	0.0028801	sp|P24752|THIL_HUMAN
27.0091	27.2007	27.5363	27.0205	27.8118	26.8919		28.048	0.98324	0.00729179	sp|Q96DG6|CMBL_HUMAN
22.8675	26.1126	26.9926	25.4126	26.1312	24.5132		21.225	0.984247	-0.0281232	sp|P02794|FRIH_HUMAN
23.7148	20.7817	23.9926	23.7524	20.9924	23.6632		38.746	0.985175	0.0270685	sp|P09651|ROA1_HUMAN;sp|Q32P51|RA1L2_HUMAN
25.602	25.1233	25.8016	25.3714	25.7832	25.3587		24.423	0.986135	0.00452614	sp|P62826|RAN_HUMAN
26.1797	25.853	26.2234	25.9456	25.994	26.3222		52.739	0.99126	-0.00193787	sp|P20073|ANXA7_HUMAN
22.0092	23.5205	21.1167	22.3266	20.8908	23.4629		106.49	0.991709	-0.0113061	sp|P36776|LONM_HUMAN
24.3558	25.0572	21.6796	24.8307	21.5187	24.7914		24.261	0.991985	-0.0160796	sp|P26373|RL13_HUMAN
21.8121	21.3101	23.7639	23.2536	21.6633	21.9958		49.222	0.992526	-0.00888316	sp|P55010|IF5_HUMAN
23.4558	20.6181	21.3595	19.4785	23.0961	22.8192		39.594	0.993119	0.0132103	sp|P51991|ROA3_HUMAN
24.8964	26.0698	25.4343	25.5133	25.2591	25.6377		64.914	0.99326	-0.00320752	sp|Q0VAK6|LMOD3_HUMAN
24.2881	24.1553	21.9995	24.2577	21.812	24.3504		40.3	0.994892	0.00758743	sp|Q9BYV2|TRI54_HUMAN;sp|Q969Q1|TRI63_HUMAN;sp|Q9BYV6|TRI55_HUMAN
21.6694	23.4599	23.3744	23.5213	21.7228	23.2441		88.414	0.995222	0.00514666	sp|P05556|ITB1_HUMAN
24.0742	24.7973	24.8997	24.3067	24.6066	24.8541		83.9	0.996793	0.00130081	sp|Q9Y4J8|DTNA_HUMAN
21.7566	21.1258	22.0818	21.9955	21.9541	21.0918		32.118	NaN	0	sp|P00491|PNPH_HUMAN
20.7257	21.2123	22.1281	21.7323	21.5482	21.1013		70.036	NaN	0	sp|P00734|THRB_HUMAN;CON__P00735
21.6935	20.8947	21.3013	20.8737	22.2303	20.8983		53.154	NaN	0	sp|P01019|ANGT_HUMAN
22.6774	20.1288	21.857	21.7802	23.4211	21.7154		18.098	NaN	0	sp|P01591|IGJ_HUMAN
21.5772	22.2316	21.0238	21.3688	22.8298	22.8776		11.788	NaN	0	sp|P01598|KV106_HUMAN;sp|P01596|KV104_HUMAN;sp|P01602|KV110_HUMAN
22.0711	21.4884	23.4511	21.1335	22.4236	22.5285		11.782	NaN	0	sp|P01608|KV116_HUMAN;sp|P80362|KV125_HUMAN;sp|P01610|KV118_HUMAN;sp|P01609|KV117_HUMAN;sp|P01607|KV115_HUMAN;sp|P01600|KV108_HUMAN;sp|P01599|KV107_HUMAN;sp|P01594|KV102_HUMAN;sp|P01593|KV101_HUMAN
22.5185	21.9488	20.8175	21.841	22.093	21.0512		35.94	NaN	0	sp|P01861|IGHG4_HUMAN
22.2465	23.3305	23.5516	21.7477	23.185	21.2		36.154	NaN	0	sp|P02649|APOE_HUMAN;CON__Q03247
21.6087	22.02	20.0565	21.7903	23.0139	23.1319		16.331	NaN	0	sp|P02724|GLPA_HUMAN
22.0395	20.826	20.5505	21.5535	23.4051	21.3464		25.387	NaN	0	sp|P02743|SAMP_HUMAN
22.1983	21.0462	23.0453	22.7821	22.8579	21.7367		23.01	NaN	0	sp|P02753|RET4_HUMAN
22.2513	20.8437	22.4464	20.241	21.5829	20.5824		10.845	NaN	0	sp|P02776|PLF4_HUMAN;sp|P10720|PF4V_HUMAN
23.4188	22.4726	21.8365	21.9787	22.7073	22.3866		55.154	NaN	0	sp|P05155|IC1_HUMAN
21.0184	22.2865	21.505	21.3414	23.6225	21.5204		36.112	NaN	0	sp|P05198|IF2A_HUMAN
21.7094	22.5482	22.1115	21.6082	21.627	21.5445		57.07	NaN	0	sp|P05546|HEP2_HUMAN
20.5241	21.5271	23.6295	21.7586	21.9557	20.9469		30.005	NaN	0	sp|P07738|PMGE_HUMAN
20.7289	20.2081	21.4537	21.7646	21.4614	22.076		54.565	NaN	0	sp|P08697|A2AP_HUMAN;CON__P28800
22.2379	20.3717	23.2924	21.8293	23.2331	20.0896		25.712	NaN	0	sp|P09488|GSTM1_HUMAN
20.6081	21.1136	22.4157	20.9162	21.6406	22.2532		11.237	NaN	0	sp|P0CG06|LAC3_HUMAN;sp|P0CG05|LAC2_HUMAN;sp|P0CF74|LAC6_HUMAN;sp|A0M8Q6|LAC7_HUMAN
21.5554	21.9302	21.8731	20.8089	22.3832	21.3149		92.468	NaN	0	sp|P14625|ENPL_HUMAN
23.1665	21.7913	20.593	20.8465	23.0499	22.7472		45.21	NaN	0	sp|Q02161|RHD_HUMAN;sp|P18577|RHCE_HUMAN
21.1644	21.9768	21.0799	21.9459	22.5769	22.1178		101.39	NaN	0	sp|P19827|ITIH1_HUMAN
21.7568	21.781	22.2507	22.1986	21.3961	22.2634		163.86	NaN	0	sp|P20742|PZP_HUMAN
22.4802	21.7892	21.4711	23.1774	22.576	19.6178		53.165	NaN	0	sp|P23381|SYWC_HUMAN
22.2238	21.862	22.3845	22.3102	25.0366	21.1612		80.853	NaN	0	sp|P35612|ADDB_HUMAN
20.7965	22.7054	21.6255	22.3637	20.4991	20.1573		178.19	NaN	0	sp|P39060|COIA1_HUMAN
21.1939	23.2363	22.2522	20.8107	24.0269	21.3491		69.068	NaN	0	sp|P43652|AFAM_HUMAN;CON__REFSEQ:XP_585019
22.4171	23.1166	21.9292	21.6509	23.2712	21.7076		33.17	NaN	0	sp|P51911|CNN1_HUMAN
21.63	21.6817	21.8217	22.2735	22.687	20.8743		62.319	NaN	0	sp|P54646|AAPK2_HUMAN;sp|Q13131|AAPK1_HUMAN
21.3061	22.9171	21.3527	21.9995	22.2574	22.1145		195.98	NaN	0	sp|P55268|LAMB2_HUMAN
20.9112	22.7688	20.9436	22.0873	22.6874	21.1188		42.009	NaN	0	sp|P62736|ACTA_HUMAN;sp|P63267|ACTH_HUMAN
22.0696	21.5338	22.3059	21.4781	23.1821	22.4327		52.296	NaN	0	sp|Q00013|EM55_HUMAN
20.9095	21.4266	21.8088	20.9374	20.6879	21.9077		45.514	NaN	0	sp|Q08495|DEMA_HUMAN
21.167	23.3668	21.3291	21.1721	22.2124	21.3386		103.36	NaN	0	sp|Q14624|ITIH4_HUMAN
21.5681	22.6449	21.8316	22.8246	23.0816	21.531		61.206	NaN	0	sp|Q5SSJ5|HP1B3_HUMAN
21.7456	22.5652	20.6113	22.1242	21.9484	22.1414		29.816	NaN	0	sp|Q92530|PSMF1_HUMAN
19.7962	20.7963	22.5221	21.894	22.3297	21.1669		48.075	NaN	0	sp|Q99541|PLIN2_HUMAN
21.9048	22.8713	22.0595	22.6686	22.1493	21.8724		333.14	NaN	0	sp|Q99715|COCA1_HUMAN
