# Supplementary material for: Resistance exercise‐induced circulating factors influence the damaged skeletal muscle proteome in a sex‐dependent manner
Source: Physiol Rep. 2025 Apr 13;13(7):e70291. doi: 10.14814/phy2.70291 (PMC11994862; doi:10.14814/phy2.70291)
Supplement: Supplementary file 2 — Table S1. [file PHY2-13-e70291-s002.zip › phy270291-sup-0005-TableS4.xlsx]

## Sheet: Sheet1
LFQ intensity Men-CON-24-1	LFQ intensity Men-CON-24-2	LFQ intensity Men-CON-24-3	LFQ intensity Women-CON-24-1	LFQ intensity Women-CON-24-2	LFQ intensity Women-CON-24-3	C: Student's T-test Significant LFQ intensity Men-CON-24_LFQ intensity Women-CON-24	N: Mol. weight [kDa]	p-value	Fold change	T: Protein IDs
29.0977	29.1512	29.084	29.4774	29.5181	29.4858	+	21.057	8.97508e-05	-0.382782	sp|P30086|PEBP1_HUMAN
23.831	24.0493	24.4242	21.5227	21.5074	21.7885	+	47.463	0.000218307	2.49534	sp|O00231|PSD11_HUMAN
24.4748	24.8245	24.5795	21.0593	22.4833	21.7921	+	47.697	0.00255811	2.84798	sp|P36578|RL4_HUMAN
24.5668	24.5611	24.5066	24.1595	23.8376	23.9855	+	22.591	0.00439974	0.550674	sp|P46781|RS9_HUMAN
23.8781	23.2524	24.0942	21.0966	21.3602	22.0754	+	82.431	0.00446408	2.23082	sp|Q92499|DDX1_HUMAN
25.8825	26.0401	26.321	25.3238	24.9903	25.1832	+	45.023	0.00468237	0.915419	sp|Q16816|PHKG1_HUMAN
24.2825	24.1939	24.1158	21.0135	21.8068	22.4975	+	26.688	0.00492698	2.42482	sp|P23396|RS3_HUMAN
23.6618	24.2228	23.2226	22.1547	21.6579	21.918	+	50.869	0.00516448	1.79221	sp|Q9Y2Z9|COQ6_HUMAN
32.743	33.0481	32.8277	31.9	31.9437	32.2806	+	223.9	0.0052747	0.831474	sp|P11055|MYH3_HUMAN
26.3182	26.3068	26.2719	26.6811	26.9776	27.0822	+	11.139	0.00706734	-0.614683	sp|P14621|ACYP2_HUMAN
29.9646	29.5465	29.4738	28.9178	28.8915	28.8792	+	37.567	0.00753062	0.765511	sp|P21695|GPDA_HUMAN
28.4989	28.534	28.5348	28.3139	28.1306	28.2774	+	75.563	0.00790975	0.281949	sp|Q9Y2J8|PADI2_HUMAN
32.6572	32.2668	31.7439	31.0928	30.7444	30.8821	+	128.07	0.00969373	1.31617	sp|Q14324|MYPC2_HUMAN
24.4338	24.6993	23.5584	21.2374	22.0993	22.4883	+	17.818	0.0105868	2.28883	sp|P30050|RL12_HUMAN
27.3853	27.2451	27.3952	26.9001	26.7538	26.4437	+	43.476	0.0108794	0.64265	sp|Q6NZI2|PTRF_HUMAN
25.2411	27.8642	25.8776	22.4274	23.0116	21.56	+	52.05	0.0111515	3.99464	sp|Q13203|MYBPH_HUMAN
24.8875	23.4555	25.1831	21.2299	22.33	20.9995	+	274.61	0.0113325	2.9889	sp|Q01082|SPTB2_HUMAN;sp|O15020|SPTN2_HUMAN
35.5863	35.5646	35.5716	35.4719	35.36	35.3414	+	43.101	0.0113556	0.183081	sp|P06732|KCRM_HUMAN
24.8795	25.5355	25.0777	22.7456	23.3347	21.3995	+	14.852	0.0115422	2.67099	sp|Q86Y39|NDUAB_HUMAN
23.338	22.8007	23.4924	20.9839	22.1301	21.333	+	107.89	0.0123146	1.72805	sp|O60763|USO1_HUMAN
23.551	23.7051	23.1341	22.4359	21.0426	21.5615	+	37.377	0.0155345	1.78342	sp|P62873|GBB1_HUMAN;sp|Q9HAV0|GBB4_HUMAN;sp|P16520|GBB3_HUMAN
35.8067	35.2498	35.2338	34.7954	34.3402	34.4486	+	223.14	0.0179894	0.902035	sp|P12882|MYH1_HUMAN
32.5533	32.1364	32.3585	31.8605	31.6844	31.9058	+	45.16	0.0181966	0.532549	sp|P31415|CASQ1_HUMAN
26.4834	26.8644	26.961	25.4161	23.5007	24.747	+	137.31	0.0187824	2.21501	sp|P46020|KPB1_HUMAN
21.5398	23.0852	22.8428	24.3078	24.1694	24.3233	+	54.565	0.0211064	-1.77758	sp|P08697|A2AP_HUMAN;CON__P28800
35.3325	35.5048	35.6056	35.226	35.0631	35.1295	+	21.145	0.0211404	0.341442	sp|P05976|MYL1_HUMAN
26.5701	26.5748	26.4893	26.3814	26.1995	26.0987	+	11.665	0.0218317	0.318197	sp|P05387|RLA2_HUMAN
26.5783	26.621	26.7788	25.824	25.2264	24.4132	+	124.88	0.021957	1.50484	sp|Q93100|KPBB_HUMAN
28.3605	28.5043	28.5742	28.2664	28.0509	28.0007	+	16.837	0.0221696	0.373663	sp|P62158|CALM_HUMAN;sp|P27482|CALL3_HUMAN
25.483	25.0923	25.3591	24.7498	24.5153	24.9069	+	57.488	0.0222149	0.587474	sp|P78371|TCPB_HUMAN
28.0577	28.0507	28.0359	27.7576	27.6326	27.904	+	237.29	0.0227299	0.283335	sp|O75923|DYSF_HUMAN;sp|Q9NZM1|MYOF_HUMAN
23.7565	22.9166	22.9798	22.3325	21.224	21.3653	+	33.17	0.0232088	1.57708	sp|P51911|CNN1_HUMAN
27.9745	27.9983	28.281	27.6084	27.7162	27.7636	+	89.321	0.0232364	0.388541	sp|P55072|TERA_HUMAN
33.9086	33.6826	33.6959	34.319	34.1041	34.0474	+	17.184	0.0233573	-0.394483	sp|P02144|MYG_HUMAN
24.3002	24.8946	24.7704	22.535	20.9319	23.1554	+	41.943	0.0234966	2.44767	sp|Q9H7Z7|PGES2_HUMAN
26.4738	22.5288	26.2548	20.5245	20.5012	20.7192	+	105.87	0.0245912	4.50419	sp|P35443|TSP4_HUMAN
34.7084	34.4468	34.2719	34.083	33.6069	33.7191	+	97.091	0.0246713	0.672732	sp|P11217|PYGM_HUMAN
29.3565	29.8048	29.5178	29.1708	28.9458	29.0282	+	90.218	0.0251847	0.511433	sp|P23109|AMPD1_HUMAN;sp|Q01432|AMPD3_HUMAN
24.6228	24.906	24.6362	24.2796	24.3062	23.8924	+	24.831	0.0257945	0.562285	sp|P62906|RL10A_HUMAN
29.0811	29.5884	29.1713	29.7948	30.5087	30.5608	+	14.858	0.026121	-1.00784	sp|P05413|FABPH_HUMAN
28.051	27.9001	28.0926	27.7568	27.6174	27.8184	+	123.8	0.027228	0.283723	sp|P18206|VINC_HUMAN
23.6982	24.0299	23.7957	22.0427	23.24	21.9388	+	17.259	0.0287474	1.43408	sp|Q04837|SSBP_HUMAN
27.1083	27.0843	27.4961	26.2543	26.6834	26.7498	+	21.865	0.0311442	0.667031	sp|P10412|H14_HUMAN;sp|P16402|H13_HUMAN;sp|P22492|H1T_HUMAN;sp|Q02539|H11_HUMAN
22.8796	23.2636	23.4088	21.8609	22.0725	22.7306	+	30.54	0.0345576	0.962697	sp|Q13162|PRDX4_HUMAN
31.2987	31.2776	31.0319	30.9136	30.8953	30.9663	+	174.76	0.0346144	0.277691	sp|P35573|GDE_HUMAN
24.0976	22.4839	22.2132	24.5512	24.8324	25.1243	+	47.074	0.0356409	-1.90443	sp|O60664|PLIN3_HUMAN
24.1951	23.5375	23.6174	20.6997	21.9976	22.7728	+	106.87	0.0374383	1.95996	sp|Q14697|GANAB_HUMAN
27.289	27.903	27.5091	28.1172	28.1014	28.1337	+	46.435	0.0376273	-0.55044	sp|O14958|CASQ2_HUMAN
23.0056	23.0531	23.1632	21.0365	20.7123	22.4952	+	170.59	0.0393442	1.65931	sp|P07814|SYEP_HUMAN
27.4313	27.1711	27.7225	26.8086	26.7979	27.0792	+	54.861	0.041114	0.54641	sp|P00352|AL1A1_HUMAN;sp|P47895|AL1A3_HUMAN
25.9826	26.2083	25.6731	25.5951	25.1926	25.3653	+	37.186	0.0424062	0.570349	sp|P62140|PP1B_HUMAN;sp|P36873|PP1G_HUMAN;sp|P62136|PP1A_HUMAN
29.7906	30.101	29.9007	29.4002	29.4752	29.7331	+	75.872	0.0437864	0.394612	sp|P08133|ANXA6_HUMAN
26.4308	26.7434	26.4824	25.776	26.1055	26.2692	+	66.9	0.045056	0.501986	sp|O95831|AIFM1_HUMAN
27.1265	27.196	27.3319	27.0019	26.9588	27.0842	+	25.177	0.0451474	0.203188	sp|Q00688|FKBP3_HUMAN
26.3465	26.3934	26.6005	25.9773	26.2549	26.1693		18.502	0.050635	0.312983	sp|P23528|COF1_HUMAN
27.3871	26.5185	29.6376	25.3602	24.347	25.5386		51.511	0.0506509	2.76581	sp|P02679|FIBG_HUMAN
29.1518	28.3544	29.7234	28.1976	27.6806	27.8639		38.604	0.0521105	1.16249	sp|P07355|ANXA2_HUMAN;sp|A6NMY6|AXA2L_HUMAN
27.9393	22.8046	27.7281	21.8606	21.3158	21.6537		43.178	0.0541649	4.54732	sp|Q06828|FMOD_HUMAN
33.5851	33.5787	33.9116	34.8734	34.1829	34.1262		32.95	0.0564459	-0.702358	sp|P06753|TPM3_HUMAN
23.8228	23.0461	24.0821	21.7842	23.1033	21.8683		69.602	0.0570371	1.39842	sp|O60506|HNRPQ_HUMAN
26.2805	26.6549	26.2281	25.9793	25.6762	26.0755		31.121	0.0571367	0.477491	sp|P29692|EF1D_HUMAN
24.176	22.063	22.7968	24.7215	24.7601	24.5109		15.046	0.0571623	-1.65225	sp|P35080|PROF2_HUMAN
23.372	23.6076	23.7746	22.0399	23.1098	22.8786		22.127	0.0581405	0.908576	sp|P62081|RS7_HUMAN
31.3165	31.303	30.9489	30.8999	30.886	30.8044		85.182	0.0581843	0.32601	sp|P08237|PFKAM_HUMAN;sp|Q01813|PFKAP_HUMAN
24.6696	22.6586	23.1393	21.8581	21.9948	21.8147		34.362	0.0582852	1.59999	sp|P46777|RL5_HUMAN
32.2642	32.7996	32.0501	34.0348	33.0074	33.136		18.789	0.0599347	-1.0214	sp|P10916|MLRV_HUMAN
21.7845	22.5839	21.3784	22.7054	26.117	25.807		35.94	0.0609913	-2.9609	sp|P01861|IGHG4_HUMAN
21.4441	22.7149	21.8198	23.9795	22.7294	23.313		15.55	0.0612131	-1.3477	sp|P08708|RS17_HUMAN
25.0788	22.5648	24.8357	22.1645	21.818	22.2424		14.515	0.0619594	2.08479	sp|P25398|RS12_HUMAN
24.0795	23.1095	23.6803	22.3015	22.7136	20.7423		54.847	0.0619858	1.70397	sp|P51648|AL3A2_HUMAN;sp|P48448|AL3B2_HUMAN;sp|P30838|AL3A1_HUMAN;sp|P43353|AL3B1_HUMAN
27.383	26.759	26.5145	27.3873	27.8136	28.301		34.293	0.0621885	-0.94846	sp|Q16836|HCDH_HUMAN
24.9288	24.5668	24.9585	24.1632	24.5641	24.4122		13.373	0.0632406	0.438209	sp|P60866|RS20_HUMAN
26.5552	27.1377	26.8527	26.4942	26.3713	26.3511		50.118	0.0635871	0.442991	sp|P26641|EF1G_HUMAN
27.1101	26.3948	27.2704	26.4696	25.9173	25.8378		35.936	0.0638883	0.850222	sp|P08758|ANXA5_HUMAN
32.6114	32.305	32.1275	32.0118	31.8775	32.0346		30.791	0.0670876	0.373315	sp|P60174|TPIS_HUMAN
25.0112	24.7705	25.1231	24.4485	24.7027	24.7303		59.62	0.0680022	0.341092	sp|P50990|TCPQ_HUMAN
25.5816	23.8728	26.3226	24.1121	22.4058	21.6583		84.621	0.0690613	2.53359	sp|Q16853|AOC3_HUMAN;sp|O75106|AOC2_HUMAN
26.9098	25.977	29.1574	24.1306	24.7328	25.5963		55.928	0.0710586	2.52813	sp|P02675|FIBB_HUMAN;CON__P02676
23.3251	23.8235	23.9867	21.4759	23.3635	21.5349		10.998	0.0713067	1.58701	sp|O60220|TIM8A_HUMAN
25.3899	25.0817	24.8314	24.8434	24.4015	24.5452		68.563	0.0718684	0.504326	sp|P35241|RADI_HUMAN
23.4368	21.8469	23.0096	21.5235	21.5748	21.7123		30.394	0.0722353	1.1609	sp|O15260|SURF4_HUMAN
22.7966	23.4032	22.2278	21.6137	21.6275	22.2673		37.578	0.0727533	0.97301	sp|Q92905|CSN5_HUMAN
23.1372	23.0314	24.5738	22.0942	22.0794	22.6814		27.626	0.0727738	1.29582	sp|Q9NX40|OCAD1_HUMAN
27.4872	27.6771	28.0054	28.0757	28.0361	28.2645		25.744	0.0736307	-0.402194	sp|P28161|GSTM2_HUMAN
24.1908	23.4497	22.0679	21.5351	21.7678	21.8697		35.206	0.0743346	1.51194	sp|Q08257|QOR_HUMAN
28.3807	28.4446	28.5432	28.2827	27.8156	28.1915		129.93	0.075332	0.359543	sp|Q9NQC3|RTN4_HUMAN
25.7891	25.1602	25.7652	24.7496	23.4059	24.8805		61.161	0.0756087	1.22617	sp|Q9NZN4|EHD2_HUMAN;sp|Q9H223|EHD4_HUMAN
23.7284	24.5734	24.2108	23.4565	23.646	23.6178		59.366	0.0765943	0.597413	sp|Q99832|TCPH_HUMAN
24.7391	24.66	22.6584	22.576	22.0883	22.4591		32.728	0.0775278	1.64474	sp|Q02878|RL6_HUMAN
28.5574	28.6931	23.2666	21.1476	22.5968	23.3686		20.675	0.0785451	4.46802	sp|Q9BWH2|FUND2_HUMAN
26.8083	26.0018	26.4108	26.8005	27.3013	27.9115		16.14	0.0788588	-0.930792	sp|P69891|HBG1_HUMAN
24.6532	22.4361	22.4097	24.9082	24.8406	24.9386		14.365	0.0807387	-1.72946	sp|Q9H0N5|PHS2_HUMAN
22.7236	22.7467	22.0054	23.7014	23.1026	22.9667		51.58	0.0824689	-0.765029	sp|P03905|NU4M_HUMAN
28.92	29.1919	28.6502	27.7407	28.4882	28.4971		24.722	0.0831869	0.678705	sp|P04179|SODM_HUMAN
25.0201	24.8102	25.1056	24.8312	24.5721	24.2785		17.718	0.0834317	0.418067	sp|P62269|RS18_HUMAN
24.0281	22.6185	22.3266	21.7696	21.9587	21.532		51.714	0.0835344	1.23762	sp|Q96AN5|TM143_HUMAN
25.1083	24.3363	24.3284	21.6698	22.9496	24.0757		80.852	0.0845484	1.69268	sp|P43304|GPDM_HUMAN
27.7813	27.252	27.8734	27.183	27.1634	27.2284		84.659	0.0846362	0.443944	sp|P07900|HS90A_HUMAN;sp|Q14568|HS902_HUMAN;sp|Q58FG0|HS905_HUMAN;sp|Q58FG1|HS904_HUMAN
26.0611	23.9315	25.3048	24.1461	22.8449	23.3098		284.54	0.0847488	1.66556	sp|Q13813|SPTN1_HUMAN
23.8632	22.8339	22.7325	22.4965	22.2395	21.3795		9.0714	0.0892217	1.10465	sp|Q15843|NEDD8_HUMAN
27.7203	28.2918	27.5991	26.8802	27.3195	27.5156		34.061	0.0904203	0.632016	sp|Q02978|M2OM_HUMAN
24.6708	23.9693	24.4252	22.7682	24.1593	22.8768		58.024	0.091564	1.087	sp|P40227|TCPZ_HUMAN
26.424	24.0457	26.1573	21.0852	23.1016	24.3858		38.714	0.0926045	2.68481	sp|P04083|ANXA1_HUMAN
25.2319	25.1975	24.9786	24.8541	24.9793	24.5088		39.007	0.0927167	0.355246	sp|O95210|STBD1_HUMAN
24.8768	23.5219	21.3991	26.273	24.9421	25.72		36.071	0.0930279	-2.37909	sp|O00151|PDLI1_HUMAN
24.1944	24.9509	23.9209	25.7127	25.0914	24.874		48.952	0.0936788	-0.870668	sp|A8MU46|SMTL1_HUMAN
29.3002	29.3994	29.2061	29.1705	28.7945	29.0995		64.699	0.0938463	0.280403	sp|O00499|BIN1_HUMAN;sp|Q9UBW5|BIN2_HUMAN;sp|P49418|AMPH_HUMAN
23.2727	23.8241	21.7793	21.4159	22.0066	20.381		46.268	0.0942029	1.69084	sp|Q9BT78|CSN4_HUMAN
26.0191	26.0172	25.8625	25.5385	25.4915	24.3813		40.104	0.0955656	0.829168	sp|Q8NDY3|ARHL1_HUMAN;sp|P54922|ADPRH_HUMAN
23.8616	22.2277	21.5983	23.9931	23.9933	24.1006		59.024	0.0956873	-1.46646	sp|P16298|PP2BB_HUMAN
26.9413	22.5755	28.0112	22.411	21.2235	22.7096		280.74	0.096543	3.72796	sp|P21333|FLNA_HUMAN
26.0037	26.1892	25.7755	25.8337	25.5223	25.6454		48.486	0.0982238	0.322297	sp|Q9UKS6|PACN3_HUMAN
23.9336	24.1861	24.3974	24.0103	23.7389	23.7099		31.324	0.0989951	0.35265	sp|P15880|RS2_HUMAN
24.6876	22.3041	23.8723	21.8113	21.7837	22.5202		9.2787	0.0991162	1.58294	sp|O95167|NDUA3_HUMAN
24.0798	24.3613	24.5358	21.6028	24.1984	21.9105		14.787	0.101815	1.75504	sp|P35268|RL22_HUMAN
23.6039	24.204	22.3411	21.901	22.6034	21.8539		52.991	0.103004	1.26355	sp|A6NMB1|SIG16_HUMAN;sp|Q96LC7|SIG10_HUMAN
33.8509	33.1446	34.5193	34.6507	34.6461	34.7275		48.212	0.103309	-0.836482	sp|Q9HWK6|LYSC_PSEAE
24.4252	24.4796	22.4598	22.9112	21.8577	21.871		69.72	0.103816	1.57495	sp|P51114|FXR1_HUMAN
23.9557	24.3305	24.3386	24.0168	21.5318	22.4878		16.965	0.105795	1.52943	sp|Q12988|HSPB3_HUMAN
24.3167	22.6874	21.8937	24.3091	24.3779	24.7308		59.67	0.106256	-1.50668	sp|P48643|TCPE_HUMAN
31.0752	31.5404	31.4111	31.1622	30.8664	30.9839		531.78	0.106934	0.338095	sp|Q15149|PLEC_HUMAN
22.5726	23.5445	21.6982	23.8149	24.1414	23.4189		64.149	0.106982	-1.18663	sp|P48163|MAOX_HUMAN
24.0953	23.9339	24.5982	24.4906	24.6925	25.0533		31.121	0.107159	-0.53636	sp|O94760|DDAH1_HUMAN;sp|O95865|DDAH2_HUMAN
24.0066	24.1036	24.464	21.2495	23.0221	23.7064		32.251	0.10895	1.53204	sp|O43396|TXNL1_HUMAN
24.1554	22.3741	22.016	21.5564	21.3223	21.5618		18.565	0.109224	1.36833	sp|P46778|RL21_HUMAN
26.1481	26.9994	26.9718	21.9169	23.1434	26.4847		54.083	0.109504	2.85808	sp|P11166|GTR1_HUMAN
28.104	27.8775	28.1331	28.0838	28.6978	28.8263		77.942	0.109847	-0.497739	sp|P33121|ACSL1_HUMAN;sp|Q9ULC5|ACSL5_HUMAN;sp|Q9UKU0|ACSL6_HUMAN
24.7268	25.0145	25.212	24.763	24.695	24.4		55.016	0.111864	0.3651	sp|O94919|ENDD1_HUMAN
23.3202	22.9482	23.7928	21.587	21.4653	23.2359		227.34	0.112866	1.25764	sp|P35749|MYH11_HUMAN
26.5869	27.1956	29.5855	25.0377	22.7824	26.7078		94.972	0.113681	2.94673	sp|P02671|FIBA_HUMAN
22.5963	23.0338	23.0539	21.2179	22.2922	22.551		51.419	0.114571	0.874298	sp|Q13418|ILK_HUMAN
25.2382	25.0767	21.2957	20.6314	21.22	21.7687		43.171	0.115632	2.66345	sp|P54727|RD23B_HUMAN
29.3112	29.4675	29.5653	29.5256	29.7015	29.6658		25.035	0.115904	-0.182968	sp|P30041|PRDX6_HUMAN
25.7001	25.7039	25.7234	25.7003	25.308	25.179		20.478	0.116528	0.313358	sp|P51452|DUS3_HUMAN
26.3887	26.4968	25.9235	26.4532	26.7891	26.8389		32.816	0.11801	-0.424082	sp|P42126|ECI1_HUMAN
25.6351	25.7844	25.595	25.3969	25.4549	25.627		58.112	0.118129	0.178602	sp|P07602|SAP_HUMAN
24.9402	25.3335	25.063	24.3372	24.8253	24.9139		33.331	0.120704	0.420077	sp|Q9Y6C9|MTCH2_HUMAN
23.4018	22.6702	23.2274	21.8638	22.3614	22.8988		39.594	0.122671	0.725156	sp|P51991|ROA3_HUMAN
27.804	27.9152	27.2022	27.2866	27.1507	27.1648		11.749	0.123103	0.439765	sp|P99999|CYC_HUMAN;CON__P62894
29.2288	28.6859	29.1146	29.2291	29.3656	29.7069		15.936	0.123523	-0.424119	sp|P00441|SODC_HUMAN
25.8776	26.0088	26.0129	25.6255	25.8007	25.9165		27.745	0.12407	0.185547	sp|P63104|1433Z_HUMAN
29.0239	28.9987	29.1067	29.0518	28.4011	28.3947		74.139	0.124589	0.42725	sp|P02545|LMNA_HUMAN
23.6648	23.4654	22.9392	22.5534	21.6201	23.0997		46.295	0.125956	0.932047	sp|Q92901|RL3L_HUMAN;sp|P39023|RL3_HUMAN
24.9072	22.2036	23.0651	21.5436	22.4777	20.6338		18.61	0.127351	1.84023	sp|Q99643|C560_HUMAN
24.9667	25.1147	24.7148	21.2715	24.9587	22.155		13.133	0.12843	2.137	sp|Q15370|ELOB_HUMAN
26.9567	27.3659	27.4697	26.3586	26.9039	27.0394		102.48	0.129059	0.496791	sp|P19367|HXK1_HUMAN;sp|P52789|HXK2_HUMAN;sp|Q2TB90|HKDC1_HUMAN;sp|P52790|HXK3_HUMAN
23.9095	23.8761	22.8576	23.5023	20.8141	20.9924		48.121	0.129672	1.77814	sp|Q15084|PDIA6_HUMAN
26.0315	23.7471	22.3985	25.9367	26.0919	26.1918		14.478	0.130949	-2.01446	sp|P61970|NTF2_HUMAN
24.701	21.3378	23.0125	24.9103	24.7358	24.9316		40.572	0.131216	-1.84212	sp|Q9UNZ2|NSF1C_HUMAN
34.5264	34.2558	34.2206	34.2253	34.1031	34.0661		39.42	0.133389	0.20281	sp|P04075|ALDOA_HUMAN
25.0312	25.2927	25.2809	22.0556	22.8669	25.2551		80.473	0.133816	1.80907	sp|Q04446|GLGB_HUMAN
27.5557	27.8774	27.6282	27.6346	27.2537	27.309		112.26	0.134118	0.28805	sp|P50993|AT1A2_HUMAN;sp|P13637|AT1A3_HUMAN;sp|Q13733|AT1A4_HUMAN
26.226	26.102	26.2372	26.1164	26.1042	25.9331		17.138	0.134917	0.137151	sp|P61088|UBE2N_HUMAN;sp|Q5JXB2|UE2NL_HUMAN
23.0232	22.4675	22.5616	21.358	21.4501	22.6772		35.119	0.135451	0.855677	sp|Q6IAN0|DRS7B_HUMAN
24.4933	24.8002	24.7187	21.012	23.565	24.1345		42.613	0.140905	1.7669	sp|P61163|ACTZ_HUMAN;sp|P42025|ACTY_HUMAN
21.0314	22.5307	22.9647	23.168	23.2797	23.2778		49.222	0.143378	-1.06624	sp|P55010|IF5_HUMAN
26.9636	27.3317	27.2883	26.9063	27.0892	26.6469		10.932	0.144139	0.313703	sp|P61604|CH10_HUMAN
24.6353	21.8558	25.2865	21.653	22.5491	21.7335		16.93	0.148609	1.94734	sp|P60660|MYL6_HUMAN
24.8722	25.1319	24.7187	25.0567	22.5378	21.4324		44.297	0.153349	1.89863	sp|P16219|ACADS_HUMAN
25.7878	23.1474	24.4659	22.0344	22.5283	23.8798		312.24	0.153791	1.6529	sp|P35555|FBN1_HUMAN;sp|P35556|FBN2_HUMAN
26.3944	27.0678	26.9665	26.2903	26.5442	26.4247		26.152	0.154044	0.389868	sp|Q9NX63|MIC19_HUMAN
28.2632	28.1021	27.9853	27.8552	28.0356	27.9569		95.337	0.155689	0.167671	sp|P13639|EF2_HUMAN;sp|Q15029|U5S1_HUMAN
24.6742	23.1176	24.1872	21.0215	22.4673	23.7408		20.567	0.156939	1.58314	sp|P21291|CSRP1_HUMAN
22.9344	23.3596	23.6752	24.6884	23.2683	24.9623		66.436	0.158006	-0.983282	sp|Q7Z3D6|CN159_HUMAN
25.4438	25.3849	24.1327	24.4233	22.7755	24.252		43.482	0.158271	1.17021	sp|Q6NVY1|HIBCH_HUMAN
28.3177	28.1427	28.1746	28.5549	28.2086	28.4838		56.616	0.160183	-0.204077	sp|Q8NB12|SMYD1_HUMAN
26.9302	27.5062	27.1126	26.5322	26.9817	26.903		52.545	0.160432	0.37735	sp|O75306|NDUS2_HUMAN
26.1711	23.4646	22.3805	25.6737	26.0965	26.0827		19.595	0.161852	-1.94555	sp|P13693|TCTP_HUMAN;sp|Q56UQ5|TPT1L_HUMAN
29.0759	24.8026	28.7188	26.9694	23.1277	22.2889		43.809	0.161928	3.40377	sp|P51888|PRELP_HUMAN
25.192	24.5069	24.567	24.6926	22.9705	23.8133		69.948	0.162149	0.929859	sp|Q03252|LMNB2_HUMAN
28.2207	28.4972	28.4301	28.3048	28.2102	27.9773		28.302	0.163088	0.218559	sp|P61981|1433G_HUMAN
30.9138	30.161	30.3451	29.8422	30.196	30.1071		21.635	0.164812	0.424872	sp|P00568|KAD1_HUMAN;sp|Q9Y6K8|KAD5_HUMAN
31.1691	31.243	31.2858	31.2028	30.9917	31.1413		70.897	0.166089	0.120678	sp|P11142|HSP7C_HUMAN
26.0685	25.964	26.1611	25.9996	25.9228	25.9639		44.743	0.169058	0.102399	sp|Q9NTK5|OLA1_HUMAN
23.5612	24.3442	22.7093	23.5059	21.3409	21.591		49.229	0.169132	1.39229	sp|P31943|HNRH1_HUMAN;sp|P55795|HNRH2_HUMAN;sp|P52597|HNRPF_HUMAN
27.6499	27.3319	27.2478	27.5121	27.6568	27.8304		24.636	0.169218	-0.256565	sp|P22061|PIMT_HUMAN
22.7045	23.762	22.8139	21.6986	20.7428	23.0655		60.977	0.17015	1.25784	sp|O43242|PSMD3_HUMAN
35.8715	36.8218	36.1166	37.3483	36.6513	36.6473		223.09	0.171461	-0.612329	sp|P12883|MYH7_HUMAN;sp|Q9Y2K3|MYH15_HUMAN
33.6862	33.6019	33.4463	33.5846	33.2266	32.9594		110.25	0.173559	0.321248	sp|O14983|AT2A1_HUMAN
24.9064	23.3997	22.6669	24.7632	24.544	24.9804		26.318	0.17507	-1.10485	sp|Q14353|GAMT_HUMAN
25.0411	22.6357	24.8554	25.2737	25.3464	25.7691		43.585	0.178107	-1.28567	sp|O75521|ECI2_HUMAN
26.0312	25.9587	25.9946	25.781	25.8454	26.0099		37.497	0.178818	0.116078	sp|Q15365|PCBP1_HUMAN;sp|P57723|PCBP4_HUMAN
25.1423	23.2332	24.8878	25.1646	25.4757	25.6124		26.489	0.179334	-0.996499	sp|P20618|PSB1_HUMAN
31.1928	30.5719	30.4011	30.0057	30.4178	30.3996		28.766	0.179648	0.447586	sp|P15259|PGAM2_HUMAN
26.8409	26.3249	26.3012	26.4739	25.4273	25.8552		64.684	0.179731	0.570173	sp|Q9H1R3|MYLK2_HUMAN
26.6492	27.0354	26.7187	26.9769	26.9446	27.1048		56.381	0.181409	-0.207671	sp|P05091|ALDH2_HUMAN
22.4328	24.3258	23.2463	22.0785	22.988	21.7404		35.548	0.183076	1.06598	sp|Q9BRF8|CPPED_HUMAN
28.6592	28.8455	28.4766	27.9892	28.5106	28.5079		29.668	0.185889	0.324537	sp|P47985|UCRI_HUMAN;sp|P0C7P4|UCRIL_HUMAN
25.3183	22.4577	22.2051	24.6756	25.1588	24.9556		24.893	0.187029	-1.60289	sp|P09429|HMGB1_HUMAN;sp|B2RPK0|HGB1A_HUMAN
24.6287	24.5612	24.7845	24.1231	24.3694	22.1248		54.389	0.192009	1.11904	sp|P50995|ANX11_HUMAN
23.7228	22.9908	22.3132	22.3974	22.6175	21.2602		40.461	0.192154	0.917206	sp|Q9BV79|MECR_HUMAN
22.7959	23.8648	23.2612	22.1031	23.3508	21.8907		52.428	0.193715	0.859126	sp|Q9ULA0|DNPEP_HUMAN
33.599	34.1562	33.5931	33.633	33.3199	33.4217		291.02	0.194065	0.324627	sp|Q14315|FLNC_HUMAN
27.573	27.5819	28.0893	27.3132	27.497	27.563		85.696	0.194116	0.290339	sp|P06396|GELS_HUMAN
25.7686	26.2621	26.2753	25.4792	25.6191	26.0701		13.459	0.195297	0.379192	sp|Q16718|NDUA5_HUMAN
22.1507	22.6766	22.8259	22.3564	24.77	23.9415		57.07	0.1974	-1.13824	sp|P05546|HEP2_HUMAN
27.4544	27.5897	27.8615	27.3751	27.4183	27.5221		103.06	0.197425	0.196738	sp|P12814|ACTN1_HUMAN
23.6087	24.1653	23.4952	21.6729	23.3534	23.4271		33.67	0.198182	0.938629	sp|P07910|HNRPC_HUMAN;sp|P0DMR1|HNRC4_HUMAN;sp|O60812|HNRC1_HUMAN;sp|B7ZW38|HNRC3_HUMAN;sp|B2RXH8|HNRC2_HUMAN
29.9734	28.1705	29.962	28.9237	28.1247	27.9759		53.651	0.198637	1.02719	sp|P08670|VIME_HUMAN;sp|P41219|PERI_HUMAN
24.3091	24.3878	24.3101	21.7725	23.5853	24.2432		49.203	0.199376	1.13532	sp|P17980|PRS6A_HUMAN
28.5094	29.0226	28.6471	28.2323	28.632	28.4309		35.422	0.199547	0.294594	sp|P08574|CY1_HUMAN
26.0846	26.3992	26.3366	26.1405	25.718	26.1638		56.703	0.200712	0.266054	sp|Q9HCP6|HHATL_HUMAN
23.5392	21.7976	23.3165	22.6458	21.6722	21.0139		28.024	0.200933	1.10712	sp|P62917|RL8_HUMAN
27.6895	27.5128	27.4017	27.6232	27.6429	27.7979		23.356	0.201321	-0.153341	sp|P09211|GSTP1_HUMAN
27.3934	27.4134	27.0624	27.2199	26.9598	27.0635		35.505	0.201464	0.208653	sp|Q9BQ69|MACD1_HUMAN
28.9076	29.2568	28.88	28.3946	28.8089	28.9215		74.761	0.201926	0.306444	sp|O75746|CMC1_HUMAN
24.569	24.3973	24.2905	24.3877	24.168	23.6918		38.434	0.202301	0.336442	sp|Q14103|HNRPD_HUMAN;sp|O14979|HNRDL_HUMAN
27.5587	27.5195	27.1504	27.3132	26.8955	27.2022		30.156	0.205251	0.272526	sp|Q5VXT5|SYPL2_HUMAN
23.7264	22.6134	22.1115	21.6832	22.0204	22.4018		90.583	0.207352	0.781954	sp|Q00839|HNRPU_HUMAN
23.0389	23.9674	22.7235	23.392	21.5695	21.5316		73.243	0.207601	1.07892	sp|O00571|DDX3X_HUMAN;sp|O15523|DDX3Y_HUMAN;sp|P17844|DDX5_HUMAN;sp|Q92841|DDX17_HUMAN
26.6598	27.817	26.3709	28.5427	27.5019	27.3857		29.898	0.208652	-0.860834	sp|Q9NPC6|MYOZ2_HUMAN
28.108	28.1017	28.2526	28.1298	27.876	28.057		31.35	0.213517	0.133156	sp|P47756|CAPZB_HUMAN
26.877	27.0898	26.8294	26.6713	26.7593	26.9027		29.804	0.214322	0.154352	sp|P35232|PHB_HUMAN
29.5913	29.2088	30.2279	28.8707	29.1508	29.4796		41.736	0.214624	0.508957	sp|P60709|ACTB_HUMAN;sp|P63261|ACTG_HUMAN;sp|Q6S8J3|POTEE_HUMAN;sp|A5A3E0|POTEF_HUMAN;sp|Q9BYX7|ACTBM_HUMAN
21.0843	21.6563	23.2035	21.7753	24.2758	24.9273		48.075	0.218422	-1.67811	sp|Q99541|PLIN2_HUMAN
24.4005	24.2527	23.7108	24.3781	21.0449	22.6349		63.472	0.218822	1.43541	sp|Q8N1G4|LRC47_HUMAN
24.2599	22.4104	24.583	23.973	20.917	21.1804		101.56	0.219921	1.72762	sp|P11586|C1TC_HUMAN
29.4581	27.9735	29.6545	29.2086	26.7992	26.9919		39.746	0.219952	1.36209	sp|P07585|PGS2_HUMAN
22.7417	23.1087	22.1019	24.0928	23.1949	22.7768		37.251	0.22183	-0.704081	sp|P48059|LIMS1_HUMAN;sp|Q7Z4I7|LIMS2_HUMAN
31.749	31.3308	31.3464	30.7163	31.1859	31.4346		44.614	0.221843	0.363101	sp|P00558|PGK1_HUMAN;sp|P07205|PGK2_HUMAN
25.5377	25.8943	25.8467	25.6142	25.6668	25.233		27.228	0.222287	0.254897	sp|O95292|VAPB_HUMAN
24.3117	21.9919	22.9349	21.0466	22.6086	22.0648		22.171	0.223261	1.17285	sp|Q9H0U4|RAB1B_HUMAN;sp|Q92928|RAB1C_HUMAN;sp|P62820|RAB1A_HUMAN;sp|P51153|RAB13_HUMAN;sp|Q92930|RAB8B_HUMAN;sp|P61006|RAB8A_HUMAN
31.3312	31.8364	31.2603	30.9631	31.3265	31.2257		33.064	0.223313	0.304167	sp|P12235|ADT1_HUMAN
25.787	25.8631	25.9181	25.8808	25.4408	25.6742		80.642	0.223859	0.190751	sp|Q96AQ6|PBIP1_HUMAN
26.8247	27.4452	26.9736	26.9002	26.8755	26.299		26.085	0.224246	0.38957	sp|P55822|SH3BG_HUMAN
28.1584	27.9728	28.0009	28.0318	27.9063	27.8666		17.965	0.225403	0.109149	sp|P62979|RS27A_HUMAN;sp|P62987|RL40_HUMAN;sp|P0CG47|UBB_HUMAN;sp|P0CG48|UBC_HUMAN
31.9068	32.006	32.4041	31.7734	32.004	31.8202		223.07	0.225406	0.239789	sp|Q9Y623|MYH4_HUMAN
33.0873	33.0761	32.5472	32.3446	32.5877	32.8161		57.936	0.22586	0.320716	sp|P14618|KPYM_HUMAN;sp|P30613|KPYR_HUMAN
26.251	26.8294	26.9146	26.1357	26.2114	26.5802		52.739	0.227057	0.355914	sp|P20073|ANXA7_HUMAN
30.4874	30.2311	30.2216	29.5963	30.0826	30.3016		63.146	0.229663	0.319869	sp|P06744|G6PI_HUMAN
24.4571	22.885	24.2855	24.8542	24.6454	24.3312		38.298	0.231134	-0.734425	sp|Q9Y394|DHRS7_HUMAN
23.5602	23.4064	23.9477	21.0474	22.7801	23.7126		23.818	0.231157	1.12472	sp|O15173|PGRC2_HUMAN;sp|O00264|PGRC1_HUMAN
25.2698	25.5157	25.2945	22.4807	24.7129	25.2689		37.839	0.231519	1.20582	sp|O94905|ERLN2_HUMAN;sp|O75477|ERLN1_HUMAN
26.3796	26.0049	25.8866	26.1331	25.6364	25.3284		56.639	0.231589	0.391063	sp|Q9UHG3|PCYOX_HUMAN
23.8064	22.3383	21.5247	22.7624	24.0885	24.2767		73.776	0.232628	-1.15269	sp|P23786|CPT2_HUMAN
31.2003	30.829	31.1646	31.8048	31.3342	31.0776		63.944	0.23422	-0.340906	sp|Q96HC4|PDLI5_HUMAN
33.5569	33.0886	33.0155	32.6459	33.0342	33.0714		46.986	0.235791	0.303107	sp|P13929|ENOB_HUMAN
24.2176	23.3992	21.0884	23.9759	24.1729	24.5287		39.869	0.236155	-1.3241	sp|Q9Y376|CAB39_HUMAN
27.8976	28.2596	27.7699	27.8307	27.7043	27.7607		66.193	0.236229	0.210457	sp|O75083|WDR1_HUMAN
36.6064	36.3498	36.7852	37.1149	36.8352	36.6033		42.051	0.236493	-0.270671	sp|P68133|ACTS_HUMAN
28.9043	29.2666	29.0683	28.3851	28.8241	29.0802		31.566	0.238019	0.316558	sp|P45880|VDAC2_HUMAN
26.1219	25.7966	25.5872	25.6188	22.4576	25.2429		52.948	0.238868	1.39547	sp|P07099|HYEP_HUMAN
21.58	26.5714	26.5777	22.9426	22.2203	22.6079		16.331	0.239023	2.31948	sp|P02724|GLPA_HUMAN
30.2901	31.0103	30.3397	30.0826	30.329	30.2214		30.772	0.239186	0.335693	sp|P21796|VDAC1_HUMAN
30.0609	23.0574	29.6767	31.1916	30.6095	30.3757		19.534	0.243136	-3.12726	sp|Q02045|MYL5_HUMAN
25.0797	25.76	25.3017	25.3091	24.8991	24.9589		35.061	0.243546	0.324723	sp|P05026|AT1B1_HUMAN
28.9437	29.7665	28.9678	30.062	29.4363	29.5335		20.969	0.246823	-0.451286	sp|P50461|CSRP3_HUMAN
21.8516	22.0827	22.241	21.7036	23.5812	23.3227		14.279	0.246904	-0.810697	sp|O95563|MPC2_HUMAN
25.5013	25.7639	22.0104	26.3429	25.9736	25.8936		11.139	0.248108	-1.64484	sp|P04080|CYTB_HUMAN
24.6553	24.9487	24.3844	25.1969	22.657	22.6371		32.379	0.24922	1.16578	sp|Q13326|SGCG_HUMAN
23.4903	23.4532	22.6073	19.9002	20.4128	23.963		95.785	0.250508	1.75831	sp|P45974|UBP5_HUMAN
23.4404	22.7613	22.7508	21.6231	23.3391	21.2053		29.096	0.2506	0.928344	sp|Q00059|TFAM_HUMAN
25.6941	25.3237	25.7163	25.4855	24.5788	25.3987		67.567	0.250653	0.423702	sp|P27824|CALX_HUMAN
30.0157	30.2128	29.9629	30.0756	29.8196	29.8506		50.47	0.251248	0.148567	sp|Q05639|EF1A2_HUMAN
26.3314	23.4886	22.9302	23.6709	20.9796	22.8105		22.611	0.252167	1.76308	sp|Q01995|TAGL_HUMAN
26.2153	22.5599	23.0952	22.9171	22.9303	20.0948		42.009	0.252547	1.97607	sp|P62736|ACTA_HUMAN;sp|P63267|ACTH_HUMAN
30.1197	30.1232	30.0057	30.4879	30.0009	30.3653		52.73	0.253022	-0.201803	sp|Q6ZMU5|TRI72_HUMAN
23.7381	24.3264	24.4958	21.8284	23.6906	24.0993		52.296	0.25337	0.980656	sp|Q00013|EM55_HUMAN
29.2818	29.5352	29.5007	29.6699	29.4084	29.7779		18.736	0.255561	-0.179471	sp|Q9Y281|COF2_HUMAN
23.9076	22.5992	22.0428	21.3235	21.743	22.7309		29.945	0.255853	0.9174	sp|P61247|RS3A_HUMAN
26.8548	27.1612	26.4337	26.7494	26.3767	26.3359		40.089	0.255938	0.329204	sp|P16989|YBOX3_HUMAN;sp|Q9Y2T7|YBOX2_HUMAN
28.2317	28.4588	28.1482	27.8269	28.2155	28.1816		72.691	0.256938	0.204912	sp|P31040|SDHA_HUMAN
31.1378	32.2001	30.9368	32.3796	31.7297	31.8989		32.948	0.257195	-0.577791	sp|P13805|TNNT1_HUMAN;sp|P45379|TNNT2_HUMAN
25.6134	22.2149	24.6003	20.9386	23.1359	23.3409		333.14	0.257731	1.67105	sp|Q99715|COCA1_HUMAN
31.0423	30.9677	30.5592	30.4636	30.7445	30.6795		61.448	0.258149	0.227213	sp|P36871|PGM1_HUMAN
25.6427	22.3333	23.3292	21.5841	23.0271	22.4844		58.06	0.258709	1.40321	sp|Q13884|SNTB1_HUMAN
23.3869	21.9978	21.2007	23.6159	22.7794	22.8975		24.604	0.261101	-0.902497	sp|P27635|RL10_HUMAN;sp|Q96L21|RL10L_HUMAN
24.9933	22.4525	24.5212	25.0116	24.9263	25.0931		35.594	0.261414	-1.02135	sp|P67775|PP2AA_HUMAN;sp|P62714|PP2AB_HUMAN
29.4973	29.3908	29.4392	29.3814	28.9703	29.4096		83.263	0.263919	0.188632	sp|P08238|HS90B_HUMAN;sp|Q58FF7|H90B3_HUMAN
23.88	22.0636	24.1352	22.7585	22.8593	21.0138		18.098	0.26421	1.14907	sp|P01591|IGJ_HUMAN
24.6713	23.15	24.8097	21.554	22.1579	24.6747		37.948	0.265403	1.4148	sp|Q9H0P0|5NT3A_HUMAN
26.4855	26.8011	26.2918	25.94	26.3733	26.4326		36.249	0.265988	0.277472	sp|P53597|SUCA_HUMAN
29.46	30.1142	29.5107	30.2521	29.8452	29.932		162.19	0.266264	-0.314813	sp|Q5VTT5|MYOM3_HUMAN
26.9004	23.2499	26.3752	26.4913	27.2665	27.2553		28.17	0.269495	-1.49587	sp|P30042|ES1_HUMAN
26.985	26.9966	26.8978	26.8529	26.8277	26.9809		41.331	0.269759	0.0726248	sp|P50502|F10A1_HUMAN;sp|Q8IZP2|ST134_HUMAN;sp|Q8NFI4|F10A5_HUMAN
24.7155	24.3717	22.0596	25.6006	23.9222	25.4063		61.963	0.271065	-1.26073	sp|Q14195|DPYL3_HUMAN;sp|Q14194|DPYL1_HUMAN;sp|Q14117|DPYS_HUMAN
28.6099	28.5211	28.769	28.695	28.3291	28.3379		39.335	0.271349	0.179324	sp|Q9NZQ9|TMOD4_HUMAN
22.6034	21.9847	23.3586	23.3713	22.989	23.1636		37.492	0.271367	-0.52571	sp|P52564|MP2K6_HUMAN
29.2913	21.1234	29.4114	30.2223	30.0709	30.0121		104.85	0.271923	-3.49303	sp|O43707|ACTN4_HUMAN
23.6835	22.8638	22.8653	21.5412	22.3125	23.328		16.445	0.272544	0.743661	sp|P62249|RS16_HUMAN
25.6356	22.0107	25.5052	26.1942	25.3985	26.1893		10.058	0.273228	-1.54352	sp|O75531|BAF_HUMAN
29.2025	27.7893	29.645	29.3894	26.3109	26.6798		38.429	0.274048	1.41894	sp|P51884|LUM_HUMAN
26.2699	26.3892	26.4913	26.4648	26.1006	25.5657		72.332	0.274917	0.339756	sp|P11021|GRP78_HUMAN
23.1499	22.23	23.5986	21.8391	21.0913	23.2295		68.303	0.275674	0.939561	sp|P38606|VATA_HUMAN
29.7539	30.0364	29.5323	29.6867	30.2492	30.331		82.999	0.27582	-0.314742	sp|P40939|ECHA_HUMAN
24.5748	23.4592	23.1403	22.1505	22.2813	23.9778		42.183	0.276366	0.921563	sp|O43837|IDH3B_HUMAN
27.8477	28.1779	27.8524	27.1811	27.7462	27.9737		35.853	0.278189	0.325666	sp|P15121|ALDR_HUMAN;sp|C9JRZ8|AK1BF_HUMAN
24.6126	24.537	24.6061	24.6975	22.4512	24.0842		26.21	0.278255	0.840906	sp|Q9BVC6|TM109_HUMAN
27.1808	27.5312	27.1026	26.5997	27.0045	27.3002		12.199	0.278284	0.303387	sp|Q9NZ45|CISD1_HUMAN
24.8944	24.9832	24.564	24.2804	22.0257	24.8572		28.082	0.279004	1.09277	sp|P31946|1433B_HUMAN
26.2162	26.7528	26.5117	26.1578	26.2603	26.4163		27.391	0.279595	0.215425	sp|P19404|NDUV2_HUMAN
25.6266	23.2995	25.7678	25.8147	26.008	25.875		23.563	0.280101	-1.00128	sp|O75251|NDUS7_HUMAN
25.746	21.2672	25.7255	25.699	26.2965	26.3517		45.394	0.281772	-1.86952	sp|Q6YN16|HSDL2_HUMAN
25.9295	22.76	25.7714	25.8903	26.0904	26.3461		16.698	0.282873	-1.28866	sp|Q9P0J0|NDUAD_HUMAN
24.4044	22.4877	22.2229	23.1265	24.4171	24.6916		53.139	0.283225	-1.04007	sp|P52209|6PGD_HUMAN
27.1194	27.2444	27.0363	27.167	27.2128	27.2705		117.85	0.283979	-0.0834128	sp|P22314|UBA1_HUMAN
26.7352	23.7245	28.7214	21.5711	25.078	25.4562		262.62	0.283987	2.35857	sp|P02751|FINC_HUMAN
23.3793	21.8134	22.7386	21.4496	22.7876	21.2415		106.92	0.285851	0.817511	sp|E7EW31|PROB1_HUMAN
25.0204	24.9679	24.8591	25.0354	24.5075	22.7172		34.273	0.287245	0.862431	sp|P05388|RLA0_HUMAN;sp|Q8NHW5|RLA0L_HUMAN
27.0994	22.9507	26.6453	27.2714	27.1451	27.1148		20.777	0.287381	-1.61198	sp|Q04760|LGUL_HUMAN
25.4799	26.4363	25.9106	25.5001	25.6792	25.6135		40.589	0.287867	0.344668	sp|P17612|KAPCA_HUMAN;sp|P22694|KAPCB_HUMAN
29.5688	29.5619	29.251	29.9163	29.4579	29.6312		100.79	0.288075	-0.207888	sp|Q86TD4|SRCA_HUMAN
24.7656	21.7245	23.7989	22.0452	22.7823	22.0552		25.552	0.289043	1.13542	sp|P22352|GPX3_HUMAN
29.6661	28.9987	29.8377	29.1028	29.1244	29.309		11.367	0.289692	0.322085	sp|P62805|H4_HUMAN
23.8276	24.4024	22.6215	22.0975	21.1878	23.9922		48.162	0.290378	1.19133	sp|Q9Y6E2|BZW2_HUMAN
24.5802	22.5294	23.1791	21.9721	20.677	23.735		67.819	0.291909	1.30151	sp|P26038|MOES_HUMAN
28.2236	28.2941	28.0193	27.958	28.0843	28.1379		103.28	0.292297	0.118949	sp|P55786|PSA_HUMAN;sp|A6NEC2|PSAL_HUMAN
24.9091	25.317	25.0988	25.1079	25.4075	25.3471		54.636	0.295994	-0.179168	sp|P24298|ALAT1_HUMAN;sp|Q8TD30|ALAT2_HUMAN
26.2404	26.3748	26.2043	26.278	26.3453	26.6871		13.332	0.297823	-0.163658	sp|Q9H7C9|AAMDC_HUMAN
25.8601	26.1786	26.066	25.6735	22.802	25.9937		29.555	0.300121	1.21184	sp|P25786|PSA1_HUMAN
19.9375	21.8676	23.4271	21.8706	23.5203	24.1926		53.165	0.301097	-1.45041	sp|P23381|SYWC_HUMAN
25.1684	25.4553	25.4372	25.212	25.2791	25.2322		52.761	0.301111	0.112522	sp|Q6QEF8|CORO6_HUMAN;sp|Q9ULV4|COR1C_HUMAN
25.4057	25.2926	25.5326	25.8967	25.4287	25.4852		145.26	0.301437	-0.193203	sp|Q86TC9|MYPN_HUMAN
23.3639	22.9949	21.9413	22.2448	22.7181	20.5555		42.621	0.301694	0.927198	sp|P35237|SPB6_HUMAN
30.9419	31.4257	31.0293	31.1437	30.777	30.8022		68.036	0.30277	0.224663	sp|O60662|KLH41_HUMAN
24.8022	22.5633	22.2836	25.0907	23.2006	24.8799		16.735	0.304007	-1.17402	sp|P62837|UB2D2_HUMAN;sp|P61077|UB2D3_HUMAN
25.3534	25.2992	25.3207	25.0412	25.0086	25.4358		47.716	0.304556	0.162607	sp|P23526|SAHH_HUMAN
24.4736	23.8446	23.9487	23.9323	23.9532	21.9734		25.028	0.306154	0.802677	sp|Q06432|CCG1_HUMAN
23.6277	24.5161	25.1582	21.4594	24.0943	24.2204		45.21	0.306296	1.17594	sp|Q02161|RHD_HUMAN;sp|P18577|RHCE_HUMAN
25.5999	23.0346	22.3948	22.4157	22.5498	22.6173		50.184	0.30661	1.14884	sp|Q5VTE0|EF1A3_HUMAN;sp|P68104|EF1A1_HUMAN
25.6473	26.5487	26.5096	25.635	25.9857	25.9757		15.208	0.306861	0.369717	sp|O95168|NDUB4_HUMAN
26.6529	22.7294	25.4079	26.8504	25.862	26.2565		61.594	0.307711	-1.39292	sp|O95817|BAG3_HUMAN
28.5176	28.9203	28.3506	28.4032	28.437	28.3507		27.692	0.308657	0.199215	sp|P30048|PRDX3_HUMAN
23.9569	23.6948	23.6059	23.0524	20.7204	24.04		57.924	0.310524	1.14824	sp|P50991|TCPD_HUMAN
26.8254	27.1248	26.5533	26.8676	26.4951	26.365		20.232	0.311516	0.258614	sp|Q16082|HSPB2_HUMAN
25.9339	25.2875	24.9882	25.9085	25.4139	26.0712		134.43	0.312682	-0.394697	sp|Q96Q06|PLIN4_HUMAN
28.439	23.1461	28.5661	28.4211	29.0784	28.871		16.762	0.312745	-2.07307	sp|P20674|COX5A_HUMAN
24.8325	24.9333	25.0843	24.8818	21.1301	24.6582		71.685	0.316174	1.39336	sp|Q9HDC5|JPH1_HUMAN
26.214	22.4137	26.2232	25.9054	26.7797	26.5993		20.776	0.317789	-1.47787	sp|O96000|NDUBA_HUMAN
25.3795	25.2297	25.3005	25.2601	24.8266	25.2904		32.854	0.318368	0.177557	sp|P08865|RSSA_HUMAN
27.3354	25.6087	27.9037	26.028	26.1713	26.2821		226.53	0.319143	0.78884	sp|P35579|MYH9_HUMAN
27.5986	25.5898	28.1211	27.9877	21.4515	24.9276		33.922	0.319919	2.31426	sp|P20774|MIME_HUMAN
25.6355	25.0754	25.6806	25.3414	26.0267	26.0513		81.224	0.32175	-0.342665	sp|P13798|ACPH_HUMAN
29.2718	29.454	29.2125	29.1126	29.8433	29.8429		51.294	0.32212	-0.286832	sp|P55084|ECHB_HUMAN
23.4117	23.2437	22.5023	21.4658	23.2205	22.5117		39.589	0.323923	0.653222	sp|O43488|ARK72_HUMAN;sp|Q8NHP1|ARK74_HUMAN
34.5173	35.1191	34.8259	35.4218	34.8298	35.0375		103.85	0.324352	-0.275611	sp|P35609|ACTN2_HUMAN
27.7468	22.3617	27.2723	27.3023	27.8632	28.0488		10.044	0.325369	-1.94452	sp|P07108|ACBP_HUMAN
28.6906	27.8751	27.8048	28.1865	27.6214	27.2255		49.844	0.325643	0.445741	sp|Q9NR12|PDLI7_HUMAN
24.4193	24.4218	24.0561	23.1827	24.0859	24.3659		34.878	0.326917	0.420881	sp|A6NNS2|DRS7C_HUMAN
25.1502	25.365	25.2223	24.9866	25.0017	25.3244		60.533	0.327243	0.141608	sp|P49368|TCPG_HUMAN
25.1536	25.0513	25.3522	25.2099	25.0441	24.8463		42.823	0.329599	0.152257	sp|Q99733|NP1L4_HUMAN
26.6851	26.9632	27.0392	26.4477	26.8218	26.8559		20.105	0.330581	0.187366	sp|P51970|NDUA8_HUMAN
25.4011	22.472	24.6969	25.0618	25.1937	25.2445		28.315	0.331426	-0.976629	sp|P04632|CPNS1_HUMAN;sp|Q96L46|CPNS2_HUMAN
28.4144	26.8164	28.1035	27.5201	27.0115	27.1013		629.09	0.33148	0.567155	sp|Q09666|AHNK_HUMAN
29.8466	30.2418	30.2584	29.9848	29.849	30.0317		868.47	0.331545	0.160444	sp|Q5VST9|OBSCN_HUMAN
22.1876	23.8993	21.8935	20.5548	21.0237	23.0945		9.1113	0.332096	1.10248	sp|P63220|RS21_HUMAN
27.0198	26.7192	26.7184	26.8701	26.4553	26.6126		49.67	0.332261	0.17315	sp|P07437|TBB5_HUMAN
26.649	26.9836	26.5276	26.425	26.6	26.637		53.801	0.333787	0.166064	sp|P49189|AL9A1_HUMAN
23.8412	24.5244	22.8023	24.1633	24.7431	24.0542		37.806	0.333993	-0.597542	sp|Q9UDY4|DNJB4_HUMAN
26.408	26.7323	24.9365	25.4637	25.3669	25.4257		21.225	0.334325	0.606829	sp|P02794|FRIH_HUMAN
27.3399	27.6228	27.3116	27.5078	27.0758	27.1426		124.57	0.335356	0.182739	sp|P54289|CA2D1_HUMAN;sp|Q9NY47|CA2D2_HUMAN
25.281	25.1139	23.0568	24.7822	22.6641	22.7606		121	0.337771	1.08158	sp|P27816|MAP4_HUMAN
25.3279	25.96	25.6779	25.0732	25.333	25.7127		20.108	0.339599	0.282279	sp|O43181|NDUS4_HUMAN
26.4119	26.5462	26.0864	26.2575	25.8819	26.2904		46.402	0.339786	0.204899	sp|Q14240|IF4A2_HUMAN;sp|P38919|IF4A3_HUMAN
27.7614	28.4057	27.9289	27.5918	27.8761	27.9193		50.817	0.340733	0.236247	sp|P49821|NDUV1_HUMAN
24.6239	24.5756	24.6819	22.093	24.1923	24.8802		26.752	0.341226	0.905305	sp|Q9BXS1|IDI2_HUMAN
25.4829	25.6258	25.79	25.4122	25.5615	25.5881		29.159	0.342035	0.11231	sp|Q6UXV4|MIC27_HUMAN
27.1704	22.8375	22.8063	23.8503	21.9592	21.8961		10.815	0.343148	1.70285	sp|Q02221|CX6A2_HUMAN
27.8497	27.3578	27.0564	27.0415	27.0873	27.3348		50.208	0.343393	0.266822	sp|Q8N142|PURA1_HUMAN;sp|P30520|PURA2_HUMAN
24.1459	24.3436	24.2507	24.0855	24.2937	22.0447		16.06	0.343784	0.772127	sp|P39019|RS19_HUMAN
20.7022	24.2506	22.838	22.2757	25.008	24.8772		163.86	0.345133	-1.45668	sp|P20742|PZP_HUMAN
24.2973	24.096	24.061	22.6343	24.2367	23.9757		31.321	0.34575	0.535865	sp|O14732|IMPA2_HUMAN
27.1633	27.9299	27.642	22.8642	27.2697	27.6449		17.49	0.346832	1.65212	sp|P30049|ATPD_HUMAN
29.1685	29.018	29.0071	28.8573	29.0601	29.0188		19.891	0.34863	0.0857786	sp|Q99497|PARK7_HUMAN
28.0578	28.3894	28.2062	28.0919	28.4678	28.8717		10.192	0.348943	-0.259382	sp|P14854|CX6B1_HUMAN
20.0086	23.6458	22.2784	25.0794	20.9675	25.531		6.9611	0.35437	-1.88169	sp|O75438|NDUB1_HUMAN
26.8485	25.3597	26.866	22.2248	25.976	26.417		45.398	0.354743	1.48548	sp|P06727|APOA4_HUMAN
23.9546	24.0844	22.212	24.285	23.608	24.3997		15.512	0.355674	-0.680544	sp|Q9Y6H1|CHCH2_HUMAN;sp|Q5T1J5|CHCH9_HUMAN
21.4439	22.4907	21.9798	23.6168	23.0608	21.4584		53.944	0.35833	-0.74052	sp|P53985|MOT1_HUMAN
25.0975	25.3397	25.0614	25.3862	24.8366	21.8983		42.875	0.358539	1.12585	sp|Q16586|SGCA_HUMAN
25.8143	26.213	26.4333	25.6208	26.0973	26.0184		12.517	0.359881	0.241336	sp|O43920|NDUS5_HUMAN
23.3719	22.1576	23.8289	24.3608	22.808	24.4424		25.913	0.361158	-0.750937	sp|Q7Z4W1|DCXR_HUMAN
26.4734	23.3727	26.6873	21.6819	22.051	26.7627		10.918	0.361442	2.0126	sp|P56134|ATPK_HUMAN
24.5657	22.7744	23.6151	23.4224	23.3342	22.1903		92.468	0.362641	0.669404	sp|P14625|ENPL_HUMAN
25.1837	25.9536	26.0704	25.5275	26.2704	26.8761		17.298	0.365221	-0.48878	sp|P22392|NDKB_HUMAN;sp|O60361|NDK8_HUMAN
23.8315	23.2733	22.7919	22.0067	21.8884	23.8524		81.876	0.365947	0.716415	sp|O00429|DNM1L_HUMAN
26.1357	26.5309	25.8835	26.275	26.2811	26.7266		13.711	0.36735	-0.244223	sp|O75380|NDUS6_HUMAN
31.2545	32.2167	31.5274	32.5575	31.7769	31.8264		21.692	0.367453	-0.387411	sp|P19237|TNNI1_HUMAN
29.7945	30.2521	30.3705	30.0401	30.633	30.5113		36.426	0.367668	-0.25572	sp|P40925|MDHC_HUMAN
23.8719	22.9459	24.253	23.4819	20.2798	23.7317		49.184	0.36835	1.19249	sp|P62191|PRS4_HUMAN
24.9942	24.6547	21.955	24.5163	24.6924	25.4406		97.169	0.368466	-1.01515	sp|Q14974|IMB1_HUMAN
27.9421	27.8719	27.2629	27.9448	27.0113	26.9402		69.257	0.368855	0.39352	sp|Q2TBA0|KLH40_HUMAN
25.6289	21.9646	25.9337	26.058	25.8911	25.4719		20.471	0.370316	-1.29794	sp|Q03135|CAV1_HUMAN
25.0767	22.5188	25.0402	24.724	24.9513	25.6565		45.283	0.370684	-0.898656	sp|O43813|LANC1_HUMAN
33.0733	29.1717	32.2831	32.8751	32.6868	32.5388		21.338	0.375332	-1.19087	sp|P48788|TNNI2_HUMAN
24.4958	23.2893	22.937	21.9703	21.4691	24.3104		39.609	0.375581	0.990817	sp|P54725|RD23A_HUMAN
25.3124	25.824	25.4148	25.3952	25.6266	21.7835		17.316	0.37575	1.24866	sp|Q9NX14|NDUBB_HUMAN
25.0238	22.3271	22.8086	23.105	24.9039	25.3663		27.807	0.376912	-1.07193	sp|P24158|PRTN3_HUMAN
28.8222	28.8916	28.5883	28.2685	28.728	28.7604		51.712	0.377961	0.1817	sp|O75390|CISY_HUMAN
27.2142	26.8858	25.9992	27.0413	27.1383	27.0001		13.832	0.379778	-0.360194	sp|Q9NRX4|PHP14_HUMAN
27.0123	28.1471	27.2427	27.3293	28.2926	28.1269		35.816	0.381098	-0.448861	sp|Q13011|ECH1_HUMAN
26.9294	27.1498	27.4835	27.4107	26.711	26.5038		34.234	0.381719	0.312408	sp|P00387|NB5R3_HUMAN
25.7941	26.8092	26.2302	26.282	25.8076	25.7456		80.243	0.382254	0.332773	sp|P23327|SRCH_HUMAN
27.1592	27.6034	28.0085	27.3218	28.305	28.3721		36.638	0.383761	-0.409286	sp|P07195|LDHB_HUMAN
29.5307	30.107	30.5854	28.3053	29.9005	30.1224		246.47	0.38518	0.631655	sp|P11277|SPTB1_HUMAN
25.9809	23.4245	26.6745	26.7759	22.0313	21.7553		43.417	0.389168	1.83913	sp|Q9BXN1|ASPN_HUMAN
26.7686	27.3857	25.6251	26.6614	27.3577	27.4038		41.924	0.390099	-0.547842	sp|P42765|THIM_HUMAN
24.443	24.4995	24.3075	24.4602	21.9314	24.4348		74.221	0.390978	0.807882	sp|Q9BR39|JPH2_HUMAN
33.0247	33.171	33.0672	33.1738	32.8419	32.9367		164.89	0.391759	0.103456	sp|P54296|MYOM2_HUMAN
30.5089	31.6617	30.4488	31.8823	31.0561	31.0609		114.76	0.392923	-0.459939	sp|P16615|AT2A2_HUMAN
28.0482	23.5419	28.8874	27.1367	20.932	25.3357		343.67	0.395622	2.35769	sp|P12111|CO6A3_HUMAN
23.9989	23.1631	23.2461	23.6894	23.648	23.847		29.597	0.396384	-0.258769	sp|P62701|RS4X_HUMAN;sp|P22090|RS4Y1_HUMAN;sp|Q8TD47|RS4Y2_HUMAN
26.2303	21.9267	25.373	26.0664	25.6304	25.582		49.775	0.39876	-1.24959	sp|Q3ZCM7|TBB8_HUMAN
24.0627	22.5751	23.4757	23.1092	24.2736	24.4292		60.693	0.399151	-0.566175	sp|P83111|LACTB_HUMAN
28.0866	27.3175	27.6587	28.0518	27.9726	27.7259		39.383	0.399403	-0.229134	sp|P46976|GLYG_HUMAN
23.739	22.9052	21.7651	21.0889	22.4767	22.6951		25.059	0.400344	0.716202	sp|Q9UBQ5|EIF3K_HUMAN
28.3257	28.8894	28.3231	27.9715	28.3622	28.5088		56.94	0.401607	0.231866	sp|Q16851|UGPA_HUMAN
26.0258	26.5989	22.416	26.3113	26.1201	26.2622		58.762	0.405419	-1.21764	sp|P27338|AOFB_HUMAN
25.7669	22.8475	26.0579	25.7762	25.6074	26.1776		14.177	0.406462	-0.962951	sp|P13987|CD59_HUMAN
27.4765	27.1173	26.9157	26.5003	26.9574	27.2776		16.832	0.407142	0.258056	sp|P63241|IF5A1_HUMAN;sp|Q6IS14|IF5AL_HUMAN;sp|Q9GZV4|IF5A2_HUMAN
24.2849	24.0187	22.2436	21.5045	22.0474	24.1516		69.284	0.40975	0.947884	sp|P09960|LKHA4_HUMAN
22.5851	22.6538	21.7051	23.1793	22.136	22.8146		25.764	0.412032	-0.395319	sp|Q9BRX8|F213A_HUMAN
25.1109	24.3603	24.9429	24.895	24.3224	24.4037		78.286	0.41262	0.264331	sp|P55290|CAD13_HUMAN
25.1458	23.6381	24.9832	24.0743	25.4861	26.5969		52.602	0.412775	-0.796724	sp|P01008|ANT3_HUMAN;CON__P41361
27.1987	26.9985	26.9792	27.1297	26.8566	26.8848		57.116	0.413084	0.101788	sp|P07237|PDIA1_HUMAN
26.0938	25.9765	25.0725	22.1787	25.8354	25.7283		51.976	0.413773	1.13344	sp|Q9Y512|SAM50_HUMAN
23.1146	24.5334	22.6541	21.824	23.0903	23.3704		18.648	0.414291	0.672494	sp|Q14011|CIRBP_HUMAN
33.7522	30.9287	33.4013	33.6748	33.3216	33.5183		18.122	0.415895	-0.810819	sp|P02585|TNNC2_HUMAN
30.1529	31.0071	31.0064	28.7861	30.6034	30.8477		101.79	0.416208	0.643089	sp|P02730|B3AT_HUMAN
24.1717	23.4003	24.5935	24.1117	24.386	24.736		56.068	0.416444	-0.356086	sp|P54578|UBP14_HUMAN
26.4691	26.8703	26.3481	26.5244	26.8924	21.7926		9.9062	0.416688	1.49274	sp|O14949|QCR8_HUMAN
25.2363	24.068	21.5148	21.4731	22.865	23.1816		30.515	0.417498	1.09981	sp|P20231|TRYB2_HUMAN;sp|Q15661|TRYB1_HUMAN;sp|Q9BZJ3|TRYD_HUMAN
26.0934	26.3683	26.4622	25.9508	26.3082	26.2435		21.831	0.418617	0.140504	sp|Q9Y6M9|NDUB9_HUMAN
23.1871	21.9501	22.2521	21.6365	22.7633	21.5292		69.842	0.420401	0.486768	sp|P12956|XRCC6_HUMAN
29.3237	30.0846	30.6795	25.8281	30.0448	30.2148		280.01	0.420691	1.33339	sp|P02549|SPTA1_HUMAN
25.1776	21.8569	22.99	24.9998	23.2554	24.7715		32.575	0.421254	-1.00071	sp|P06748|NPM_HUMAN
30.2371	30.5753	30.093	29.0977	30.2363	30.4052		85.424	0.421776	0.388753	sp|Q99798|ACON_HUMAN
26.3844	22.1293	26.4732	25.2525	22.8762	22.3264		108.58	0.422276	1.5106	sp|P12110|CO6A2_HUMAN
30.1606	28.5231	29.8545	27.5722	29.3902	29.4515		37.654	0.423644	0.708106	sp|P01876|IGHA1_HUMAN
31.9121	30.3581	31.6128	32.2744	31.6543	31.401		31.744	0.423945	-0.482262	sp|Q9NP98|MYOZ1_HUMAN
29.2843	30.1116	29.349	29.5176	29.9636	30.1205		70.389	0.42419	-0.285595	sp|P49748|ACADV_HUMAN
26.1526	26.1422	25.5003	25.1114	25.72	26.0419		39.591	0.426938	0.307245	sp|P50213|IDH3A_HUMAN
26.7647	26.766	25.8112	27.0302	26.4942	26.7546		45.518	0.42702	-0.312394	sp|P13861|KAP2_HUMAN
25.9932	23.8601	25.3834	22.3528	25.2285	24.7587		14.719	0.427072	0.965578	sp|P15090|FABP4_HUMAN
29.3026	28.6099	29.4347	28.4659	28.6034	29.3094		13.952	0.427106	0.322867	sp|Q99880|H2B1L_HUMAN;sp|Q99879|H2B1M_HUMAN;sp|Q99877|H2B1N_HUMAN;sp|Q93079|H2B1H_HUMAN;sp|Q5QNW6|H2B2F_HUMAN;sp|P62807|H2B1C_HUMAN;sp|P58876|H2B1D_HUMAN;sp|P57053|H2BFS_HUMAN;sp|O60814|H2B1K_HUMAN;sp|Q96A08|H2B1A_HUMAN
25.3036	21.7081	25.3792	24.9077	25.363	25.3383		42.2	0.429024	-1.07265	sp|P35613|BASI_HUMAN
25.2279	24.5374	24.6115	24.9461	22.7572	24.7438		35.076	0.429106	0.643212	sp|P63244|RACK1_HUMAN
26.006	26.5688	27.5136	23.6363	26.4651	27.013		97.016	0.431711	0.991339	sp|P11171|41_HUMAN;sp|Q9H4G0|E41L1_HUMAN
24.7537	25.6204	23.6629	24.7471	25.382	25.5163		25.565	0.431829	-0.536154	sp|Q9UIJ7|KAD3_HUMAN
26.0278	22.7044	26.1642	24.9637	26.5593	26.6516		9.3318	0.433712	-1.09269	sp|P02654|APOC1_HUMAN
28.9964	26.0844	25.7619	28.4276	23.801	23.7823		197.07	0.43456	1.6106	sp|Q86VF7|NRAP_HUMAN
28.8791	29.7454	28.7648	29.1875	28.7459	28.4953		18.61	0.435412	0.320219	sp|Q9UBY9|HSPB7_HUMAN
26.4735	26.3134	24.7034	26.6623	25.8637	26.5706		65.308	0.43582	-0.535447	sp|P30153|2AAA_HUMAN;sp|P30154|2AAB_HUMAN
27.7764	28.14	28.0302	27.9571	27.7902	27.8933		83.785	0.43649	0.102029	sp|P13807|GYS1_HUMAN;sp|P54840|GYS2_HUMAN
29.5999	30.6998	30.0208	30.0721	29.4933	29.8188		39.455	0.436756	0.312073	sp|P09972|ALDOC_HUMAN
25.4128	25.7512	25.7307	25.2647	25.53	25.678		27.399	0.437113	0.140706	sp|P60900|PSA6_HUMAN
28.2451	28.0582	27.6298	27.6515	27.877	27.8941		40.798	0.438955	0.170174	sp|Q9UN36|NDRG2_HUMAN
25.1811	21.7919	25.1645	24.8555	25.0129	25.1815		12.476	0.439068	-0.970759	sp|P14174|MIF_HUMAN
24.6066	25.0807	23.9432	20.5486	24.6149	24.8171		34.834	0.442511	1.21663	sp|P60891|PRPS1_HUMAN;sp|P21108|PRPS3_HUMAN;sp|P11908|PRPS2_HUMAN
24.538	23.4262	24.4172	22.2006	24.4997	23.7377		33.232	0.443366	0.647778	sp|P54920|SNAA_HUMAN
26.5832	26.3335	25.3321	26.0598	26.5215	26.7783		54.122	0.443789	-0.370291	sp|O00330|ODPX_HUMAN
32.8722	33.13	32.4666	33.3141	32.8972	32.8698		29.557	0.444279	-0.204089	sp|P07451|CAH3_HUMAN
27.3689	28.0442	27.8485	27.5206	27.6182	27.6075		48.755	0.444946	0.171796	sp|P36957|ODO2_HUMAN
21.7593	22.8102	22.1556	23.444	21.5218	23.6326		39.866	0.446674	-0.624442	sp|Q8NE86|MCU_HUMAN
24.1262	24.2475	23.7308	24.6275	22.2301	23.4547		28.319	0.447182	0.597391	sp|Q9H8H3|MET7A_HUMAN
27.8693	28.8332	29.3633	24.6186	28.741	28.9711		206.26	0.447599	1.24502	sp|P16157|ANK1_HUMAN
30.3551	30.3508	30.5292	30.2985	30.3933	30.3781		22.11	0.449155	0.0550702	sp|Q06830|PRDX1_HUMAN
25.792	25.9951	23.6235	25.5644	25.6808	26.1198		35.668	0.449266	-0.65146	sp|Q9UBQ7|GRHPR_HUMAN
27.514	27.7136	27.6703	27.2398	27.6913	27.5909		73.68	0.44967	0.1253	sp|P38646|GRP75_HUMAN
23.9114	24.8284	21.891	23.9382	24.3639	24.5489		37.14	0.450692	-0.74007	sp|Q5HYK3|COQ5_HUMAN
23.3441	22.0727	22.1353	21.3639	22.9635	21.6049		46.502	0.451179	0.539936	sp|Q9NZA1|CLIC5_HUMAN
30.844	31.248	30.1576	31.4916	30.8504	30.8634		20.159	0.451379	-0.318598	sp|P02511|CRYAB_HUMAN
23.1047	21.7846	22.0294	21.6466	22.8069	20.5563		25.497	0.452842	0.636258	sp|Q9Y2Q3|GSTK1_HUMAN
24.0484	23.1675	24.4541	23.7664	24.3685	24.695		29.763	0.454393	-0.386605	sp|O75431|MTX2_HUMAN
27.0937	26.9483	27.3225	26.644	27.7158	28.1437		52.39	0.454716	-0.379701	sp|Q13228|SBP1_HUMAN
23.9358	22.521	21.4416	24.1134	22.3716	23.6147		47.173	0.45539	-0.733765	sp|O95810|SDPR_HUMAN
23.4262	24.329	22.3708	20.3254	23.3339	23.5419		98.828	0.456276	0.97494	sp|O75891|AL1L1_HUMAN;sp|Q3SY69|AL1L2_HUMAN
24.1963	22.6517	24.5687	22.2149	23.0895	24.1297		269.76	0.458649	0.660863	sp|Q9Y490|TLN1_HUMAN
25.0393	24.8525	21.9429	25.2628	24.4751	24.6038		212.35	0.463386	-0.835656	sp|Q13698|CAC1S_HUMAN;sp|Q01668|CAC1D_HUMAN;sp|Q13936|CAC1C_HUMAN;sp|O60840|CAC1F_HUMAN
22.6669	21.8466	22.6581	21.8263	22.903	24.3084		247.74	0.463584	-0.622058	sp|O95425|SVIL_HUMAN
24.5383	24.3717	24.9179	23.8254	24.5591	24.6866		22.284	0.465728	0.252293	sp|Q9BUR5|MIC26_HUMAN
25.1672	25.6312	23.5394	25.0499	22.1313	24.5078		11.514	0.466382	0.882949	sp|P05386|RLA1_HUMAN
24.7362	23.2018	25.0337	24.5304	24.9586	24.8785		21.45	0.469238	-0.465288	sp|P63000|RAC1_HUMAN;sp|P60763|RAC3_HUMAN;sp|P15153|RAC2_HUMAN
26.8099	26.3471	26.7992	26.6313	26.9713	26.7881		33.805	0.469484	-0.144808	sp|Q16775|GLO2_HUMAN
25.7006	22.1009	26.2435	25.4911	25.8614	25.7996		16.495	0.471803	-1.03568	sp|Q13404|UB2V1_HUMAN;sp|Q15819|UB2V2_HUMAN
22.2792	22.8595	22.9371	24.1297	20.6474	20.3886		24.277	0.472417	0.970001	sp|Q99807|COQ7_HUMAN
24.0673	21.8468	22.9794	23.2928	21.9568	21.7511		16.937	0.47587	0.630926	sp|Q9Y3D6|FIS1_HUMAN
23.6001	21.0655	22.7213	23.5371	22.4489	23.3188		94.33	0.47615	-0.639297	sp|P34932|HSP74_HUMAN;sp|O95757|HS74L_HUMAN;sp|Q92598|HS105_HUMAN
22.8151	23.7794	21.0177	21.7605	21.993	21.9543		38.793	0.478252	0.634795	sp|Q96DD0|LRC39_HUMAN
25.3278	23.0941	24.361	23.4968	25.6687	25.9755		12.64	0.481236	-0.78606	sp|P01625|KV402_HUMAN;sp|P06312|KV401_HUMAN;sp|P06313|KV403_HUMAN;sp|P06314|KV404_HUMAN;sp|P83593|KV405_HUMAN
26.9018	27.5186	27.4367	26.6687	27.1045	27.4113		30.241	0.481851	0.224224	sp|O75489|NDUS3_HUMAN
24.0417	24.1031	22.7865	23.8764	23.587	21.393		23.577	0.482228	0.691588	sp|P40429|RL13A_HUMAN;sp|Q6NVV1|R13P3_HUMAN
24.781	22.5724	24.6664	24.3903	24.3661	24.9886		17.342	0.483888	-0.57507	sp|Q96A26|F162A_HUMAN
29.5794	29.5879	29.5606	29.8554	29.1169	29.2234		31.192	0.484565	0.177429	sp|Q13643|FHL3_HUMAN
23.3243	22.9712	23.7318	23.1663	21.1819	23.8022		36.112	0.487572	0.625626	sp|P05198|IF2A_HUMAN
29.2632	27.6901	30.1299	28.0045	30.8157	31.029		45.205	0.4879	-0.922033	sp|P00738|HPT_HUMAN
25.0921	24.4772	24.8715	24.9004	24.9231	25.0397		21.768	0.488916	-0.140811	sp|P61586|RHOA_HUMAN;sp|P08134|RHOC_HUMAN;sp|P62745|RHOB_HUMAN
27.7972	27.8312	23.0248	27.5694	27.5722	27.142		123.63	0.492284	-1.21012	sp|O00410|IPO5_HUMAN;sp|O60518|RNBP6_HUMAN
29.4905	29.2047	29.0443	29.191	29.1781	29.0605		49.83	0.492619	0.103298	sp|P68371|TBB4B_HUMAN
25.0519	25.0868	25.1009	25.2461	25.1162	25.0256		29.225	0.493352	-0.049413	sp|P18124|RL7_HUMAN
23.668	23.7436	22.2608	21.3325	22.8998	23.5847		30.037	0.494062	0.61839	sp|P21964|COMT_HUMAN
24.673	22.4104	24.7797	23.0007	22.139	24.426		141.72	0.494782	0.765775	sp|P39059|COFA1_HUMAN
23.573	22.4234	21.8837	23.0088	23.5492	22.6004		21.634	0.495514	-0.426083	sp|Q07020|RL18_HUMAN
28.6646	29.1817	28.6042	28.2833	28.7302	28.8691		115.93	0.498468	0.189308	sp|Q02218|ODO1_HUMAN;sp|Q9ULD0|OGDHL_HUMAN
23.8566	22.8739	22.0695	22.1754	24.3182	24.2435		22.088	0.500043	-0.645686	sp|P07203|GPX1_HUMAN
26.4882	26.293	24.6418	26.217	26.1478	26.366		27.157	0.5004	-0.435966	sp|Q8TDC0|MYOZ3_HUMAN
24.3233	22.5446	22.9436	24.0122	23.4667	23.5797		13.742	0.501927	-0.415707	sp|P62851|RS25_HUMAN
24.8015	25.8427	23.5541	25.5704	25.1379	25.0008		64.914	0.502129	-0.503568	sp|Q0VAK6|LMOD3_HUMAN
28.1263	28.6382	28.0634	27.9739	28.098	28.3029		18.491	0.50365	0.151025	sp|O75947|ATP5H_HUMAN
32.3191	32.4007	32.1973	32.0981	32.4988	32.7664		56.559	0.504441	-0.148702	sp|P06576|ATPB_HUMAN
24.3627	21.5648	25.2793	24.2703	22.3604	21.5842		28.48	0.507851	0.997271	sp|P28074|PSB5_HUMAN
32.8416	33.883	33.0392	33.9351	33.3014	33.3494		21.932	0.509436	-0.274029	sp|P08590|MYL3_HUMAN
25.1604	22.2791	25.619	23.7493	26.1953	25.9336		30.005	0.510155	-0.939895	sp|P07738|PMGE_HUMAN
24.1836	23.7212	24.245	20.9172	24.1018	24.606		59.578	0.510549	0.841602	sp|P04196|HRG_HUMAN
30.2432	30.7168	30.3009	30.9008	30.4384	30.3966		55.395	0.511417	-0.158293	sp|Q9UBF9|MYOTI_HUMAN
23.3639	22.3096	21.444	24.6397	21.8195	22.8039		45.626	0.512224	-0.715215	sp|P62195|PRS8_HUMAN
24.3704	21.8575	21.2689	23.9139	22.167	23.7951		38.746	0.512777	-0.793076	sp|P09651|ROA1_HUMAN;sp|Q32P51|RA1L2_HUMAN
26.577	26.3379	24.4072	26.3179	25.998	26.5202		54.889	0.512813	-0.504682	sp|P30566|PUR8_HUMAN
24.4751	22.7016	23.4795	21.4748	22.985	24.1875		37.106	0.514618	0.669628	sp|O43852|CALU_HUMAN
26.232	26.64	22.6147	26.2285	25.8593	26.1435		26.411	0.515514	-0.914897	sp|P28066|PSA5_HUMAN
23.9365	23.3769	21.5012	21.3445	20.9562	23.9699		15.489	0.518514	0.848017	sp|O95139|NDUB6_HUMAN
30.1148	30.0813	30.0393	29.7722	30.1311	30.0879		14.716	0.518802	0.0814152	sp|P09382|LEG1_HUMAN
23.4963	21.4396	23.4754	21.2408	23.5109	21.584		27.991	0.51996	0.69188	sp|P51572|BAP31_HUMAN
28.7017	28.422	28.6102	28.6354	28.4129	28.4629		50.151	0.523764	0.0742518	sp|P68363|TBA1B_HUMAN;sp|A6NHL2|TBAL3_HUMAN;sp|Q9H853|TBA4B_HUMAN
22.7296	23.2728	22.5708	23.0194	21.3818	22.9669		50.315	0.525225	0.401701	sp|Q9H9P8|L2HDH_HUMAN
26.0289	21.847	25.0759	25.8737	22.3015	20.6042		21.604	0.525708	1.39082	sp|Q9UJY1|HSPB8_HUMAN
30.2003	30.0594	29.7196	30.0222	29.6946	29.905		565.17	0.526209	0.11918	sp|P21817|RYR1_HUMAN;sp|Q15413|RYR3_HUMAN
25.9428	26.619	26.0963	25.9873	26.0137	26.2104		23.705	0.529234	0.148923	sp|O00217|NDUS8_HUMAN
26.5214	24.1649	26.6787	25.2413	26.9941	27.251		11.728	0.529885	-0.707129	sp|P26447|S10A4_HUMAN
26.0847	26.0027	25.7292	26.1285	25.7252	25.5495		37.429	0.533202	0.137793	sp|P22626|ROA2_HUMAN
26.6369	26.4483	27.1455	22.8544	27.3908	27.0011		10.852	0.534742	0.994793	sp|P02656|APOC3_HUMAN
21.7879	23.0616	22.1775	21.9917	22.0603	25.3276		223.73	0.537209	-0.784235	sp|P13533|MYH6_HUMAN
29.8022	28.9971	29.856	28.7744	30.4967	30.7611		163.29	0.537855	-0.458935	sp|P01023|A2MG_HUMAN
25.0422	24.5011	24.2181	25.0162	23.9387	23.932		54.087	0.538488	0.291501	sp|Q9UQM7|KCC2A_HUMAN
28.0416	27.5768	22.831	27.5211	26.7904	27.521		135.25	0.539408	-1.12771	sp|O75155|CAND2_HUMAN
27.9113	28.7795	22.566	27.6417	28.4142	27.1496		8.7813	0.542028	-1.31625	sp|P09669|COX6C_HUMAN
23.1043	22.5337	22.8746	23.4493	22.1844	21.8529		88.414	0.542137	0.341981	sp|P05556|ITB1_HUMAN
25.2464	26.0865	22.8317	23.3267	21.5104	26.0581		12.551	0.543345	1.08978	sp|O95182|NDUA7_HUMAN
26.0401	22.0438	25.6074	22.2524	22.4087	25.6748		285.18	0.543703	1.1185	sp|Q8IUG5|MY18B_HUMAN
24.3982	22.6491	22.915	21.4919	25.4679	26.0168		53.154	0.546222	-1.00477	sp|P01019|ANGT_HUMAN
25.8644	26.567	21.231	20.9933	22.181	26.0293		31.362	0.546839	1.48633	sp|Q07021|C1QBP_HUMAN
26.8023	26.6684	27.3473	25.3589	27.1213	27.1122		38.298	0.546923	0.408573	sp|P02749|APOH_HUMAN;CON__P17690
23.754	24.0375	22.8987	24.1334	23.6172	20.7778		81.594	0.547453	0.720585	sp|Q13061|TRDN_HUMAN
25.9858	22.4588	22.8947	25.2387	23.182	25.5272		7.3084	0.549879	-0.869506	sp|Q9UDW1|QCR9_HUMAN
27.5322	28.3368	27.2911	27.6075	28.1337	28.1243		71.949	0.55004	-0.235189	sp|Q8NI60|ADCK3_HUMAN
25.8285	26.0507	26.2788	25.8793	25.9768	26.0333		62.639	0.550698	0.0895093	sp|P31948|STIP1_HUMAN
24.6492	22.0773	22.0763	24.2224	22.4275	24.1865		57.886	0.550898	-0.677868	sp|O00629|IMA3_HUMAN
24.639	24.0608	21.7017	24.0198	23.9006	24.2362		17.861	0.552687	-0.585017	sp|P68036|UB2L3_HUMAN
23.6816	23.6269	22.2519	21.3728	22.7953	23.766		31.674	0.552772	0.542146	sp|Q8NCW5|NNRE_HUMAN
27.7327	28.4626	27.7774	27.0017	27.8781	28.2442		9.3697	0.553347	0.282905	sp|O00483|NDUA4_HUMAN
26.8956	26.4518	25.8559	26.8618	26.027	25.2327		205.42	0.553686	0.360594	sp|E9PAV3|NACAM_HUMAN;sp|Q13765|NACA_HUMAN;sp|Q9BZK3|NACP1_HUMAN
26.7111	27.4498	26.524	26.6328	26.7203	26.7793		33.296	0.554407	0.18417	sp|Q99623|PHB2_HUMAN
24.1926	23.9598	23.7687	24.3727	24.152	23.7972		41.899	0.55509	-0.133583	sp|Q5BKX8|MURC_HUMAN
24.1054	23.5297	23.5127	23.8846	24.1655	21.3198		10.5	0.557036	0.592641	sp|Q9Y5L4|TIM13_HUMAN
27.4058	28.1185	27.4812	26.9048	27.7054	27.7215		50.317	0.558007	0.224562	sp|Q9P2R7|SUCB1_HUMAN
24.22	23.3122	24.6333	23.3164	24.8028	22.6091		29.816	0.560252	0.479056	sp|Q92530|PSMF1_HUMAN
23.9703	21.3408	24.0144	22.5834	20.8792	23.6114		20.987	0.562532	0.750427	sp|P62834|RAP1A_HUMAN
23.6205	20.7563	21.5657	23.5536	20.8736	23.9499		44.172	0.562992	-0.811532	sp|P62333|PRS10_HUMAN
28.9699	28.957	28.1965	28.7422	28.3405	28.5139		36.743	0.56571	0.175625	sp|O00757|F16P2_HUMAN;sp|P09467|F16P1_HUMAN
23.9935	23.5551	22.1361	22.1986	24.8176	24.5389		80.853	0.567485	-0.623461	sp|P35612|ADDB_HUMAN
24.065	21.7056	23.743	22.1392	23.4789	22.3102		24.146	0.567919	0.528433	sp|P61313|RL15_HUMAN
26.5884	22.9871	25.6815	25.3043	22.8535	24.6644		19.794	0.568246	0.811592	sp|P19105|ML12A_HUMAN;sp|O14950|ML12B_HUMAN
27.7905	28.56	27.1997	27.278	27.7211	27.765		70.02	0.569532	0.262022	sp|P54652|HSP72_HUMAN
25.7989	26.6498	27.0386	24.2324	26.6807	26.8713		77.008	0.572672	0.567643	sp|P16452|EPB42_HUMAN
25.7754	25.4897	24.1661	26.382	24.7601	25.5412		94.253	0.573603	-0.417376	sp|P20807|CAN3_HUMAN
24.1155	26.0555	22.3444	24.0596	24.92	25.6565		57.206	0.577325	-0.706873	sp|P30837|AL1B1_HUMAN
25.1815	23.3969	24.8579	24.1681	22.8583	24.9276		22.541	0.577725	0.494075	sp|P61026|RAB10_HUMAN
24.6932	25.1703	22.0774	25.0595	21.5002	22.8229		62.224	0.579313	0.852768	sp|Q15124|PGM5_HUMAN
25.279	25.7764	25.3042	25.6828	24.5721	25.431		95.197	0.579662	0.22459	sp|Q14BN4|SLMAP_HUMAN
24.2536	24.9789	24.0637	21.4856	24.6854	25.0383		28.313	0.582264	0.695619	sp|Q9BS92|NPS3B_HUMAN;sp|Q9UFN0|NPS3A_HUMAN
27.9903	28.2467	27.7881	27.4374	27.9346	28.1933		68.996	0.585008	0.153297	sp|P10515|ODP2_HUMAN
29.6815	30.2129	29.657	29.2535	29.8681	29.9296		48.442	0.586066	0.166721	sp|P22695|QCR2_HUMAN
28.2719	28.2999	28.6951	28.5423	28.1797	28.2311		32.949	0.587378	0.104584	sp|P47755|CAZA2_HUMAN
30.4674	30.2919	30.3037	29.8388	30.379	30.4809		46.247	0.589123	0.121457	sp|P17174|AATC_HUMAN
32.0417	32.5718	32.8607	32.6641	32.1682	32.1259		53.535	0.59183	0.17201	sp|P17661|DESM_HUMAN;sp|Q16352|AINX_HUMAN
25.4614	26.0229	25.9577	25.9538	25.7557	26.0833		56.369	0.59243	-0.116931	sp|Q13557|KCC2D_HUMAN
33.2459	33.7743	33.4723	34.1572	33.2197	33.6526		36.263	0.595928	-0.178983	sp|Q13642|FHL1_HUMAN
25.3606	21.5418	25.0352	24.8291	24.3615	24.8664		48.141	0.597372	-0.706443	sp|P27797|CALR_HUMAN
28.8102	29.4068	29.0285	28.7264	29.015	29.1396		79.467	0.59879	0.121502	sp|P28331|NDUS1_HUMAN
35.0324	33.8933	34.9675	35.1606	34.7513	34.6654		19.014	0.598895	-0.228012	sp|Q96A32|MLRS_HUMAN
26.4043	25.1176	26.0668	26.8134	22.0356	26.1608		13.908	0.607497	0.859612	sp|Q8N257|H2B3B_HUMAN;sp|Q16778|H2B2E_HUMAN;sp|P33778|H2B1B_HUMAN;sp|P23527|H2B1O_HUMAN;sp|P06899|H2B1J_HUMAN;sp|Q6DRA6|H2B2D_HUMAN;sp|Q6DN03|H2B2C_HUMAN
25.4232	22.0395	24.5527	22.8504	24.9083	22.0469		11.788	0.607858	0.736555	sp|P01598|KV106_HUMAN;sp|P01596|KV104_HUMAN;sp|P01602|KV110_HUMAN
28.3383	28.3387	27.727	28.356	28.1369	28.2649		426.74	0.610081	-0.117952	sp|P11532|DMD_HUMAN
23.3991	22.55	20.9528	22.1686	22.5569	23.5419		113.79	0.61071	-0.455134	sp|Q9NSE4|SYIM_HUMAN
25.1065	26.0969	22.7752	24.9125	25.548	25.1747		11.402	0.610811	-0.552175	sp|O43676|NDUB3_HUMAN
27.1172	27.9636	26.769	27.7401	27.0774	27.7203		10.546	0.610885	-0.229349	sp|P23297|S10A1_HUMAN
34.7137	34.1446	33.8706	34.1286	34.1133	34.08		36.053	0.614338	0.1357	sp|P04406|G3P_HUMAN;sp|O14556|G3PT_HUMAN
33.9935	33.999	33.9184	34.206	33.5877	33.819		32.85	0.614386	0.0994212	sp|P07951|TPM2_HUMAN
28.746	28.8206	28.5999	28.2395	28.7579	28.8429		83.677	0.614513	0.108728	sp|Q16891|MIC60_HUMAN
30.6983	31.0449	30.7353	30.2651	31.0191	30.7904		13.53	0.617139	0.134639	sp|P14927|QCR7_HUMAN
26.8634	27.3382	26.9378	26.7235	26.8489	27.2269		40.75	0.62012	0.11332	sp|O95299|NDUAA_HUMAN
26.0744	24.854	25.1172	24.6567	26.1201	26.2937		31.73	0.620726	-0.341609	sp|P27105|STOM_HUMAN
31.1871	31.2072	30.8252	30.7728	31.3758	31.476		50.909	0.620867	-0.135015	sp|P48735|IDHP_HUMAN
27.4404	27.7332	27.5919	27.2742	27.9081	27.9629		36.067	0.621096	-0.126564	sp|Q16698|DECR_HUMAN
25.0514	22.7741	22.3351	25.1241	22.1147	24.9979		34.776	0.621133	-0.692059	sp|Q16585|SGCB_HUMAN
27.4684	28.1135	27.3333	27.1273	27.6365	27.6743		12.587	0.622367	0.159011	sp|P18859|ATP5J_HUMAN
26.9096	26.2935	26.7613	26.7339	26.6613	26.8829		49.973	0.623475	-0.104504	sp|P13489|RINI_HUMAN
24.6421	24.0576	22.6269	24.2656	21.7257	23.7849		23.432	0.626649	0.516823	sp|P50914|RL14_HUMAN
23.7856	21.7532	23.8953	22.5917	24.0185	24.1755		21.541	0.627888	-0.450542	sp|P17152|TMM11_HUMAN
25.6604	25.9987	26.2363	25.3939	25.9101	26.1526		68.495	0.628094	0.146269	sp|Q16134|ETFD_HUMAN
24.6486	24.8648	23.2268	24.845	22.4828	24.0671		26.559	0.631273	0.448421	sp|P21266|GSTM3_HUMAN
23.4679	23.7661	21.9993	23.7973	22.8023	23.6022		23.707	0.632794	-0.322865	sp|P61020|RAB5B_HUMAN;sp|P20339|RAB5A_HUMAN;sp|P51148|RAB5C_HUMAN
26.1944	23.5268	26.1719	24.6293	24.8984	24.9889		42.019	0.634101	0.458845	sp|P68032|ACTC_HUMAN
25.0667	23.0042	23.9042	23.2289	25.0415	25.0083		126.97	0.634397	-0.434533	sp|Q16531|DDB1_HUMAN
36.372	36.795	36.4444	36.5252	36.4057	36.4725		3816	0.634813	0.0693423	sp|Q8WZ42|TITIN_HUMAN
28.234	28.7523	28.2724	28.0336	28.3994	28.4918		43.295	0.636022	0.111298	sp|P08559|ODPA_HUMAN;sp|P29803|ODPAT_HUMAN
25.1967	22.3426	26.1097	22.6901	26.6791	27.0111		85.532	0.638333	-0.910409	sp|P00751|CFAB_HUMAN
29.1128	27.5153	28.7583	27.6007	29.4654	29.5323		23.063	0.638935	-0.403988	sp|B9A064|IGLL5_HUMAN;sp|P0CG04|LAC1_HUMAN
24.7266	24.9974	23.5199	22.4992	24.5982	24.8262		29.483	0.639072	0.440133	sp|P25789|PSA4_HUMAN
25.9169	26.0022	25.0629	25.6436	25.782	26.0461		80.699	0.639159	-0.163233	sp|P48147|PPCE_HUMAN
25.3201	25.2571	23.1998	24.9105	25.1155	24.8137		26.477	0.640422	-0.354249	sp|P54819|KAD2_HUMAN
26.2928	25.0978	21.3998	25.3439	25.1156	24.5835		8.911	0.640775	-0.750882	sp|Q8IVN3|MSTN1_HUMAN
27.2151	27.038	27.3517	27.3774	27.0092	26.9817		52.823	0.64119	0.0788085	sp|P40123|CAP2_HUMAN
31.636	32.6406	31.4766	32.8865	31.8426	31.791		18.402	0.642559	-0.255616	sp|P63316|TNNC1_HUMAN
28.146	27.007	28.0938	25.1524	28.1012	28.367		23.511	0.646506	0.542098	sp|P02763|A1AG1_HUMAN
23.7627	22.3505	23.7765	23.0909	23.6619	23.9262		88.583	0.647725	-0.263084	sp|Q9Y4W6|AFG32_HUMAN
27.2315	27.9598	27.279	27.1486	27.3704	27.5623		42.509	0.648957	0.129642	sp|Q16795|NDUA9_HUMAN
26.0494	26.5403	25.7115	26.035	26.2409	26.4117		20.509	0.651345	-0.128789	sp|Q8TCA0|LRC20_HUMAN
33.7208	34.1188	34.0326	34.3574	33.9251	33.8749		128.29	0.651521	-0.0950902	sp|Q00872|MYPC1_HUMAN
28.1363	28.3198	27.8024	27.6621	27.9983	28.2615		10.739	0.651555	0.112214	sp|P07919|QCR6_HUMAN
23.4504	23.5582	21.6003	22.7881	23.7232	23.0991		46.659	0.65491	-0.333806	sp|O75874|IDHC_HUMAN
24.9203	22.8114	22.2225	21.6884	25.3072	25.0111		70.036	0.655126	-0.684156	sp|P00734|THRB_HUMAN;CON__P00735
23.7416	21.4177	23.5357	22.0056	24.0618	24.0855		69.068	0.656584	-0.485949	sp|P43652|AFAM_HUMAN;CON__REFSEQ:XP_585019
30.4348	30.7447	30.0889	29.8709	30.6088	30.3793		47.517	0.661178	0.136477	sp|P00505|AATM_HUMAN
28.9302	29.7853	29.1348	29.2421	29.4259	29.5715		45.199	0.66152	-0.129718	sp|P24752|THIL_HUMAN
24.6011	25.2735	24.8662	25.1003	24.4867	24.7804		39.548	0.661809	0.124437	sp|Q6IBS0|TWF2_HUMAN
30.3287	30.5169	30.1783	30.3415	30.4266	30.0409		47.168	0.663147	0.0716445	sp|P06733|ENOA_HUMAN
25.7322	21.0764	25.4916	22.1267	22.2378	25.3513		32.866	0.665015	0.861454	sp|P12236|ADT3_HUMAN
23.7339	21.8682	22.7561	23.7115	19.9454	22.9287		67.454	0.665362	0.590871	sp|O94826|TOM70_HUMAN
26.9515	27.3482	27.3689	27.2044	27.2299	27.0251		19.051	0.66691	0.0697174	sp|O15273|TELT_HUMAN
24.4163	23.8768	22.3963	20.5483	23.898	24.3755		22.875	0.667984	0.622533	sp|Q9Y5Z4|HEBP2_HUMAN
27.7968	26.4145	27.1073	25.8901	28.4874	28.2028		52.963	0.669379	-0.420549	sp|P02774|VTDB_HUMAN;CON__Q3MHN5;CON__ENSEMBL:ENSBTAP00000018229
27.6747	23.1041	24.9249	22.1368	28.533	28.4792		515.6	0.670362	-1.14845	sp|P04114|APOB_HUMAN;CON__ENSEMBL:ENSBTAP00000032840
22.8438	21.6737	21.9501	21.3051	22.8118	23.3115		70.905	0.670561	-0.320234	sp|Q16881|TRXR1_HUMAN
25.8332	21.5064	22.1037	20.6569	25.8645	25.94		101.39	0.672766	-1.00598	sp|P19827|ITIH1_HUMAN
25.5908	25.5878	24.9747	25.3951	25.1372	25.3254		40.569	0.675899	0.0985387	sp|P28289|TMOD1_HUMAN
24.4146	22.4767	24.2678	24.2823	22.7176	23.1071		17.222	0.676478	0.350702	sp|P62277|RS13_HUMAN
27.3816	27.7335	27.7331	27.5812	27.3575	27.7017		49.924	0.677437	0.0692533	sp|P68366|TBA4A_HUMAN
24.2516	21.3634	25.0367	20.8281	22.2669	25.2545		9.3959	0.677987	0.767386	sp|P14406|CX7A2_HUMAN
24.62	24.8303	24.7232	24.8915	24.6865	24.3804		32.071	0.678075	0.0716915	sp|Q92629|SGCD_HUMAN
24.8429	22.2278	22.5076	23.6448	24.1698	22.9646		125.77	0.679292	-0.400305	sp|Q16821|PPR3A_HUMAN
23.565	22.4266	22.6945	21.2011	24.4356	21.6284		55.21	0.681183	0.473665	sp|Q9Y3I0|RTCB_HUMAN
25.8872	26.1928	22.2228	25.8325	23.1889	23.23		36.318	0.681217	0.683792	sp|Q96MG2|JSPR1_HUMAN
24.7236	21.7934	25.483	24.8783	23.2781	21.9952		41.654	0.682651	0.616158	sp|P21810|PGS1_HUMAN
23.1503	21.7778	23.3374	22.2279	21.5921	23.4704		60.343	0.682736	0.32503	sp|P17987|TCPA_HUMAN
22.8862	21.8445	21.6135	22.2338	21.6252	23.3148		65.443	0.683563	-0.276507	sp|P23368|MAOM_HUMAN
24.703	21.9117	24.1702	23.3708	23.875	24.7827		64.615	0.685124	-0.414535	sp|P31939|PUR9_HUMAN
23.2902	23.9625	20.9575	23.253	21.7242	21.9001		13.015	0.688624	0.444321	sp|P62854|RS26_HUMAN;sp|Q5JNZ5|RS26L_HUMAN
25.5084	26.3262	25.5808	25.517	25.6977	25.8438		21.766	0.690765	0.118923	sp|O95169|NDUB8_HUMAN
30.817	31.4612	31.2472	30.371	31.1862	31.4822		47.504	0.693648	0.162004	sp|P17540|KCRS_HUMAN;sp|P12532|KCRU_HUMAN
23.3016	23.7493	21.654	21.9331	22.4862	23.3268		20.252	0.693814	0.319626	sp|P62913|RL11_HUMAN
25.6636	25.6401	25.488	25.8081	25.3261	25.4635		65.713	0.695378	0.064654	sp|Q02641|CACB1_HUMAN;sp|O00305|CACB4_HUMAN;sp|Q08289|CACB2_HUMAN
27.8698	27.7068	27.4767	27.3322	27.9264	27.5322		28.048	0.69627	0.087506	sp|Q96DG6|CMBL_HUMAN
25.65	24.7586	25.1046	20.8248	26.6549	25.7444		52.494	0.698008	0.763016	sp|P10909|CLUS_HUMAN
24.3813	24.9498	22.1953	24.2375	23.7007	24.696		157.9	0.69869	-0.369287	sp|P42704|LPPRC_HUMAN
25.8462	25.8168	26.2084	25.7095	26.2491	26.1754		11.776	0.699032	-0.0875689	sp|P35754|GLRX1_HUMAN
25.4024	23.0053	25.6333	24.854	25.0805	25.1518		81.889	0.701216	-0.348419	sp|P07384|CAN1_HUMAN
24.479	21.8364	22.5998	24.0753	22.2549	23.7767		50.196	0.702153	-0.397235	sp|Q2TAL5|SMTL2_HUMAN
28.379	28.6883	29.1248	27.1885	29.0725	29.1084		22.119	0.703282	0.274221	sp|P30043|BLVRB_HUMAN
24.5992	24.6714	24.6836	24.6867	24.49	24.9404		23.489	0.704181	-0.0542628	sp|P51149|RAB7A_HUMAN
24.0819	21.919	22.59	24.1276	22.6712	22.7611		87.584	0.705011	-0.323005	sp|Q9BRC7|PLCD4_HUMAN
24.1315	23.3063	22.966	22.3242	24.2897	22.9823		15.164	0.709727	0.269199	sp|Q01469|FABP5_HUMAN;sp|A8MUU1|FB5L3_HUMAN
23.0314	22.9936	23.9338	21.8765	21.7512	25.0045		106.49	0.710121	0.442205	sp|P36776|LONM_HUMAN
28.933	28.7446	29.6824	26.8924	29.5416	29.7708		59.755	0.710798	0.385103	sp|P04040|CATA_HUMAN
26.6009	26.131	25.9548	26.278	26.0901	26.0782		25.789	0.713716	0.0801226	sp|P09417|DHPR_HUMAN
24.5988	22.598	22.896	24.771	22.5896	21.3395		24.763	0.714211	0.464233	sp|P24534|EF1B_HUMAN
25.2331	21.8519	23.3605	21.4752	23.7413	23.7775		191.61	0.716152	0.483849	sp|Q00610|CLH1_HUMAN;sp|P53675|CLH2_HUMAN
27.8494	25.7703	26.714	25.1879	27.0149	27.1244		11.746	0.719166	0.33552	sp|P01623|KV305_HUMAN;sp|P01620|KV302_HUMAN;sp|P04206|KV307_HUMAN;sp|P01622|KV304_HUMAN
26.9436	26.5038	27.1157	25.7536	27.7228	27.9067		39.324	0.720854	-0.273358	sp|P02765|FETUA_HUMAN
25.6582	23.7618	25.3711	21.7045	25.5414	25.8736		11.935	0.722511	0.557217	sp|P80748|LV302_HUMAN
24.3274	22.7638	23.4336	24.7731	22.7747	21.8705		76.518	0.723053	0.368817	sp|Q8N3L3|TXLNB_HUMAN
27.5427	27.7533	27.4968	27.5582	27.6667	27.4538		33.742	0.723286	0.0380281	sp|O75323|NIPS2_HUMAN
24.2679	22.7794	22.1126	23.7958	22.6366	23.5579		56.782	0.72334	-0.276776	sp|P30101|PDIA3_HUMAN
25.6594	21.9216	25.4733	22.9746	25.9825	25.8703		11.237	0.724822	-0.591004	sp|P0CG06|LAC3_HUMAN;sp|P0CG05|LAC2_HUMAN;sp|P0CF74|LAC6_HUMAN;sp|A0M8Q6|LAC7_HUMAN
24.4059	20.789	24.019	24.4696	21.9928	24.3346		57.81	0.72544	-0.527725	sp|O00505|IMA4_HUMAN
26.6447	21.8076	26.7089	25.6476	21.9608	25.3219		108.53	0.729642	0.743603	sp|P12109|CO6A1_HUMAN
27.2493	26.1609	27.235	27.3025	26.606	27.2034		468.83	0.7305	-0.155554	sp|P98160|PGBM_HUMAN
25.0547	25.8026	26.0031	21.8948	26.091	27.0917		14.46	0.731997	0.594275	sp|P37840|SYUA_HUMAN;sp|Q16143|SYUB_HUMAN
28.0138	22.3065	23.8258	19.6192	23.3905	27.9217		13.936	0.734374	1.07156	sp|Q99878|H2A1J_HUMAN;sp|Q96KK5|H2A1H_HUMAN;sp|Q9BTM1|H2AJ_HUMAN;sp|Q16777|H2A2C_HUMAN;sp|Q93077|H2A1C_HUMAN;sp|Q7L7L0|H2A3_HUMAN;sp|Q6FI13|H2A2A_HUMAN;sp|P20671|H2A1D_HUMAN;sp|P0C0S8|H2A1_HUMAN;sp|P04908|H2A1B_HUMAN;sp|Q96QV6|H2A1A_HUMAN;sp|P16104|H2AX_HUMAN;sp|Q8IUE6|H2A2B_HUMAN
24.0053	22.6573	23.7148	23.2184	24.187	22.211		29.995	0.736233	0.253655	sp|P62424|RL7A_HUMAN
25.299	23.3856	25.434	24.6505	24.8609	25.3499		22.41	0.739031	-0.247554	sp|Q9Y6B6|SAR1B_HUMAN
23.1966	22.8704	22.8645	23.3281	23.52	21.3406		24.347	0.743276	0.247576	sp|Q9UL25|RAB21_HUMAN
23.6038	21.5639	22.6889	22.3963	22.363	23.9108		77.328	0.74567	-0.271153	sp|P21980|TGM2_HUMAN
24.2086	24.287	23.2195	24.0894	23.0414	24.0765		105.84	0.746447	0.169223	sp|Q99460|PSMD1_HUMAN
31.3149	30.3368	31.1184	29.3881	31.2285	31.4157		11.609	0.747398	0.245907	sp|P01834|IGKC_HUMAN
25.5358	25.8962	25.8159	25.4603	25.7671	25.8537		27.887	0.748383	0.0556056	sp|O14818|PSA7_HUMAN;sp|Q8TAA3|PSA7L_HUMAN
26.668	27.6708	26.8983	26.7266	27.1334	27.0408		31.387	0.749233	0.112088	sp|P30084|ECHM_HUMAN
19.7789	24.9208	25.8334	22.7156	24.9345	24.9609		13.894	0.749678	-0.69261	sp|P02775|CXCL7_HUMAN
25.241	25.6318	25.5642	25.3092	25.3802	25.5959		10.921	0.750142	0.0505733	sp|O43678|NDUA2_HUMAN
24.0077	22.5225	24.0618	21.5071	24.0707	24.0104		43.786	0.750869	0.334611	sp|Q9UQ80|PA2G4_HUMAN
23.8704	22.2737	21.4399	21.9027	22.7887	23.8007		22.337	0.75338	-0.302719	sp|Q96AB3|ISOC2_HUMAN
33.7636	33.7114	34.4717	34.1875	33.9821	34.0322		32.708	0.753521	-0.0850512	sp|P09493|TPM1_HUMAN
36.4846	36.7482	37.1396	35.4663	37.2676	37.0388		15.998	0.754728	0.199858	sp|P68871|HBB_HUMAN
27.7948	28.6197	28.0076	29.4292	27.6644	27.9303		117.51	0.755845	-0.200613	sp|Q9UMS6|SYNP2_HUMAN
28.4837	28.553	28.296	28.0156	28.5819	28.54		40.094	0.758383	0.0651213	sp|Q00325|MPCP_HUMAN
25.2606	24.8205	23.2494	25.7271	21.9123	24.433		80.657	0.758837	0.419352	sp|Q0ZGT2|NEXN_HUMAN
25.3019	22.0432	25.1057	21.9834	26.2127	25.9488		36.154	0.760133	-0.564729	sp|P02649|APOE_HUMAN;CON__Q03247
25.7834	25.7976	24.7138	26.3958	25.1865	25.234		99.462	0.761095	-0.173845	sp|Q8N3V7|SYNPO_HUMAN
24.546	22.3776	21.7114	23.2432	22.327	24.0252		532.4	0.761804	-0.320129	sp|Q14204|DYHC1_HUMAN
24.778	21.2799	24.8421	23.2253	21.332	24.8345		62.608	0.762261	0.502738	sp|Q13555|KCC2G_HUMAN
26.2735	27.2074	26.7713	26.8434	26.769	26.9038		11.428	0.763014	-0.0879924	sp|O75964|ATP5L_HUMAN
25.468	23.4205	26.2734	22.8609	26.7308	27.1078		83.868	0.764889	-0.512525	sp|P05164|PERM_HUMAN;sp|P11678|PERE_HUMAN
26.0377	25.1339	22.1684	24.9659	23.7045	25.9518		126.55	0.765262	-0.42745	sp|Q9Y613|FHOD1_HUMAN
27.5388	28.0937	27.3701	27.2207	27.6544	27.857		32.996	0.769837	0.0902087	sp|P36542|ATPG_HUMAN
23.9212	25.5526	22.4684	21.475	25.8847	26.2463		42.644	0.770133	-0.554623	sp|P12277|KCRB_HUMAN
21.6642	23.5428	23.2626	22.408	21.5409	25.872		40.796	0.771075	-0.450453	sp|Q9Y371|SHLB1_HUMAN;sp|Q9NR46|SHLB2_HUMAN
24.8203	21.9459	22.7325	21.3251	24.9781	24.5354		14.187	0.77122	-0.446632	sp|O95298|NDUC2_HUMAN;sp|E9PQ53|NDUCR_HUMAN
23.7405	21.8877	22.3351	21.2897	23.6185	23.9879		27.686	0.774063	-0.310942	sp|Q96MF6|CQ10A_HUMAN;sp|Q9H8M1|CQ10B_HUMAN
26.1567	22.077	21.9398	25.7492	22.9001	23.0514		11.203	0.77496	-0.509087	sp|P60903|S10AA_HUMAN
26.0571	26.2086	25.4757	25.7837	26.0582	26.1254		38.418	0.775341	-0.0753021	sp|Q8N335|GPD1L_HUMAN
28.8984	29.1722	28.4521	29.0226	28.9227	28.7759		29.174	0.780392	-0.0661246	sp|P62258|1433E_HUMAN
22.6958	22.5027	23.1338	21.335	23.7565	24.0084		14.96	0.783886	-0.255885	sp|Q9NPJ3|ACO13_HUMAN
29.1965	29.1589	29.4496	27.4773	29.8961	29.7487		29.246	0.787036	0.227669	sp|P00918|CAH2_HUMAN
28.2846	27.5541	27.0704	26.7184	28.2019	28.5592		41.287	0.789119	-0.19014	sp|P01860|IGHG3_HUMAN
28.697	29.5781	29.3834	28.7454	29.529	29.0834		25.565	0.789147	0.10023	sp|P00403|COX2_HUMAN
28.407	28.9553	28.7503	28.3076	29.0859	28.9674		13.696	0.789597	-0.0827732	sp|P10606|COX5B_HUMAN
24.8475	23.2358	23.0704	22.7021	24.589	24.5839		57.214	0.790388	-0.240419	sp|P51649|SSDH_HUMAN
31.5084	32.0293	31.519	31.2685	31.7619	31.8176		59.75	0.790534	0.0695546	sp|P25705|ATPA_HUMAN;REV__sp|Q9Y5A7|NUB1_HUMAN
27.4647	25.9259	26.8588	23.8597	27.4521	27.8022		23.602	0.791212	0.378385	sp|P19652|A1AG2_HUMAN
26.2853	26.7848	26.4152	26.2621	26.4635	26.9804		17.114	0.792161	-0.0735378	sp|Q9UI09|NDUAC_HUMAN
22.0639	22.2956	24.8375	24.6326	20.9245	22.4714		25.357	0.793902	0.389502	sp|P28072|PSB6_HUMAN
26.6544	27.0602	26.305	26.192	26.978	27.158		46.277	0.793966	-0.102786	sp|Q86TX2|ACOT1_HUMAN;sp|P49753|ACOT2_HUMAN
24.1951	23.9754	21.1307	24.1959	24.0687	22.0401		25.206	0.795704	-0.334551	sp|P62993|GRB2_HUMAN
25.1164	22.0739	22.8592	24.7031	21.8076	24.6327		100.2	0.795958	-0.364659	sp|Q13200|PSMD2_HUMAN
27.5388	27.5618	27.12	26.5106	27.6379	27.7348		46.588	0.801361	0.112459	sp|P11310|ACADM_HUMAN
27.4321	20.8756	27.656	22.4604	27.4251	28.3886		78.181	0.802655	-0.770135	sp|P02788|TRFL_HUMAN;CON__Q29443;CON__Q0IIK2
26.7695	26.5156	26.9237	26.5746	26.6269	26.885		50.663	0.802761	0.0407867	sp|P50395|GDIB_HUMAN
26.3155	23.347	25.928	22.0058	25.9642	26.2901		106.46	0.802844	0.443501	sp|P19823|ITIH2_HUMAN;CON__Q9TRI1
27.795	28.9991	27.5654	27.7023	28.2772	28.0067		30.658	0.806088	0.12446	sp|Q9Y277|VDAC3_HUMAN
30.3859	30.7117	30.2526	30.0467	30.366	30.7493		52.645	0.810289	0.06272	sp|P31930|QCR1_HUMAN
26.4961	26.7292	25.6504	25.2913	26.451	26.7184		11.737	0.812827	0.138334	sp|P10599|THIO_HUMAN
23.3803	21.7687	22.8266	21.462	22.6609	24.6254		11.466	0.815927	-0.257581	sp|P82909|RT36_HUMAN
24.0718	24.2702	21.5143	23.7106	22.5623	24.3369		30.375	0.819042	-0.251192	sp|P16152|CBR1_HUMAN
23.5692	22.7989	21.1047	22.3742	22.4307	23.2354		36.034	0.820126	-0.18917	sp|Q9NZ01|TECR_HUMAN
33.5295	32.9749	33.241	33.1721	33.207	33.2495		31.824	0.821507	0.0389455	sp|P45378|TNNT3_HUMAN
27.6961	28.2013	27.6269	27.3961	27.9191	28.0182		49.541	0.821745	0.0636514	sp|P49411|EFTU_HUMAN
24.2201	22.4875	23.7081	22.2365	23.4588	24.17		79.994	0.821908	0.183467	sp|P17655|CAN2_HUMAN
29.2044	28.1152	28.9507	27.1677	29.7434	30.0456		35.9	0.825241	-0.228768	sp|P01859|IGHG2_HUMAN
26.0178	23.7106	23.0302	21.5164	25.8928	26.6143		103.36	0.829232	-0.421588	sp|Q14624|ITIH4_HUMAN
31.9078	31.3693	32.497	31.6651	32.0389	32.3298		36.688	0.830213	-0.0865618	sp|P00338|LDHA_HUMAN;sp|Q6ZMR3|LDH6A_HUMAN;sp|P07864|LDHC_HUMAN
25.0411	25.21	24.2933	25.0133	24.3481	24.9428		53.895	0.831213	0.0800463	sp|Q13424|SNTA1_HUMAN
24.7294	24.9548	21.7298	24.3615	22.3372	23.8927		76.613	0.831319	0.274181	sp|P19338|NUCL_HUMAN
26.1412	26.6918	25.6301	26.1935	26.0167	26.0408		61.719	0.831498	0.0707347	sp|P30038|AL4A1_HUMAN
27.8392	21.4179	26.8118	22.394	27.6854	27.8043		192.78	0.832093	-0.604921	sp|P0C0L4|CO4A_HUMAN;CON__ENSEMBL:ENSBTAP00000007350;CON__P01030
27.9728	28.6192	28.0423	27.8003	28.2982	28.354		54.636	0.833371	0.0606365	sp|P07954|FUMH_HUMAN
26.1196	23.8164	25.5544	23.9494	25.9267	26.2858		67.033	0.834484	-0.22385	sp|P04003|C4BPA_HUMAN;CON__Q28065
23.8126	22.6853	23.8755	23.7465	22.5044	23.744		25.898	0.834548	0.126196	sp|P25787|PSA2_HUMAN
26.1181	25.988	25.9537	24.8848	26.1908	26.6326		22.086	0.834913	0.117208	sp|P30044|PRDX5_HUMAN
25.1072	21.7008	21.7975	22.2333	23.1332	22.4836		33.26	0.837614	0.251763	sp|Q9H6F2|TM38A_HUMAN
32.2921	32.4351	32.3004	32.724	32.1385	32.2845		77.134	0.837717	-0.0397631	sp|O75112|LDB3_HUMAN
24.4596	25.352	26.2353	25.7668	24.8606	25.0456		53.053	0.84103	0.124616	sp|P16671|CD36_HUMAN
29.0656	29.4181	29.2276	28.5831	29.3765	29.5519		113.89	0.842847	0.0666122	sp|Q13423|NNTM_HUMAN
26.7438	26.819	26.5644	26.4019	26.7252	26.8967		15.054	0.843383	0.0344664	sp|P07737|PROF1_HUMAN;CON__P02584
26.7174	24.7174	27.0957	21.9214	27.5886	27.741		90.568	0.845524	0.426486	sp|P00747|PLMN_HUMAN;CON__P06868
24.1242	24.7901	22.6393	24.6729	22.9993	24.3912		47.151	0.845882	-0.169928	sp|Q8NBX0|SCPDL_HUMAN
25.9969	26.2932	26.0865	25.5341	26.5201	26.5347		24.423	0.846343	-0.070804	sp|P62826|RAN_HUMAN
25.6214	23.2641	24.052	20.364	25.4851	25.9243		12.712	0.849279	0.388023	sp|P30046|DOPD_HUMAN;sp|A6NHG4|DDTL_HUMAN
27.5786	27.5736	27.321	27.8902	27.2085	27.2312		59.263	0.851505	0.0477454	sp|O75298|RTN2_HUMAN
26.616	24.0596	24.8107	24.1158	25.9132	26.0415		11.782	0.852263	-0.194773	sp|P01608|KV116_HUMAN;sp|P80362|KV125_HUMAN;sp|P01610|KV118_HUMAN;sp|P01609|KV117_HUMAN;sp|P01607|KV115_HUMAN;sp|P01600|KV108_HUMAN;sp|P01599|KV107_HUMAN;sp|P01594|KV102_HUMAN;sp|P01593|KV101_HUMAN
25.2153	22.365	25.2466	24.8253	25.3759	21.7458		17.871	0.852515	0.293287	sp|P56556|NDUA6_HUMAN
27.8051	28.3798	28.056	27.8286	28.2208	28.072		61.054	0.853181	0.0398261	sp|P10809|CH60_HUMAN
24.5911	24.3522	25.3936	22.5416	25.4335	25.7499		47.65	0.857896	0.203947	sp|P01011|AACT_HUMAN
23.2155	22.1922	22.7834	23.7983	21.7782	22.2331		61.675	0.860681	0.12722	sp|Q6P5Q4|LMOD2_HUMAN
28.3387	29.3177	28.2905	28.6671	28.5221	28.5717		34.094	0.863122	0.0619971	sp|Q9UHQ9|NB5R1_HUMAN
28.286	23.4241	26.9791	21.4694	27.987	27.8206		10.834	0.864666	0.470725	sp|P05109|S10A8_HUMAN
23.4876	21.5747	21.204	20.9814	23.197	22.614		16.402	0.865299	-0.175341	sp|P17568|NDUB7_HUMAN
27.2629	27.588	27.1416	26.9625	27.4297	27.4868		31.629	0.867534	0.0378571	sp|P21912|SDHB_HUMAN
25.7311	25.5807	25.8088	25.1226	26.0922	26.0807		27.566	0.867658	-0.058293	sp|P78417|GSTO1_HUMAN
22.822	22.4607	21.8108	20.7619	21.8845	23.9301		24.205	0.868105	0.17231	sp|P62241|RS8_HUMAN
37.9063	37.8573	38.1461	38.025	37.8913	37.9429		223.04	0.870785	0.0168788	sp|Q9UKX2|MYH2_HUMAN
23.5946	23.8556	21.6735	20.7991	23.7094	23.9831		28.723	0.872234	0.2107	sp|Q06323|PSME1_HUMAN
27.7192	26.0955	27.2314	25.7916	27.536	28.1563		49.306	0.872856	-0.145964	sp|P01871|IGHM_HUMAN
26.0444	23.7395	22.9665	26.0018	25.1584	20.6289		21.614	0.874733	0.32043	sp|O75915|PRAF3_HUMAN
29.0341	29.1144	28.9145	28.8982	28.9859	29.2368		39.233	0.877002	-0.0192795	sp|P11177|ODPB_HUMAN
23.7652	22.9846	23.9731	22.9045	23.4079	24.1774		48.633	0.878513	0.0776933	sp|P35998|PRS7_HUMAN
30.6058	30.3411	29.8813	30.5599	30.0213	30.1158		70.051	0.878782	0.0437209	sp|P0DMV9|HS71B_HUMAN;sp|P0DMV8|HS71A_HUMAN
24.8554	23.1803	24.4117	23.4751	24.5104	24.7721		20.697	0.879242	-0.103394	sp|P84077|ARF1_HUMAN;sp|P61204|ARF3_HUMAN;sp|P84085|ARF5_HUMAN;sp|P18085|ARF4_HUMAN
26.3725	27.3549	26.6041	25.4493	27.1847	27.3709		27.843	0.880533	0.108878	sp|P38117|ETFB_HUMAN
27.0935	29.6623	27.8232	28.0757	28.0654	28.0745		22.764	0.881781	0.121099	sp|P14649|MYL6B_HUMAN
28.6084	28.4805	27.0323	28.1226	28.0281	28.2109		40.832	0.882419	-0.0800769	sp|Q9NZU5|LMCD1_HUMAN
27.2361	27.9615	27.5032	26.9425	27.6752	27.913		9.1174	0.882741	0.0566985	sp|P24310|CX7A1_HUMAN
24.332	23.8513	23.8513	23.9943	22.9219	24.849		50.093	0.884452	0.0898132	sp|Q9NY65|TBA8_HUMAN
24.2632	23.3171	20.626	23.7533	22.5909	21.267		7.8409	0.886531	0.198374	sp|P62857|RS28_HUMAN
28.6325	29.0742	28.8016	29.2146	28.5232	28.8783		172.77	0.887101	-0.035923	sp|O15061|SYNEM_HUMAN
24.0924	23.5235	21.5565	22.4173	22.9112	24.2716		97.44	0.887652	-0.142591	sp|Q14118|DAG1_HUMAN
26.1728	26.903	26.3955	26.6106	26.7286	26.2484		42.981	0.888647	-0.0387707	sp|P10644|KAP0_HUMAN;sp|P31321|KAP1_HUMAN
30.4546	30.8924	30.5844	30.546	30.5589	30.7616		35.503	0.890315	0.0216548	sp|P40926|MDHM_HUMAN
22.6325	22.0996	22.8776	20.9104	23.5047	23.5921		37.205	0.891214	-0.132457	sp|Q9H3K2|GHITM_HUMAN
24.2394	22.3196	23.0623	23.6778	22.5091	23.7327		68.569	0.891895	-0.0994155	sp|P04843|RPN1_HUMAN
30.4025	28.5924	26.6688	30.1601	27.8182	28.2378		198.56	0.893978	-0.184097	sp|Q702N8|XIRP1_HUMAN
25.5424	21.642	25.2956	22.5682	25.0386	25.5229		16.537	0.896158	-0.216578	sp|P61626|LYSC_HUMAN
27.6338	27.9291	27.0677	27.5111	27.5042	27.7228		54.177	0.898162	-0.0358086	sp|P09622|DLDH_HUMAN
24.4252	24.921	25.1037	24.3909	25.3009	24.8938		28.433	0.898268	-0.0452296	sp|P25788|PSA3_HUMAN
23.7759	22.6226	22.3501	23.2368	22.3241	23.4072		24.488	0.900858	-0.0731525	sp|Q15907|RB11B_HUMAN;sp|P62491|RB11A_HUMAN;sp|P57735|RAB25_HUMAN
27.7161	25.8589	26.9836	22.3131	28.473	28.9047		15.887	0.901572	0.289283	sp|P02766|TTHY_HUMAN
25.9082	23.6128	26.4348	22.4402	26.8418	27.3688		54.305	0.903093	-0.231651	sp|P04004|VTNC_HUMAN;CON__Q3ZBS7
27.1463	27.8461	28.089	27.7156	28.3179	27.2135		13.509	0.903259	-0.0551872	sp|Q71UI9|H2AV_HUMAN;sp|P0C0S5|H2AZ_HUMAN
24.4368	24.6261	21.9782	24.5492	24.4331	22.4753		83.9	0.904463	-0.138842	sp|Q9Y4J8|DTNA_HUMAN
24.2045	24.8474	25.081	24.1408	24.9379	25.2115		18.042	0.905455	-0.0524279	sp|P24666|PPAC_HUMAN
26.1452	24.6196	26.1675	21.875	27.2968	27.0652		71.957	0.905965	0.23178	sp|P01042|KNG1_HUMAN
25.4751	23.196	25.3639	24.1777	25.5084	24.6616		21.275	0.906967	-0.104235	sp|P05090|APOD_HUMAN
20.9381	28.0477	23.751	28.4268	21.9583	21.225		71.027	0.908931	0.375598	sp|P17066|HSP76_HUMAN;sp|P48741|HSP77_HUMAN
24.0073	24.0792	23.9589	24.2411	23.971	23.8752		22.949	0.909159	-0.0139707	sp|P49720|PSB3_HUMAN
22.1421	23.5179	25.1904	22.4265	24.2415	24.5754		10.845	0.91141	-0.130985	sp|P02776|PLF4_HUMAN;sp|P10720|PF4V_HUMAN
27.7777	22.9077	22.886	27.3521	23.1872	22.2437		36.251	0.913056	0.262792	sp|Q15327|ANKR1_HUMAN
25.9309	26.7626	25.6933	25.9802	26.2723	26.2428		35.329	0.919752	-0.0361646	sp|P31937|3HIDH_HUMAN
25.7523	21.272	25.9557	25.0288	24.3476	24.084		41.02	0.922881	-0.160162	sp|Q9BXI3|5NT1A_HUMAN;sp|Q96P26|5NT1B_HUMAN
24.1446	22.291	22.207	23.8279	21.1309	23.3615		15.798	0.923078	0.107436	sp|P61353|RL27_HUMAN
32.833	20.9446	32.642	21.354	31.6853	31.7694		103.24	0.923254	0.536934	sp|Q08043|ACTN3_HUMAN
23.278	22.5108	22.8435	22.8989	23.3374	22.2884		41.507	0.928673	0.0358861	sp|Q96MF2|STAC3_HUMAN
21.919	22.2877	31.5024	21.3208	31.1492	21.9647		223.6	0.928717	0.424817	sp|Q9UKX3|MYH13_HUMAN
28.6064	29.9839	28.8416	29.2403	29.0359	29.279		17.135	0.928788	-0.0410983	sp|O14558|HSPB6_HUMAN
26.7817	27.428	26.8221	26.7318	27.0651	27.1649		16.516	0.929159	0.0233396	sp|O14880|MGST3_HUMAN
23.4376	22.1245	22.3107	23.5028	22.6141	21.9297		175.49	0.92928	-0.0578988	sp|Q04637|IF4G1_HUMAN
21.5222	23.6189	21.4512	20.9464	21.9655	23.3974		25.712	0.929747	0.0943534	sp|P09488|GSTM1_HUMAN
23.4151	22.7209	23.7878	23.7869	22.6739	23.5934		44.23	0.929922	-0.043464	sp|Q13561|DCTN2_HUMAN
30.4844	30.6311	30.421	31.0739	30.1244	30.4183		39.232	0.930526	-0.0266755	sp|Q53GG5|PDLI3_HUMAN
31.1376	31.8459	31.3727	31.7425	31.0887	31.4483		22.782	0.931874	0.0255934	sp|P04792|HSPB1_HUMAN
24.58	25.7138	21.8875	22.0771	24.5827	25.1197		87.8	0.931876	0.133929	sp|Q92523|CPT1B_HUMAN
31.3438	30.028	31.8929	29.3717	31.8172	31.8166		77.063	0.934321	0.0864067	sp|P02787|TRFE_HUMAN
25.2547	21.5618	25.941	21.439	25.8909	25.9456		36.294	0.935982	-0.172649	sp|P13716|HEM2_HUMAN
24.3835	23.2692	22.36	24.549	23.9084	21.8113		24.261	0.93692	-0.0853151	sp|P26373|RL13_HUMAN
23.8	22.243	22.8602	21.578	23.9105	23.6171		28.804	0.941379	-0.0674559	sp|P18669|PGAM1_HUMAN;sp|Q8N0Y7|PGAM4_HUMAN
32.0861	31.8941	32.095	30.128	32.9645	32.7733		16.055	0.943057	0.0697549	sp|P02042|HBD_HUMAN
25.1913	22.7938	24.9957	24.7886	23.3342	25.0714		22.629	0.943189	-0.0711613	sp|O60936|NOL3_HUMAN
28.375	24.0026	26.7594	22.4453	28.1911	27.9844		13.242	0.943308	0.172085	sp|P06702|S10A9_HUMAN
28.2928	27.0987	28.3271	26.0214	29.1408	28.7933		51.676	0.944536	-0.0789534	sp|P02790|HEMO_HUMAN
29.3776	22.3263	29.6845	23.8889	28.9183	29.2128		10.245	0.9467	-0.210564	sp|P59666|DEF3_HUMAN;sp|P59665|DEF1_HUMAN
26.6988	26.9969	26.4673	26.5607	26.6375	27.0085		31.462	0.947088	-0.0145785	sp|P10768|ESTD_HUMAN
29.3399	29.021	29.0268	29.6923	28.628	28.998		113.98	0.947427	0.0231031	sp|Q93084|AT2A3_HUMAN
28.3917	29.0388	28.5213	28.3577	28.8034	28.7401		23.277	0.947794	0.016847	sp|P48047|ATPO_HUMAN
24.583	24.7316	20.9858	24.3671	21.0957	24.4925		22.836	0.947921	0.114973	sp|P49721|PSB2_HUMAN
26.6457	24.1752	26.2807	22.979	26.7108	27.0991		13.227	0.948712	0.104213	sp|P01766|HV305_HUMAN;sp|P01763|HV302_HUMAN;sp|P01767|HV306_HUMAN;sp|P01777|HV316_HUMAN
24.1684	21.6726	22.3269	22.3195	21.889	24.1665		22.391	0.94942	-0.0690447	sp|P37802|TAGL2_HUMAN
21.1433	23.7298	24.7512	21.061	24.2325	24.0393		45.514	0.950993	0.0971476	sp|Q08495|DEMA_HUMAN
27.7926	28.0435	27.6749	27.8809	27.7814	27.8695		25.703	0.954307	-0.00689952	sp|Q9Y235|ABEC2_HUMAN
27.1343	27.8624	27.3777	27.9647	27.228	27.2408		39.859	0.95438	-0.0197322	sp|Q9GZV1|ANKR2_HUMAN
29.8743	29.4852	30.3122	28.3883	30.5394	30.6157		46.736	0.958261	0.0427774	sp|P01009|A1AT_HUMAN
24.469	23.7099	21.9806	24.4235	22.8535	23.0293		40.3	0.958737	-0.0488936	sp|Q9BYV2|TRI54_HUMAN;sp|Q969Q1|TRI63_HUMAN;sp|Q9BYV6|TRI55_HUMAN
26.6389	24.3334	27.2918	22.887	27.5065	27.5753		139.09	0.958825	0.0984567	sp|P08603|CFAH_HUMAN;sp|Q02985|FHR3_HUMAN
27.3546	27.4752	27.3695	27.1339	27.6367	27.4536		13.802	0.959207	-0.00825882	sp|P49773|HINT1_HUMAN
24.4349	23.4039	24.1059	21.9798	25.485	24.3073		23.01	0.95984	0.0575339	sp|P02753|RET4_HUMAN
30.145	28.7692	30.585	27.24	30.8816	31.1605		187.15	0.960592	0.0723546	sp|P01024|CO3_HUMAN
22.8928	22.9419	21.5781	22.8283	22.1431	22.3672		17.04	0.962121	0.024765	sp|P62841|RS15_HUMAN
26.1455	26.4894	22.317	21.4414	26.7636	26.4239		32.943	0.962964	0.107649	sp|O43772|MCAT_HUMAN
24.8699	22.7101	24.6706	24.6466	23.0122	24.4664		44.552	0.963649	0.0417875	sp|P07339|CATD_HUMAN
25.401	22.4208	21.6887	22.2797	22.2933	25.1502		13.087	0.964154	-0.0709241	sp|Q5XKP0|MIC13_HUMAN
30.7206	29.5174	30.7669	28.7949	31.0178	31.3197		30.777	0.964368	-0.0425415	sp|P02647|APOA1_HUMAN;CON__P15497
23.9378	22.0571	22.8849	24.5327	22.352	21.8573		12.473	0.965072	0.0459258	sp|Q15369|ELOC_HUMAN
24.4017	21.9197	22.828	25.1351	21.5997	22.2383		20.863	0.966299	0.0587667	sp|P07305|H10_HUMAN
26.7081	27.5023	26.9036	26.6303	27.3981	27.129		70.857	0.966839	-0.0145137	sp|P43155|CACP_HUMAN
25.9547	23.0947	22.9207	20.3028	25.7841	26.1596		28.837	0.96763	-0.0921008	sp|P08311|CATG_HUMAN
31.4856	31.7588	32.5957	29.8736	32.9582	32.8749		28.87	0.968773	0.0444895	sp|P00915|CAH1_HUMAN
22.3015	24.0554	23.3158	25.9404	21.3569	22.196		11.951	0.970072	0.0597909	sp|P62942|FKB1A_HUMAN
26.2006	25.75	25.4739	25.9187	25.5751	25.9595		50.976	0.970548	-0.00959905	sp|P61978|HNRPK_HUMAN
23.433	21.5781	22.3216	24.3598	21.7786	21.3177		91.154	0.971688	-0.0411326	sp|Q9NYL2|MLTK_HUMAN
25.2103	26.458	21.3261	25.169	22.5301	25.4997		6.4575	0.971762	-0.0681114	sp|Q96IX5|USMG5_HUMAN
25.33	24.1497	25.4378	23.0822	25.8749	25.8464		55.154	0.971905	0.0379925	sp|P05155|IC1_HUMAN
25.4782	23.0868	25.3674	23.7902	24.798	25.2459		103.73	0.972394	0.0327797	sp|Q8IWX7|UN45B_HUMAN
28.0598	27.7905	27.4431	27.0673	28.0955	28.0883		18.012	0.97258	0.0140928	sp|P62937|PPIA_HUMAN;sp|Q9Y536|PAL4A_HUMAN;sp|P0DN26|PAL4F_HUMAN;sp|F5H284|PAL4D_HUMAN;sp|A0A0B4J2A2|PAL4C_HUMAN;sp|A0A075B759|PAL4E_HUMAN;sp|P0DN37|PAL4G_HUMAN
23.6008	23.6642	21.4036	23.1662	22.2237	23.1929		26.923	0.973517	0.0285619	sp|Q99714|HCD2_HUMAN
26.2997	27.0756	27.0876	26.1946	27.1259	27.1038		7.9331	0.976062	0.0128524	sp|P56385|ATP5I_HUMAN
24.8029	22.8511	24.8592	22.6541	25.0178	24.9385		25.387	0.976136	-0.0324014	sp|P02743|SAMP_HUMAN
27.6831	27.7457	27.1281	27.065	27.5482	27.974		28.908	0.97697	-0.0100689	sp|P24539|AT5F1_HUMAN
24.7317	23.4337	21.9449	21.3322	23.4707	25.436		17.417	0.977566	-0.0428619	sp|O14561|ACPM_HUMAN
27.6553	23.5427	27.0039	26.3376	23.4208	28.2921		11.175	0.980135	0.0504856	sp|P02652|APOA2_HUMAN
26.9302	23.9712	27.1983	21.0532	28.0648	28.7851		122.2	0.981614	0.06556	sp|P00450|CERU_HUMAN;CON__ENSEMBL:ENSBTAP00000031900
27.602	22.1011	22.6192	26.4699	23.2404	22.7645		382.3	0.981882	-0.0508531	sp|A4UGR9|XIRP2_HUMAN
22.5143	24.2224	23.7799	24.2867	22.3216	23.961		28.763	0.98341	-0.0175819	sp|Q9Y3A5|SBDS_HUMAN
30.9287	30.6396	31.088	29.785	31.4749	31.4338		21.892	0.983695	-0.0124334	sp|P32119|PRDX2_HUMAN
24.6516	23.2639	23.6348	20.7262	25.2075	25.5137		32.118	0.98395	0.0342846	sp|P00491|PNPH_HUMAN
27.2236	27.8277	26.8608	27.2081	27.3798	27.3371		35.509	0.988817	-0.004275	sp|O75208|COQ9_HUMAN
26.9139	27.4189	26.6447	27.5106	26.7182	26.7636		102.48	0.989206	-0.00493368	sp|Q9H987|SYP2L_HUMAN
26.9918	23.5595	25.6736	21.8016	27.0712	27.4321		54.253	0.990378	-0.0266368	sp|P04217|A1BG_HUMAN;CON__Q2KJF1
26.219	26.9094	26.3295	24.8826	27.1708	27.3774		35.079	0.991846	0.0089976	sp|P13804|ETFA_HUMAN
26.0621	27.0238	26.4547	26.3113	26.4623	26.7767		9.5589	0.992212	-0.00322978	sp|Q9UHP9|SMPX_HUMAN
25.895	22.7155	21.249	22.0436	21.9078	25.8495		6.662	0.992224	0.0195325	sp|P56378|68MP_HUMAN
31.8042	32.2075	31.7509	32.135	31.7777	31.8541		187.62	0.994172	-0.00140254	sp|P52179|MYOM1_HUMAN
32.6069	31.294	32.0385	30.6583	32.6369	32.6265		36.105	0.994177	0.00589879	sp|P01857|IGHG1_HUMAN
36.2451	35.8908	36.3332	35.1243	36.7358	36.6174		15.257	0.996119	-0.00277328	sp|P69905|HBA_HUMAN
28.7751	29.5557	28.8019	28.7286	29.4052	29.0015		19.576	0.997993	-0.000863393	sp|P13073|COX41_HUMAN
34.2774	34.335	34.2659	34.4332	34.1725	34.2723		772.91	0.999275	7.62939e-05	sp|P20929|NEBU_HUMAN
20.8185	23.558	20.4461	22.519	23.4167	21.4351		34.006	NaN	0	sp|A6NDG6|PGP_HUMAN
22.6419	22.8234	22.6697	20.0895	22.007	21.3894		39.617	NaN	0	sp|O75367|H2AY_HUMAN;sp|Q9P0M6|H2AW_HUMAN
21.0386	23.1589	22.8525	22.0034	22.488	23.1177		35.66	NaN	0	sp|P03886|NU1M_HUMAN
22.1578	22.6817	22.6667	22.5508	23.0753	21.4658		67.026	NaN	0	sp|P03915|NU5M_HUMAN
20.6168	22.5494	21.7939	21.4514	22.1552	23.2614		23.567	NaN	0	sp|P11233|RALA_HUMAN;sp|P11234|RALB_HUMAN
19.7938	22.341	23.5854	22.9412	21.3292	22.8028		47.862	NaN	0	sp|P22830|HEMH_HUMAN
20.6112	22.7015	23.7486	21.5055	21.7095	22.5841		6.1085	NaN	0	sp|P26678|PPLA_HUMAN
21.0064	22.2373	23.2875	24.2291	22.0034	22.1176		56.166	NaN	0	sp|P28838|AMPL_HUMAN
21.8323	23.8895	21.9805	22.7818	23.1402	20.5103		178.19	NaN	0	sp|P39060|COIA1_HUMAN
21.2155	23.8309	21.7932	22.8848	22.5264	22.3376		22.876	NaN	0	sp|P46782|RS5_HUMAN
22.207	21.4006	22.2608	22.1458	21.527	21.8771		62.319	NaN	0	sp|P54646|AAPK2_HUMAN;sp|Q13131|AAPK1_HUMAN
21.7844	22.6855	23.7641	21.6733	23.0403	22.0014		40.736	NaN	0	sp|P55036|PSMD4_HUMAN
22.1651	22.4374	22.9396	22.519	23.0406	21.478		195.98	NaN	0	sp|P55268|LAMB2_HUMAN
22.991	23.2512	22.5604	21.2473	21.8917	23.2241		14.865	NaN	0	sp|P62829|RL23_HUMAN
19.9132	24.4684	22.4065	22.0821	24.5156	22.7822		34.91	NaN	0	sp|Q00577|PURA_HUMAN
21.54	22.2818	22.0164	21.4189	21.0571	23.1946		20.63	NaN	0	sp|Q13442|HAP28_HUMAN
22.5299	22.3207	22.6168	21.6885	21.0012	21.4065		72.677	NaN	0	sp|Q13554|KCC2B_HUMAN
20.4912	23.959	22.3054	21.7771	23.2648	22.3737		61.206	NaN	0	sp|Q5SSJ5|HP1B3_HUMAN
22.0474	20.9625	21.6422	21.3196	23.0938	21.3648		21.198	NaN	0	sp|Q6UW68|TM205_HUMAN
21.6319	23.2096	23.5862	20.7991	22.474	22.4713		227.87	NaN	0	sp|Q7Z406|MYH14_HUMAN
21.4915	23.9426	22.3706	22.2205	23.2263	22.0478		137.76	NaN	0	sp|Q86VF2|IGFN1_HUMAN
20.4997	22.4185	20.7422	21.5788	21.14	21.8973		449.21	NaN	0	sp|Q8N3K9|CMYA5_HUMAN
21.8266	22.6989	21.5282	22.184	23.7465	22.8463		44.965	NaN	0	sp|Q8NC51|PAIRB_HUMAN
21.4048	21.3359	22.5299	21.4796	23.6945	22.4289		90.954	NaN	0	sp|Q93034|CUL5_HUMAN
19.7446	22.517	22.7776	22.1293	20.0907	21.9786		27.893	NaN	0	sp|Q9P0L0|VAPA_HUMAN
21.5849	22.0933	21.4993	22.8902	22.6144	19.6637		34.856	NaN	0	sp|Q9UNE7|CHIP_HUMAN
20.4519	22.5758	22.4093	21.35	22.2688	21.1802		47.873	NaN	0	sp|Q9UNS2|CSN3_HUMAN
22.195	22.1503	21.3362	21.1326	23.8219	22.1309		49.901	NaN	0	sp|Q9Y305|ACOT9_HUMAN
